# Supplementary material for: Repair of topoisomerase 1–induced DNA damage by tyrosyl-DNA phosphodiesterase 2 (TDP2) is dependent on its magnesium binding
Source: J Biol Chem. 2023 Jun 29;299(8):104988. doi: 10.1016/j.jbc.2023.104988 (PMC10407441; doi:10.1016/j.jbc.2023.104988)
Supplement: PDB data [file mmc3.zip]

Archive with 6 entries (5 files):
- PDB data/
- PDB data/TDP2_E152Q.pdb
- PDB data/TDP2_D350N.pdb
- PDB data/TDP2_D262N.pdb
- PDB data/TDP2_D206A.pdb
- PDB data/TDP2_W297A.pdb
