# Supplementary material for: Repair of topoisomerase 1–induced DNA damage by tyrosyl-DNA phosphodiesterase 2 (TDP2) is dependent on its magnesium binding
Source: J Biol Chem. 2023 Jun 29;299(8):104988. doi: 10.1016/j.jbc.2023.104988 (PMC10407441; doi:10.1016/j.jbc.2023.104988)
Supplement: PDB data [file mmc3.zip › PDB data/TDP2_D350N.pdb]

TITLE     SWISS-MODEL SERVER (https://swissmodel.expasy.org)
TITLE    2 Untitled Project
EXPDTA    THEORETICAL MODEL (SWISS-MODEL SERVER)
AUTHOR    SWISS-MODEL SERVER (SEE REFERENCE IN JRNL Records)
REVDAT   1   08-AUG-22 1MOD    1       13:24
JRNL        AUTH   A.WATERHOUSE,M.BERTONI,S.BIENERT,G.STUDER,G.TAURIELLO,
JRNL        AUTH 2 R.GUMIENNY,F.T.HEER,T.A.P.DE BEER,C.REMPFER,L.BORDOLI,
JRNL        AUTH 3 R.LEPORE,T.SCHWEDE
JRNL        TITL   SWISS-MODEL: HOMOLOGY MODELLING OF PROTEIN STRUCTURES AND
JRNL        TITL 2 COMPLEXES
JRNL        REF    NUCLEIC.ACIDS.RES..           V.  46 W296  2018
JRNL        PMID   29788355
JRNL        DOI    10.1093/nar/gky427
REMARK   1
REMARK   1 REFERENCE 1
REMARK   1  AUTH   S.BIENERT,A.WATERHOUSE,T.A.P.DE BEER,G.TAURIELLO,G.STUDER,
REMARK   1  AUTH 2 L.BORDOLI,T.SCHWEDE
REMARK   1  TITL   THE SWISS-MODEL REPOSITORY - NEW FEATURES AND FUNCTIONALITY
REMARK   1  REF    NUCLEIC.ACIDS.RES..           V.  45       2017
REMARK   1  REFN                   ISSN 0305-1048
REMARK   1  PMID   27899672
REMARK   1  DOI    10.1093/nar/gkw1132
REMARK   1
REMARK   1 REFERENCE 2
REMARK   1  AUTH   N.GUEX,M.C.PEITSCH,T.SCHWEDE
REMARK   1  TITL   AUTOMATED COMPARATIVE PROTEIN STRUCTURE MODELING WITH
REMARK   1  TITL 2 SWISS-MODEL AND SWISS-PDBVIEWER: A HISTORICAL PERSPECTIVE
REMARK   1  REF    ELECTROPHORESIS               V.  30       2009
REMARK   1  REFN                   ISSN 0173-0835
REMARK   1  PMID   19517507
REMARK   1  DOI    10.1002/elps.200900140
REMARK   1
REMARK   1 REFERENCE 3
REMARK   1  AUTH   G.STUDER,G.TAURIELLO,S.BIENERT,M.BIASINI,N.JOHNER,T.SCHWEDE
REMARK   1  TITL   PROMOD3 - A VERSATILE HOMOLOGY MODELLING TOOLBOX
REMARK   1  REF    PLOS COMP. BIOL.              V.  17       2021
REMARK   1  REFN                   ISSN 
REMARK   1  PMID   33507980
REMARK   1  DOI    https://doi.org/10.1371/journal.pcbi.1008667
REMARK   1
REMARK   1 REFERENCE 4
REMARK   1  AUTH   G.STUDER,C.REMPFER,A.WATERHOUSE,R.GUMIENNY,J.HAAS,T.SCHWEDE
REMARK   1  TITL   QMEANDISCO - DISTANCE CONSTRAINTS APPLIED ON MODEL QUALITY 
REMARK   1  TITL 2 ESTIMATION
REMARK   1  REF    BIOINFORMATICS                V.  36       2020
REMARK   1  REFN                   ISSN 
REMARK   1  PMID   31697312
REMARK   1  DOI    https://doi.org/10.1093/bioinformatics/btz828
REMARK   1
REMARK   1 REFERENCE 5
REMARK   1  AUTH   P.BENKERT,M.BIASINI,T.SCHWEDE
REMARK   1  TITL   TOWARD THE ESTIMATION OF THE ABSOLUTE QUALITY OF INDIVIDUAL
REMARK   1  TITL 2 PROTEIN STRUCTURE MODELS
REMARK   1  REF    BIOINFORMATICS                V.  27       2011
REMARK   1  REFN                   ISSN 1367-4803
REMARK   1  PMID   21134891
REMARK   1  DOI    10.1093/bioinformatics/btq662
REMARK   1
REMARK   1 REFERENCE 6
REMARK   1  AUTH   M.BERTONI,F.KIEFER,M.BIASINI,L.BORDOLI,T.SCHWEDE
REMARK   1  TITL   MODELING PROTEIN QUATERNARY STRUCTURE OF HOMO- AND
REMARK   1  TITL 2 HETERO-OLIGOMERS BEYOND BINARY INTERACTIONS BY HOMOLOGY
REMARK   1  REF    SCI.REP.                      V.   7       2017
REMARK   1  REFN                   ISSN
REMARK   1  PMID   28874689
REMARK   1  DOI    10.1038/s41598-017-09654-8
REMARK   1
REMARK   1 DISCLAIMER
REMARK   1 The SWISS-MODEL SERVER produces theoretical models for proteins.
REMARK   1 The results of any theoretical modelling procedure is
REMARK   1 NON-EXPERIMENTAL and MUST be considered with care. These models may
REMARK   1 contain significant errors. This is especially true for automated
REMARK   1 modeling since there is no human intervention during model
REMARK   1 building. Please read the header section and the logfile carefully
REMARK   1 to know what templates and alignments were used during the model
REMARK   1 building process. All information by the SWISS-MODEL SERVER is
REMARK   1 provided "AS-IS", without any warranty, expressed or implied.
REMARK   2
REMARK   2 COPYRIGHT NOTICE
REMARK   2 This SWISS-MODEL protein model is copyright. It is produced by the
REMARK   2 SWISS-MODEL server, developed by the Computational Structural
REMARK   2 Biology Group at the SIB Swiss Institute of Bioinformatics at the
REMARK   2 Biozentrum, University of Basel (https://swissmodel.expasy.org). This
REMARK   2 model is licensed under the CC BY-SA 4.0 Creative Commons
REMARK   2 Attribution-ShareAlike 4.0 International License
REMARK   2 (https://creativecommons.org/licenses/by-sa/4.0/legalcode), i.e. you
REMARK   2 can copy and redistribute the model in any medium or format,
REMARK   2 transform and build upon the model for any purpose, even
REMARK   2 commercially, under the following terms:
REMARK   2 Attribution - You must give appropriate credit, provide a link to
REMARK   2 the license, and indicate if changes were made. You may do so in any
REMARK   2 reasonable manner, but not in any way that suggests the licensor
REMARK   2 endorses you or your use. When you publish, patent or distribute
REMARK   2 results that were fully or partially based on the model, please cite
REMARK   2 the corresponding papers mentioned under JRNL.
REMARK   2 ShareAlike - If you remix, transform, or build upon the material,
REMARK   2 you must distribute your contributions under the same license as the
REMARK   2 original.
REMARK   2 No additional restrictions - you may not apply legal terms or
REMARK   2 technological measures that legally restrict others from doing
REMARK   2 anything the license permits.
REMARK   2 Find a human-readable summary of (and not a substitute for) the
REMARK   2 CC BY-SA 4.0 license at this link:
REMARK   2 https://creativecommons.org/licenses/by-sa/4.0/
REMARK   3 
REMARK   3 MODEL INFORMATION
REMARK   3  ENGIN   PROMOD3
REMARK   3  VERSN   3.2.1
REMARK   3  OSTAT   monomer
REMARK   3  OSRSN   PREDICTION
REMARK   3  QSPRD   0.000
REMARK   3  GMQE    0.66
REMARK   3  QMNV    4.3.0
REMARK   3  QMNDG   0.84
REMARK   3  MODT    FALSE
REMARK   3 
REMARK   3 TEMPLATE 1
REMARK   3  PDBID   5ino
REMARK   3  CHAIN   A
REMARK   3  MMCIF   A
REMARK   3  PDBV    2022-07-29
REMARK   3  SMTLE   5ino.1.A
REMARK   3  SMTLV   2022-08-03
REMARK   3  MTHD    X-RAY DIFFRACTION 3.21 A
REMARK   3  FOUND   BLAST
REMARK   3  GMQE    0.66
REMARK   3  SIM     0.62
REMARK   3  SID     99.61
REMARK   3  OSTAT   monomer
REMARK   3  LIGND   DC-DC-DG-DA-DA-DT-DT-DC-DG
REMARK   3  LIGND 2 DC-DC-DG-DA-DA-DT-DT-DC-DG
REMARK   3  ALN A TRG MELGSCLEGGREAAEEEGEPEVKKRRLLCVEFASVASCDAAVAQCFLAENDWEMERAL
REMARK   3  ALN A TRG NSYFEPPVEESALERRPETISEPKTYVDLTNEETTDSTTSKISPSEDTQQENGSMFSL
REMARK   3  ALN A TRG ITWNIDGLDLNNLSERARGVCSYLALYSPDVIFLQEVIPPYYSYLKKRSSNYEIITGH
REMARK   3  ALN A TRG EEGYFTAIMLKKSRVKLKSQEIIPFPSTKMMRNLLCVHVNVSGNELCLMTSHLESTRG
REMARK   3  ALN A TRG HAAERMNQLKMVLKKMQEAPESATVIFAGDTNLRDREVTRCGGLPNNIVDVWEFLGKP
REMARK   3  ALN A TRG KHCQYTWDTQMNSNLGITAACKLRFDRIFFRAAAEEGHIIPRSLDLLGLEKLDCGRFP
REMARK   3  ALN A TRG SNHWGLLCNLDIIL
REMARK   3  ALN A TPL ----------------------------------------------------------
REMARK   3  ALN A TPL -------------------------------------------------QENGSMFSL
REMARK   3  ALN A TPL ITWNIDGLDLNNLSERARGVCSYLALYSPDVIFLQEVIPPYYSYLKKRSSNYEIITGH
REMARK   3  ALN A TPL EEGYFTAIMLKKSRVKLKSQEIIPFPSTKMMRNLLCVHVNVSGNELCLMTSHLESTRG
REMARK   3  ALN A TPL HAAERMNQLKMVLKKMQEAPESATVIFAGDTNLRDREVTRCGGLPNNIVDVWEFLGKP
REMARK   3  ALN A TPL KHCQYTWDTQMNSNLGITAACKLRFDRIFFRAAAEEGHIIPRSLDLLGLEKLDCGRFP
REMARK   3  ALN A TPL SDHWGLLCNLDIIL
REMARK   3  ALN A OFF 3
ATOM      1  N   GLN A 108      -2.688   1.489  -0.389  1.00  0.27           N  
ATOM      2  CA  GLN A 108      -1.694   1.206  -1.477  1.00  0.27           C  
ATOM      3  C   GLN A 108      -0.442   0.517  -0.944  1.00  0.27           C  
ATOM      4  O   GLN A 108       0.570   1.176  -0.751  1.00  0.27           O  
ATOM      5  CB  GLN A 108      -1.312   2.541  -2.199  1.00  0.27           C  
ATOM      6  CG  GLN A 108      -0.520   2.380  -3.524  1.00  0.27           C  
ATOM      7  CD  GLN A 108      -1.406   1.675  -4.545  1.00  0.27           C  
ATOM      8  OE1 GLN A 108      -2.494   2.154  -4.831  1.00  0.27           O  
ATOM      9  NE2 GLN A 108      -0.990   0.507  -5.077  1.00  0.27           N  
ATOM     10  N   GLU A 109      -0.478  -0.810  -0.671  1.00  0.59           N  
ATOM     11  CA  GLU A 109       0.649  -1.566  -0.123  1.00  0.59           C  
ATOM     12  C   GLU A 109       1.870  -1.562  -1.034  1.00  0.59           C  
ATOM     13  O   GLU A 109       3.005  -1.306  -0.631  1.00  0.59           O  
ATOM     14  CB  GLU A 109       0.160  -3.013   0.165  1.00  0.59           C  
ATOM     15  CG  GLU A 109      -0.731  -3.114   1.431  1.00  0.59           C  
ATOM     16  CD  GLU A 109       0.061  -2.938   2.731  1.00  0.59           C  
ATOM     17  OE1 GLU A 109       1.314  -2.957   2.679  1.00  0.59           O  
ATOM     18  OE2 GLU A 109      -0.612  -2.760   3.776  1.00  0.59           O  
ATOM     19  N   ASN A 110       1.652  -1.754  -2.341  1.00  0.59           N  
ATOM     20  CA  ASN A 110       2.697  -1.648  -3.321  1.00  0.59           C  
ATOM     21  C   ASN A 110       2.402  -0.446  -4.193  1.00  0.59           C  
ATOM     22  O   ASN A 110       1.556  -0.489  -5.080  1.00  0.59           O  
ATOM     23  CB  ASN A 110       2.720  -2.935  -4.173  1.00  0.59           C  
ATOM     24  CG  ASN A 110       3.770  -3.914  -3.654  1.00  0.59           C  
ATOM     25  OD1 ASN A 110       3.485  -4.769  -2.833  1.00  0.59           O  
ATOM     26  ND2 ASN A 110       5.011  -3.819  -4.196  1.00  0.59           N  
ATOM     27  N   GLY A 111       3.122   0.671  -3.984  1.00  0.54           N  
ATOM     28  CA  GLY A 111       3.042   1.854  -4.838  1.00  0.54           C  
ATOM     29  C   GLY A 111       3.944   1.748  -6.034  1.00  0.54           C  
ATOM     30  O   GLY A 111       5.025   2.323  -6.042  1.00  0.54           O  
ATOM     31  N   SER A 112       3.544   0.951  -7.047  1.00  0.65           N  
ATOM     32  CA  SER A 112       4.289   0.702  -8.290  1.00  0.65           C  
ATOM     33  C   SER A 112       5.589  -0.070  -8.088  1.00  0.65           C  
ATOM     34  O   SER A 112       6.344  -0.365  -9.012  1.00  0.65           O  
ATOM     35  CB  SER A 112       4.444   1.962  -9.191  1.00  0.65           C  
ATOM     36  OG  SER A 112       4.996   1.628 -10.460  1.00  0.65           O  
ATOM     37  N   MET A 113       5.874  -0.495  -6.849  1.00  0.68           N  
ATOM     38  CA  MET A 113       7.109  -1.149  -6.502  1.00  0.68           C  
ATOM     39  C   MET A 113       7.132  -2.591  -6.970  1.00  0.68           C  
ATOM     40  O   MET A 113       6.089  -3.240  -7.018  1.00  0.68           O  
ATOM     41  CB  MET A 113       7.347  -1.024  -4.978  1.00  0.68           C  
ATOM     42  CG  MET A 113       8.829  -0.884  -4.602  1.00  0.68           C  
ATOM     43  SD  MET A 113       9.681   0.576  -5.302  1.00  0.68           S  
ATOM     44  CE  MET A 113       8.672   1.867  -4.529  1.00  0.68           C  
ATOM     45  N   PHE A 114       8.296  -3.136  -7.318  1.00  0.77           N  
ATOM     46  CA  PHE A 114       8.411  -4.480  -7.820  1.00  0.77           C  
ATOM     47  C   PHE A 114       9.689  -5.055  -7.257  1.00  0.77           C  
ATOM     48  O   PHE A 114      10.733  -4.416  -7.281  1.00  0.77           O  
ATOM     49  CB  PHE A 114       8.450  -4.430  -9.369  1.00  0.77           C  
ATOM     50  CG  PHE A 114       8.525  -5.785 -10.014  1.00  0.77           C  
ATOM     51  CD1 PHE A 114       7.516  -6.732  -9.796  1.00  0.77           C  
ATOM     52  CD2 PHE A 114       9.619  -6.137 -10.821  1.00  0.77           C  
ATOM     53  CE1 PHE A 114       7.597  -8.006 -10.369  1.00  0.77           C  
ATOM     54  CE2 PHE A 114       9.712  -7.417 -11.380  1.00  0.77           C  
ATOM     55  CZ  PHE A 114       8.698  -8.352 -11.157  1.00  0.77           C  
ATOM     56  N   SER A 115       9.644  -6.274  -6.708  1.00  0.91           N  
ATOM     57  CA  SER A 115      10.802  -6.858  -6.067  1.00  0.91           C  
ATOM     58  C   SER A 115      11.029  -8.268  -6.547  1.00  0.91           C  
ATOM     59  O   SER A 115      10.113  -9.072  -6.723  1.00  0.91           O  
ATOM     60  CB  SER A 115      10.731  -6.787  -4.520  1.00  0.91           C  
ATOM     61  OG  SER A 115       9.540  -7.391  -4.024  1.00  0.91           O  
ATOM     62  N   LEU A 116      12.301  -8.616  -6.804  1.00  0.93           N  
ATOM     63  CA  LEU A 116      12.665  -9.954  -7.193  1.00  0.93           C  
ATOM     64  C   LEU A 116      13.894 -10.393  -6.440  1.00  0.93           C  
ATOM     65  O   LEU A 116      14.672  -9.575  -5.948  1.00  0.93           O  
ATOM     66  CB  LEU A 116      12.838 -10.090  -8.729  1.00  0.93           C  
ATOM     67  CG  LEU A 116      13.978  -9.267  -9.366  1.00  0.93           C  
ATOM     68  CD1 LEU A 116      15.333  -9.990  -9.371  1.00  0.93           C  
ATOM     69  CD2 LEU A 116      13.612  -8.866 -10.801  1.00  0.93           C  
ATOM     70  N   ILE A 117      14.085 -11.719  -6.323  1.00  0.94           N  
ATOM     71  CA  ILE A 117      15.236 -12.320  -5.675  1.00  0.94           C  
ATOM     72  C   ILE A 117      15.770 -13.398  -6.590  1.00  0.94           C  
ATOM     73  O   ILE A 117      15.022 -14.243  -7.065  1.00  0.94           O  
ATOM     74  CB  ILE A 117      14.914 -12.884  -4.284  1.00  0.94           C  
ATOM     75  CG1 ILE A 117      14.646 -11.706  -3.316  1.00  0.94           C  
ATOM     76  CG2 ILE A 117      16.049 -13.793  -3.752  1.00  0.94           C  
ATOM     77  CD1 ILE A 117      14.325 -12.095  -1.870  1.00  0.94           C  
ATOM     78  N   THR A 118      17.082 -13.397  -6.875  1.00  0.95           N  
ATOM     79  CA  THR A 118      17.751 -14.518  -7.521  1.00  0.95           C  
ATOM     80  C   THR A 118      18.733 -15.082  -6.521  1.00  0.95           C  
ATOM     81  O   THR A 118      19.306 -14.345  -5.721  1.00  0.95           O  
ATOM     82  CB  THR A 118      18.390 -14.213  -8.878  1.00  0.95           C  
ATOM     83  OG1 THR A 118      18.976 -15.363  -9.473  1.00  0.95           O  
ATOM     84  CG2 THR A 118      19.457 -13.122  -8.801  1.00  0.95           C  
ATOM     85  N   TRP A 119      18.873 -16.421  -6.474  1.00  0.93           N  
ATOM     86  CA  TRP A 119      19.776 -17.049  -5.537  1.00  0.93           C  
ATOM     87  C   TRP A 119      20.127 -18.470  -5.931  1.00  0.93           C  
ATOM     88  O   TRP A 119      19.278 -19.361  -5.990  1.00  0.93           O  
ATOM     89  CB  TRP A 119      19.180 -17.079  -4.099  1.00  0.93           C  
ATOM     90  CG  TRP A 119      20.170 -17.258  -2.967  1.00  0.93           C  
ATOM     91  CD1 TRP A 119      21.525 -17.432  -3.011  1.00  0.93           C  
ATOM     92  CD2 TRP A 119      19.854 -17.097  -1.568  1.00  0.93           C  
ATOM     93  NE1 TRP A 119      22.065 -17.430  -1.747  1.00  0.93           N  
ATOM     94  CE2 TRP A 119      21.047 -17.210  -0.862  1.00  0.93           C  
ATOM     95  CE3 TRP A 119      18.647 -16.833  -0.923  1.00  0.93           C  
ATOM     96  CZ2 TRP A 119      21.095 -17.058   0.514  1.00  0.93           C  
ATOM     97  CZ3 TRP A 119      18.686 -16.699   0.475  1.00  0.93           C  
ATOM     98  CH2 TRP A 119      19.887 -16.808   1.180  1.00  0.93           C  
ATOM     99  N   ASN A 120      21.430 -18.738  -6.144  1.00  0.95           N  
ATOM    100  CA  ASN A 120      21.936 -20.087  -6.119  1.00  0.95           C  
ATOM    101  C   ASN A 120      21.951 -20.620  -4.675  1.00  0.95           C  
ATOM    102  O   ASN A 120      22.784 -20.274  -3.838  1.00  0.95           O  
ATOM    103  CB  ASN A 120      23.290 -20.154  -6.871  1.00  0.95           C  
ATOM    104  CG  ASN A 120      23.587 -21.597  -7.233  1.00  0.95           C  
ATOM    105  OD1 ASN A 120      23.029 -22.491  -6.586  1.00  0.95           O  
ATOM    106  ND2 ASN A 120      24.408 -21.894  -8.251  1.00  0.95           N  
ATOM    107  N   ILE A 121      20.972 -21.481  -4.330  1.00  0.95           N  
ATOM    108  CA  ILE A 121      20.817 -22.014  -2.989  1.00  0.95           C  
ATOM    109  C   ILE A 121      21.780 -23.150  -2.705  1.00  0.95           C  
ATOM    110  O   ILE A 121      22.012 -23.483  -1.541  1.00  0.95           O  
ATOM    111  CB  ILE A 121      19.388 -22.464  -2.697  1.00  0.95           C  
ATOM    112  CG1 ILE A 121      18.938 -23.606  -3.632  1.00  0.95           C  
ATOM    113  CG2 ILE A 121      18.487 -21.214  -2.769  1.00  0.95           C  
ATOM    114  CD1 ILE A 121      17.474 -24.008  -3.489  1.00  0.95           C  
ATOM    115  N   ASP A 122      22.384 -23.752  -3.752  1.00  0.94           N  
ATOM    116  CA  ASP A 122      23.308 -24.863  -3.622  1.00  0.94           C  
ATOM    117  C   ASP A 122      22.718 -26.041  -2.839  1.00  0.94           C  
ATOM    118  O   ASP A 122      23.032 -26.299  -1.669  1.00  0.94           O  
ATOM    119  CB  ASP A 122      24.685 -24.344  -3.144  1.00  0.94           C  
ATOM    120  CG  ASP A 122      25.815 -25.359  -3.165  1.00  0.94           C  
ATOM    121  OD1 ASP A 122      25.569 -26.564  -3.418  1.00  0.94           O  
ATOM    122  OD2 ASP A 122      26.941 -24.901  -2.823  1.00  0.94           O  
ATOM    123  N   GLY A 123      21.776 -26.772  -3.477  1.00  0.94           N  
ATOM    124  CA  GLY A 123      21.179 -27.975  -2.913  1.00  0.94           C  
ATOM    125  C   GLY A 123      22.079 -29.182  -2.999  1.00  0.94           C  
ATOM    126  O   GLY A 123      21.724 -30.261  -2.530  1.00  0.94           O  
ATOM    127  N   LEU A 124      23.261 -29.031  -3.625  1.00  0.84           N  
ATOM    128  CA  LEU A 124      24.296 -30.039  -3.694  1.00  0.84           C  
ATOM    129  C   LEU A 124      25.113 -30.097  -2.418  1.00  0.84           C  
ATOM    130  O   LEU A 124      25.568 -31.166  -2.009  1.00  0.84           O  
ATOM    131  CB  LEU A 124      25.238 -29.783  -4.888  1.00  0.84           C  
ATOM    132  CG  LEU A 124      24.551 -29.739  -6.267  1.00  0.84           C  
ATOM    133  CD1 LEU A 124      25.601 -29.468  -7.354  1.00  0.84           C  
ATOM    134  CD2 LEU A 124      23.758 -31.018  -6.579  1.00  0.84           C  
ATOM    135  N   ASP A 125      25.286 -28.956  -1.719  1.00  0.82           N  
ATOM    136  CA  ASP A 125      25.870 -28.949  -0.396  1.00  0.82           C  
ATOM    137  C   ASP A 125      24.868 -29.512   0.615  1.00  0.82           C  
ATOM    138  O   ASP A 125      24.056 -28.797   1.195  1.00  0.82           O  
ATOM    139  CB  ASP A 125      26.378 -27.529  -0.010  1.00  0.82           C  
ATOM    140  CG  ASP A 125      27.135 -27.514   1.311  1.00  0.82           C  
ATOM    141  OD1 ASP A 125      27.681 -28.581   1.699  1.00  0.82           O  
ATOM    142  OD2 ASP A 125      27.135 -26.440   1.974  1.00  0.82           O  
ATOM    143  N   LEU A 126      24.900 -30.842   0.856  1.00  0.78           N  
ATOM    144  CA  LEU A 126      24.022 -31.514   1.801  1.00  0.78           C  
ATOM    145  C   LEU A 126      24.356 -31.210   3.254  1.00  0.78           C  
ATOM    146  O   LEU A 126      23.549 -31.431   4.159  1.00  0.78           O  
ATOM    147  CB  LEU A 126      24.024 -33.051   1.632  1.00  0.78           C  
ATOM    148  CG  LEU A 126      23.632 -33.536   0.226  1.00  0.78           C  
ATOM    149  CD1 LEU A 126      24.861 -34.047  -0.538  1.00  0.78           C  
ATOM    150  CD2 LEU A 126      22.554 -34.626   0.312  1.00  0.78           C  
ATOM    151  N   ASN A 127      25.561 -30.666   3.514  1.00  0.79           N  
ATOM    152  CA  ASN A 127      26.017 -30.221   4.810  1.00  0.79           C  
ATOM    153  C   ASN A 127      25.097 -29.141   5.360  1.00  0.79           C  
ATOM    154  O   ASN A 127      25.028 -28.012   4.863  1.00  0.79           O  
ATOM    155  CB  ASN A 127      27.489 -29.746   4.688  1.00  0.79           C  
ATOM    156  CG  ASN A 127      28.196 -29.559   6.020  1.00  0.79           C  
ATOM    157  OD1 ASN A 127      27.639 -29.126   7.029  1.00  0.79           O  
ATOM    158  ND2 ASN A 127      29.517 -29.864   6.051  1.00  0.79           N  
ATOM    159  N   ASN A 128      24.322 -29.510   6.403  1.00  0.81           N  
ATOM    160  CA  ASN A 128      23.448 -28.606   7.109  1.00  0.81           C  
ATOM    161  C   ASN A 128      22.271 -28.126   6.242  1.00  0.81           C  
ATOM    162  O   ASN A 128      21.720 -27.042   6.417  1.00  0.81           O  
ATOM    163  CB  ASN A 128      24.328 -27.469   7.695  1.00  0.81           C  
ATOM    164  CG  ASN A 128      23.895 -27.124   9.100  1.00  0.81           C  
ATOM    165  OD1 ASN A 128      22.716 -26.924   9.303  1.00  0.81           O  
ATOM    166  ND2 ASN A 128      24.841 -27.059  10.067  1.00  0.81           N  
ATOM    167  N   LEU A 129      21.862 -28.931   5.238  1.00  0.81           N  
ATOM    168  CA  LEU A 129      21.021 -28.454   4.152  1.00  0.81           C  
ATOM    169  C   LEU A 129      19.627 -27.994   4.531  1.00  0.81           C  
ATOM    170  O   LEU A 129      19.201 -26.898   4.175  1.00  0.81           O  
ATOM    171  CB  LEU A 129      20.918 -29.524   3.045  1.00  0.81           C  
ATOM    172  CG  LEU A 129      20.146 -29.108   1.775  1.00  0.81           C  
ATOM    173  CD1 LEU A 129      20.708 -27.831   1.137  1.00  0.81           C  
ATOM    174  CD2 LEU A 129      20.171 -30.242   0.745  1.00  0.81           C  
ATOM    175  N   SER A 130      18.888 -28.800   5.308  1.00  0.83           N  
ATOM    176  CA  SER A 130      17.519 -28.511   5.719  1.00  0.83           C  
ATOM    177  C   SER A 130      17.395 -27.293   6.610  1.00  0.83           C  
ATOM    178  O   SER A 130      16.421 -26.540   6.556  1.00  0.83           O  
ATOM    179  CB  SER A 130      16.876 -29.710   6.445  1.00  0.83           C  
ATOM    180  OG  SER A 130      16.892 -30.854   5.592  1.00  0.83           O  
ATOM    181  N   GLU A 131      18.391 -27.074   7.476  1.00  0.81           N  
ATOM    182  CA  GLU A 131      18.494 -25.935   8.360  1.00  0.81           C  
ATOM    183  C   GLU A 131      18.816 -24.646   7.631  1.00  0.81           C  
ATOM    184  O   GLU A 131      18.230 -23.588   7.884  1.00  0.81           O  
ATOM    185  CB  GLU A 131      19.525 -26.231   9.446  1.00  0.81           C  
ATOM    186  CG  GLU A 131      19.301 -27.621  10.082  1.00  0.81           C  
ATOM    187  CD  GLU A 131      20.307 -27.925  11.189  1.00  0.81           C  
ATOM    188  OE1 GLU A 131      20.522 -27.030  12.043  1.00  0.81           O  
ATOM    189  OE2 GLU A 131      20.823 -29.073  11.195  1.00  0.81           O  
ATOM    190  N   ARG A 132      19.723 -24.714   6.642  1.00  0.82           N  
ATOM    191  CA  ARG A 132      19.935 -23.651   5.684  1.00  0.82           C  
ATOM    192  C   ARG A 132      18.696 -23.378   4.854  1.00  0.82           C  
ATOM    193  O   ARG A 132      18.338 -22.220   4.645  1.00  0.82           O  
ATOM    194  CB  ARG A 132      21.122 -23.981   4.765  1.00  0.82           C  
ATOM    195  CG  ARG A 132      22.478 -23.916   5.485  1.00  0.82           C  
ATOM    196  CD  ARG A 132      23.608 -24.689   4.793  1.00  0.82           C  
ATOM    197  NE  ARG A 132      23.642 -24.321   3.339  1.00  0.82           N  
ATOM    198  CZ  ARG A 132      23.727 -25.203   2.335  1.00  0.82           C  
ATOM    199  NH1 ARG A 132      23.846 -26.502   2.572  1.00  0.82           N  
ATOM    200  NH2 ARG A 132      23.610 -24.793   1.070  1.00  0.82           N  
ATOM    201  N   ALA A 133      17.970 -24.408   4.401  1.00  0.90           N  
ATOM    202  CA  ALA A 133      16.735 -24.299   3.652  1.00  0.90           C  
ATOM    203  C   ALA A 133      15.637 -23.569   4.385  1.00  0.90           C  
ATOM    204  O   ALA A 133      15.002 -22.662   3.841  1.00  0.90           O  
ATOM    205  CB  ALA A 133      16.229 -25.694   3.238  1.00  0.90           C  
ATOM    206  N   ARG A 134      15.411 -23.870   5.673  1.00  0.80           N  
ATOM    207  CA  ARG A 134      14.524 -23.061   6.481  1.00  0.80           C  
ATOM    208  C   ARG A 134      14.994 -21.630   6.648  1.00  0.80           C  
ATOM    209  O   ARG A 134      14.169 -20.717   6.630  1.00  0.80           O  
ATOM    210  CB  ARG A 134      14.138 -23.702   7.832  1.00  0.80           C  
ATOM    211  CG  ARG A 134      15.291 -24.021   8.791  1.00  0.80           C  
ATOM    212  CD  ARG A 134      14.918 -24.431  10.221  1.00  0.80           C  
ATOM    213  NE  ARG A 134      13.821 -25.456  10.157  1.00  0.80           N  
ATOM    214  CZ  ARG A 134      12.521 -25.211  10.377  1.00  0.80           C  
ATOM    215  NH1 ARG A 134      12.079 -23.991  10.663  1.00  0.80           N  
ATOM    216  NH2 ARG A 134      11.640 -26.205  10.294  1.00  0.80           N  
ATOM    217  N   GLY A 135      16.308 -21.387   6.773  1.00  0.90           N  
ATOM    218  CA  GLY A 135      16.887 -20.049   6.794  1.00  0.90           C  
ATOM    219  C   GLY A 135      16.702 -19.270   5.512  1.00  0.90           C  
ATOM    220  O   GLY A 135      16.344 -18.095   5.566  1.00  0.90           O  
ATOM    221  N   VAL A 136      16.845 -19.900   4.325  1.00  0.90           N  
ATOM    222  CA  VAL A 136      16.508 -19.323   3.022  1.00  0.90           C  
ATOM    223  C   VAL A 136      15.044 -18.964   2.966  1.00  0.90           C  
ATOM    224  O   VAL A 136      14.662 -17.851   2.619  1.00  0.90           O  
ATOM    225  CB  VAL A 136      16.822 -20.247   1.842  1.00  0.90           C  
ATOM    226  CG1 VAL A 136      16.305 -19.691   0.497  1.00  0.90           C  
ATOM    227  CG2 VAL A 136      18.341 -20.404   1.726  1.00  0.90           C  
ATOM    228  N   CYS A 137      14.162 -19.878   3.386  1.00  0.88           N  
ATOM    229  CA  CYS A 137      12.740 -19.621   3.380  1.00  0.88           C  
ATOM    230  C   CYS A 137      12.285 -18.584   4.405  1.00  0.88           C  
ATOM    231  O   CYS A 137      11.248 -17.938   4.222  1.00  0.88           O  
ATOM    232  CB  CYS A 137      11.962 -20.920   3.629  1.00  0.88           C  
ATOM    233  SG  CYS A 137      12.305 -22.210   2.407  1.00  0.88           S  
ATOM    234  N   SER A 138      13.037 -18.379   5.505  1.00  0.88           N  
ATOM    235  CA  SER A 138      12.892 -17.234   6.405  1.00  0.88           C  
ATOM    236  C   SER A 138      13.161 -15.919   5.690  1.00  0.88           C  
ATOM    237  O   SER A 138      12.389 -14.975   5.827  1.00  0.88           O  
ATOM    238  CB  SER A 138      13.802 -17.271   7.664  1.00  0.88           C  
ATOM    239  OG  SER A 138      13.543 -18.405   8.490  1.00  0.88           O  
ATOM    240  N   TYR A 139      14.220 -15.841   4.853  1.00  0.87           N  
ATOM    241  CA  TYR A 139      14.476 -14.705   3.972  1.00  0.87           C  
ATOM    242  C   TYR A 139      13.399 -14.468   2.939  1.00  0.87           C  
ATOM    243  O   TYR A 139      12.943 -13.341   2.738  1.00  0.87           O  
ATOM    244  CB  TYR A 139      15.777 -14.869   3.155  1.00  0.87           C  
ATOM    245  CG  TYR A 139      16.973 -14.688   4.017  1.00  0.87           C  
ATOM    246  CD1 TYR A 139      17.313 -13.405   4.447  1.00  0.87           C  
ATOM    247  CD2 TYR A 139      17.806 -15.758   4.341  1.00  0.87           C  
ATOM    248  CE1 TYR A 139      18.508 -13.178   5.137  1.00  0.87           C  
ATOM    249  CE2 TYR A 139      18.963 -15.557   5.090  1.00  0.87           C  
ATOM    250  CZ  TYR A 139      19.315 -14.272   5.481  1.00  0.87           C  
ATOM    251  OH  TYR A 139      20.579 -14.077   6.056  1.00  0.87           O  
ATOM    252  N   LEU A 140      12.946 -15.528   2.257  1.00  0.88           N  
ATOM    253  CA  LEU A 140      11.920 -15.410   1.239  1.00  0.88           C  
ATOM    254  C   LEU A 140      10.595 -14.914   1.783  1.00  0.88           C  
ATOM    255  O   LEU A 140       9.959 -14.041   1.197  1.00  0.88           O  
ATOM    256  CB  LEU A 140      11.680 -16.742   0.504  1.00  0.88           C  
ATOM    257  CG  LEU A 140      12.911 -17.344  -0.198  1.00  0.88           C  
ATOM    258  CD1 LEU A 140      12.477 -18.597  -0.968  1.00  0.88           C  
ATOM    259  CD2 LEU A 140      13.678 -16.354  -1.090  1.00  0.88           C  
ATOM    260  N   ALA A 141      10.174 -15.439   2.948  1.00  0.88           N  
ATOM    261  CA  ALA A 141       9.013 -14.973   3.674  1.00  0.88           C  
ATOM    262  C   ALA A 141       9.156 -13.549   4.207  1.00  0.88           C  
ATOM    263  O   ALA A 141       8.211 -12.764   4.149  1.00  0.88           O  
ATOM    264  CB  ALA A 141       8.706 -15.950   4.825  1.00  0.88           C  
ATOM    265  N   LEU A 142      10.349 -13.182   4.725  1.00  0.84           N  
ATOM    266  CA  LEU A 142      10.650 -11.851   5.233  1.00  0.84           C  
ATOM    267  C   LEU A 142      10.514 -10.749   4.201  1.00  0.84           C  
ATOM    268  O   LEU A 142       9.844  -9.742   4.434  1.00  0.84           O  
ATOM    269  CB  LEU A 142      12.113 -11.818   5.759  1.00  0.84           C  
ATOM    270  CG  LEU A 142      12.700 -10.435   6.123  1.00  0.84           C  
ATOM    271  CD1 LEU A 142      11.902  -9.752   7.240  1.00  0.84           C  
ATOM    272  CD2 LEU A 142      14.192 -10.542   6.478  1.00  0.84           C  
ATOM    273  N   TYR A 143      11.140 -10.912   3.021  1.00  0.88           N  
ATOM    274  CA  TYR A 143      11.073  -9.886   1.999  1.00  0.88           C  
ATOM    275  C   TYR A 143       9.821 -10.002   1.148  1.00  0.88           C  
ATOM    276  O   TYR A 143       9.344  -8.999   0.618  1.00  0.88           O  
ATOM    277  CB  TYR A 143      12.321  -9.892   1.082  1.00  0.88           C  
ATOM    278  CG  TYR A 143      13.549  -9.470   1.845  1.00  0.88           C  
ATOM    279  CD1 TYR A 143      13.811  -8.113   2.095  1.00  0.88           C  
ATOM    280  CD2 TYR A 143      14.467 -10.425   2.305  1.00  0.88           C  
ATOM    281  CE1 TYR A 143      14.957  -7.725   2.805  1.00  0.88           C  
ATOM    282  CE2 TYR A 143      15.607 -10.041   3.020  1.00  0.88           C  
ATOM    283  CZ  TYR A 143      15.847  -8.691   3.278  1.00  0.88           C  
ATOM    284  OH  TYR A 143      16.990  -8.312   4.005  1.00  0.88           O  
ATOM    285  N   SER A 144       9.268 -11.226   0.996  1.00  0.91           N  
ATOM    286  CA  SER A 144       8.083 -11.547   0.198  1.00  0.91           C  
ATOM    287  C   SER A 144       8.077 -10.928  -1.202  1.00  0.91           C  
ATOM    288  O   SER A 144       7.163 -10.172  -1.540  1.00  0.91           O  
ATOM    289  CB  SER A 144       6.795 -11.252   1.018  1.00  0.91           C  
ATOM    290  OG  SER A 144       5.579 -11.746   0.447  1.00  0.91           O  
ATOM    291  N   PRO A 145       9.099 -11.169  -2.046  1.00  0.95           N  
ATOM    292  CA  PRO A 145       9.187 -10.544  -3.357  1.00  0.95           C  
ATOM    293  C   PRO A 145       8.139 -11.067  -4.310  1.00  0.95           C  
ATOM    294  O   PRO A 145       7.608 -12.157  -4.115  1.00  0.95           O  
ATOM    295  CB  PRO A 145      10.603 -10.886  -3.832  1.00  0.95           C  
ATOM    296  CG  PRO A 145      10.821 -12.261  -3.225  1.00  0.95           C  
ATOM    297  CD  PRO A 145      10.179 -12.146  -1.848  1.00  0.95           C  
ATOM    298  N   ASP A 146       7.819 -10.309  -5.367  1.00  0.92           N  
ATOM    299  CA  ASP A 146       6.833 -10.688  -6.352  1.00  0.92           C  
ATOM    300  C   ASP A 146       7.268 -11.935  -7.138  1.00  0.92           C  
ATOM    301  O   ASP A 146       6.462 -12.809  -7.470  1.00  0.92           O  
ATOM    302  CB  ASP A 146       6.557  -9.490  -7.293  1.00  0.92           C  
ATOM    303  CG  ASP A 146       6.230  -8.213  -6.526  1.00  0.92           C  
ATOM    304  OD1 ASP A 146       5.188  -8.158  -5.826  1.00  0.92           O  
ATOM    305  OD2 ASP A 146       7.006  -7.237  -6.680  1.00  0.92           O  
ATOM    306  N   VAL A 147       8.583 -12.040  -7.432  1.00  0.96           N  
ATOM    307  CA  VAL A 147       9.191 -13.112  -8.210  1.00  0.96           C  
ATOM    308  C   VAL A 147      10.467 -13.614  -7.541  1.00  0.96           C  
ATOM    309  O   VAL A 147      11.303 -12.847  -7.068  1.00  0.96           O  
ATOM    310  CB  VAL A 147       9.533 -12.669  -9.633  1.00  0.96           C  
ATOM    311  CG1 VAL A 147      10.234 -13.798 -10.421  1.00  0.96           C  
ATOM    312  CG2 VAL A 147       8.237 -12.226 -10.339  1.00  0.96           C  
ATOM    313  N   ILE A 148      10.663 -14.949  -7.496  1.00  0.95           N  
ATOM    314  CA  ILE A 148      11.864 -15.565  -6.955  1.00  0.95           C  
ATOM    315  C   ILE A 148      12.452 -16.521  -7.977  1.00  0.95           C  
ATOM    316  O   ILE A 148      11.772 -17.400  -8.493  1.00  0.95           O  
ATOM    317  CB  ILE A 148      11.611 -16.331  -5.661  1.00  0.95           C  
ATOM    318  CG1 ILE A 148      10.798 -15.456  -4.685  1.00  0.95           C  
ATOM    319  CG2 ILE A 148      12.962 -16.769  -5.054  1.00  0.95           C  
ATOM    320  CD1 ILE A 148      10.389 -16.101  -3.360  1.00  0.95           C  
ATOM    321  N   PHE A 149      13.750 -16.363  -8.277  1.00  0.94           N  
ATOM    322  CA  PHE A 149      14.514 -17.190  -9.181  1.00  0.94           C  
ATOM    323  C   PHE A 149      15.480 -17.987  -8.333  1.00  0.94           C  
ATOM    324  O   PHE A 149      16.275 -17.423  -7.590  1.00  0.94           O  
ATOM    325  CB  PHE A 149      15.370 -16.339 -10.152  1.00  0.94           C  
ATOM    326  CG  PHE A 149      14.534 -15.349 -10.895  1.00  0.94           C  
ATOM    327  CD1 PHE A 149      14.415 -14.018 -10.466  1.00  0.94           C  
ATOM    328  CD2 PHE A 149      13.884 -15.739 -12.067  1.00  0.94           C  
ATOM    329  CE1 PHE A 149      13.682 -13.094 -11.218  1.00  0.94           C  
ATOM    330  CE2 PHE A 149      13.184 -14.814 -12.843  1.00  0.94           C  
ATOM    331  CZ  PHE A 149      13.087 -13.486 -12.420  1.00  0.94           C  
ATOM    332  N   LEU A 150      15.458 -19.322  -8.415  1.00  0.95           N  
ATOM    333  CA  LEU A 150      16.366 -20.141  -7.637  1.00  0.95           C  
ATOM    334  C   LEU A 150      17.134 -21.056  -8.563  1.00  0.95           C  
ATOM    335  O   LEU A 150      16.657 -21.427  -9.634  1.00  0.95           O  
ATOM    336  CB  LEU A 150      15.622 -20.982  -6.579  1.00  0.95           C  
ATOM    337  CG  LEU A 150      14.863 -20.161  -5.516  1.00  0.95           C  
ATOM    338  CD1 LEU A 150      14.136 -21.110  -4.562  1.00  0.95           C  
ATOM    339  CD2 LEU A 150      15.765 -19.223  -4.703  1.00  0.95           C  
ATOM    340  N   GLN A 151      18.370 -21.424  -8.174  1.00  0.93           N  
ATOM    341  CA  GLN A 151      19.226 -22.301  -8.945  1.00  0.93           C  
ATOM    342  C   GLN A 151      19.809 -23.361  -8.033  1.00  0.93           C  
ATOM    343  O   GLN A 151      19.880 -23.168  -6.823  1.00  0.93           O  
ATOM    344  CB  GLN A 151      20.381 -21.544  -9.649  1.00  0.93           C  
ATOM    345  CG  GLN A 151      19.929 -20.383 -10.575  1.00  0.93           C  
ATOM    346  CD  GLN A 151      19.721 -19.070  -9.809  1.00  0.93           C  
ATOM    347  OE1 GLN A 151      20.569 -18.659  -9.042  1.00  0.93           O  
ATOM    348  NE2 GLN A 151      18.581 -18.374 -10.042  1.00  0.93           N  
ATOM    349  N   GLU A 152      20.181 -24.525  -8.609  1.00  0.92           N  
ATOM    350  CA  GLU A 152      20.654 -25.716  -7.916  1.00  0.92           C  
ATOM    351  C   GLU A 152      19.698 -26.231  -6.846  1.00  0.92           C  
ATOM    352  O   GLU A 152      20.077 -26.599  -5.737  1.00  0.92           O  
ATOM    353  CB  GLU A 152      22.117 -25.606  -7.424  1.00  0.92           C  
ATOM    354  CG  GLU A 152      23.140 -25.517  -8.587  1.00  0.92           C  
ATOM    355  CD  GLU A 152      24.612 -25.604  -8.159  1.00  0.92           C  
ATOM    356  OE1 GLU A 152      24.949 -25.121  -7.055  1.00  0.92           O  
ATOM    357  OE2 GLU A 152      25.429 -26.136  -8.961  1.00  0.92           O  
ATOM    358  N   VAL A 153      18.396 -26.304  -7.183  1.00  0.93           N  
ATOM    359  CA  VAL A 153      17.359 -26.764  -6.285  1.00  0.93           C  
ATOM    360  C   VAL A 153      17.085 -28.225  -6.588  1.00  0.93           C  
ATOM    361  O   VAL A 153      17.192 -28.670  -7.725  1.00  0.93           O  
ATOM    362  CB  VAL A 153      16.114 -25.865  -6.313  1.00  0.93           C  
ATOM    363  CG1 VAL A 153      15.458 -25.817  -7.695  1.00  0.93           C  
ATOM    364  CG2 VAL A 153      15.092 -26.260  -5.230  1.00  0.93           C  
ATOM    365  N   ILE A 154      16.795 -29.018  -5.534  1.00  0.88           N  
ATOM    366  CA  ILE A 154      16.583 -30.450  -5.604  1.00  0.88           C  
ATOM    367  C   ILE A 154      15.148 -30.766  -5.159  1.00  0.88           C  
ATOM    368  O   ILE A 154      14.555 -29.953  -4.445  1.00  0.88           O  
ATOM    369  CB  ILE A 154      17.616 -31.199  -4.752  1.00  0.88           C  
ATOM    370  CG1 ILE A 154      17.691 -30.711  -3.283  1.00  0.88           C  
ATOM    371  CG2 ILE A 154      18.976 -31.081  -5.472  1.00  0.88           C  
ATOM    372  CD1 ILE A 154      18.511 -31.645  -2.385  1.00  0.88           C  
ATOM    373  N   PRO A 155      14.520 -31.890  -5.528  1.00  0.89           N  
ATOM    374  CA  PRO A 155      13.165 -32.276  -5.112  1.00  0.89           C  
ATOM    375  C   PRO A 155      12.754 -32.136  -3.637  1.00  0.89           C  
ATOM    376  O   PRO A 155      11.632 -31.665  -3.447  1.00  0.89           O  
ATOM    377  CB  PRO A 155      12.973 -33.697  -5.665  1.00  0.89           C  
ATOM    378  CG  PRO A 155      13.936 -33.787  -6.852  1.00  0.89           C  
ATOM    379  CD  PRO A 155      15.089 -32.864  -6.461  1.00  0.89           C  
ATOM    380  N   PRO A 156      13.499 -32.483  -2.572  1.00  0.87           N  
ATOM    381  CA  PRO A 156      13.063 -32.272  -1.189  1.00  0.87           C  
ATOM    382  C   PRO A 156      12.927 -30.809  -0.860  1.00  0.87           C  
ATOM    383  O   PRO A 156      12.002 -30.418  -0.144  1.00  0.87           O  
ATOM    384  CB  PRO A 156      14.166 -32.911  -0.325  1.00  0.87           C  
ATOM    385  CG  PRO A 156      14.872 -33.896  -1.258  1.00  0.87           C  
ATOM    386  CD  PRO A 156      14.748 -33.237  -2.628  1.00  0.87           C  
ATOM    387  N   TYR A 157      13.844 -29.986  -1.388  1.00  0.86           N  
ATOM    388  CA  TYR A 157      13.850 -28.545  -1.268  1.00  0.86           C  
ATOM    389  C   TYR A 157      12.614 -27.960  -1.937  1.00  0.86           C  
ATOM    390  O   TYR A 157      11.904 -27.152  -1.350  1.00  0.86           O  
ATOM    391  CB  TYR A 157      15.160 -28.007  -1.900  1.00  0.86           C  
ATOM    392  CG  TYR A 157      15.773 -26.826  -1.192  1.00  0.86           C  
ATOM    393  CD1 TYR A 157      15.015 -25.723  -0.769  1.00  0.86           C  
ATOM    394  CD2 TYR A 157      17.165 -26.799  -0.987  1.00  0.86           C  
ATOM    395  CE1 TYR A 157      15.631 -24.622  -0.159  1.00  0.86           C  
ATOM    396  CE2 TYR A 157      17.783 -25.706  -0.368  1.00  0.86           C  
ATOM    397  CZ  TYR A 157      17.014 -24.611   0.025  1.00  0.86           C  
ATOM    398  OH  TYR A 157      17.645 -23.463   0.524  1.00  0.86           O  
ATOM    399  N   TYR A 158      12.278 -28.438  -3.154  1.00  0.87           N  
ATOM    400  CA  TYR A 158      11.071 -28.077  -3.882  1.00  0.87           C  
ATOM    401  C   TYR A 158       9.792 -28.364  -3.089  1.00  0.87           C  
ATOM    402  O   TYR A 158       8.906 -27.512  -2.986  1.00  0.87           O  
ATOM    403  CB  TYR A 158      11.063 -28.847  -5.236  1.00  0.87           C  
ATOM    404  CG  TYR A 158       9.805 -28.659  -6.044  1.00  0.87           C  
ATOM    405  CD1 TYR A 158       9.409 -27.385  -6.471  1.00  0.87           C  
ATOM    406  CD2 TYR A 158       8.980 -29.758  -6.338  1.00  0.87           C  
ATOM    407  CE1 TYR A 158       8.229 -27.221  -7.203  1.00  0.87           C  
ATOM    408  CE2 TYR A 158       7.810 -29.593  -7.095  1.00  0.87           C  
ATOM    409  CZ  TYR A 158       7.447 -28.320  -7.547  1.00  0.87           C  
ATOM    410  OH  TYR A 158       6.270 -28.110  -8.296  1.00  0.87           O  
ATOM    411  N   SER A 159       9.676 -29.552  -2.471  1.00  0.86           N  
ATOM    412  CA  SER A 159       8.563 -29.906  -1.590  1.00  0.86           C  
ATOM    413  C   SER A 159       8.460 -29.082  -0.319  1.00  0.86           C  
ATOM    414  O   SER A 159       7.367 -28.755   0.141  1.00  0.86           O  
ATOM    415  CB  SER A 159       8.565 -31.392  -1.182  1.00  0.86           C  
ATOM    416  OG  SER A 159       8.411 -32.220  -2.335  1.00  0.86           O  
ATOM    417  N   TYR A 160       9.594 -28.718   0.296  1.00  0.82           N  
ATOM    418  CA  TYR A 160       9.656 -27.793   1.412  1.00  0.82           C  
ATOM    419  C   TYR A 160       9.259 -26.359   1.051  1.00  0.82           C  
ATOM    420  O   TYR A 160       8.560 -25.679   1.817  1.00  0.82           O  
ATOM    421  CB  TYR A 160      11.076 -27.840   2.012  1.00  0.82           C  
ATOM    422  CG  TYR A 160      11.154 -27.067   3.290  1.00  0.82           C  
ATOM    423  CD1 TYR A 160      10.475 -27.519   4.430  1.00  0.82           C  
ATOM    424  CD2 TYR A 160      11.868 -25.864   3.348  1.00  0.82           C  
ATOM    425  CE1 TYR A 160      10.552 -26.802   5.628  1.00  0.82           C  
ATOM    426  CE2 TYR A 160      11.957 -25.154   4.552  1.00  0.82           C  
ATOM    427  CZ  TYR A 160      11.308 -25.636   5.697  1.00  0.82           C  
ATOM    428  OH  TYR A 160      11.369 -24.938   6.918  1.00  0.82           O  
ATOM    429  N   LEU A 161       9.679 -25.866  -0.129  1.00  0.87           N  
ATOM    430  CA  LEU A 161       9.243 -24.598  -0.694  1.00  0.87           C  
ATOM    431  C   LEU A 161       7.747 -24.580  -0.934  1.00  0.87           C  
ATOM    432  O   LEU A 161       7.063 -23.640  -0.539  1.00  0.87           O  
ATOM    433  CB  LEU A 161       9.994 -24.256  -2.009  1.00  0.87           C  
ATOM    434  CG  LEU A 161      11.497 -23.951  -1.847  1.00  0.87           C  
ATOM    435  CD1 LEU A 161      12.165 -23.746  -3.211  1.00  0.87           C  
ATOM    436  CD2 LEU A 161      11.755 -22.751  -0.935  1.00  0.87           C  
ATOM    437  N   LYS A 162       7.179 -25.662  -1.494  1.00  0.85           N  
ATOM    438  CA  LYS A 162       5.743 -25.830  -1.636  1.00  0.85           C  
ATOM    439  C   LYS A 162       4.971 -25.728  -0.333  1.00  0.85           C  
ATOM    440  O   LYS A 162       3.870 -25.174  -0.291  1.00  0.85           O  
ATOM    441  CB  LYS A 162       5.433 -27.226  -2.214  1.00  0.85           C  
ATOM    442  CG  LYS A 162       5.758 -27.379  -3.700  1.00  0.85           C  
ATOM    443  CD  LYS A 162       4.493 -27.303  -4.566  1.00  0.85           C  
ATOM    444  CE  LYS A 162       4.373 -28.450  -5.563  1.00  0.85           C  
ATOM    445  NZ  LYS A 162       4.304 -29.745  -4.849  1.00  0.85           N  
ATOM    446  N   LYS A 163       5.512 -26.289   0.760  1.00  0.82           N  
ATOM    447  CA  LYS A 163       4.916 -26.160   2.071  1.00  0.82           C  
ATOM    448  C   LYS A 163       4.938 -24.752   2.656  1.00  0.82           C  
ATOM    449  O   LYS A 163       3.936 -24.281   3.195  1.00  0.82           O  
ATOM    450  CB  LYS A 163       5.652 -27.066   3.088  1.00  0.82           C  
ATOM    451  CG  LYS A 163       5.072 -27.023   4.518  1.00  0.82           C  
ATOM    452  CD  LYS A 163       6.154 -26.895   5.605  1.00  0.82           C  
ATOM    453  CE  LYS A 163       5.594 -26.573   6.995  1.00  0.82           C  
ATOM    454  NZ  LYS A 163       4.904 -25.261   6.974  1.00  0.82           N  
ATOM    455  N   ARG A 164       6.082 -24.049   2.652  1.00  0.74           N  
ATOM    456  CA  ARG A 164       6.144 -22.755   3.308  1.00  0.74           C  
ATOM    457  C   ARG A 164       5.687 -21.610   2.436  1.00  0.74           C  
ATOM    458  O   ARG A 164       4.785 -20.855   2.813  1.00  0.74           O  
ATOM    459  CB  ARG A 164       7.574 -22.413   3.761  1.00  0.74           C  
ATOM    460  CG  ARG A 164       8.007 -23.104   5.059  1.00  0.74           C  
ATOM    461  CD  ARG A 164       9.368 -22.585   5.523  1.00  0.74           C  
ATOM    462  NE  ARG A 164       9.227 -21.668   6.712  1.00  0.74           N  
ATOM    463  CZ  ARG A 164       9.213 -20.327   6.676  1.00  0.74           C  
ATOM    464  NH1 ARG A 164       9.232 -19.651   5.534  1.00  0.74           N  
ATOM    465  NH2 ARG A 164       9.189 -19.636   7.815  1.00  0.74           N  
ATOM    466  N   SER A 165       6.287 -21.426   1.262  1.00  0.86           N  
ATOM    467  CA  SER A 165       5.929 -20.419   0.284  1.00  0.86           C  
ATOM    468  C   SER A 165       4.762 -20.888  -0.575  1.00  0.86           C  
ATOM    469  O   SER A 165       4.866 -21.059  -1.787  1.00  0.86           O  
ATOM    470  CB  SER A 165       7.140 -19.869  -0.539  1.00  0.86           C  
ATOM    471  OG  SER A 165       8.127 -20.851  -0.850  1.00  0.86           O  
ATOM    472  N   SER A 166       3.574 -21.074   0.047  1.00  0.87           N  
ATOM    473  CA  SER A 166       2.359 -21.629  -0.561  1.00  0.87           C  
ATOM    474  C   SER A 166       1.542 -20.572  -1.298  1.00  0.87           C  
ATOM    475  O   SER A 166       0.634 -20.851  -2.084  1.00  0.87           O  
ATOM    476  CB  SER A 166       1.481 -22.326   0.521  1.00  0.87           C  
ATOM    477  OG  SER A 166       0.298 -22.942   0.001  1.00  0.87           O  
ATOM    478  N   ASN A 167       1.909 -19.288  -1.119  1.00  0.85           N  
ATOM    479  CA  ASN A 167       1.342 -18.127  -1.777  1.00  0.85           C  
ATOM    480  C   ASN A 167       2.075 -17.826  -3.084  1.00  0.85           C  
ATOM    481  O   ASN A 167       1.903 -16.769  -3.689  1.00  0.85           O  
ATOM    482  CB  ASN A 167       1.298 -16.870  -0.847  1.00  0.85           C  
ATOM    483  CG  ASN A 167       2.633 -16.536  -0.174  1.00  0.85           C  
ATOM    484  OD1 ASN A 167       3.496 -17.374   0.050  1.00  0.85           O  
ATOM    485  ND2 ASN A 167       2.787 -15.238   0.199  1.00  0.85           N  
ATOM    486  N   TYR A 168       2.879 -18.791  -3.565  1.00  0.89           N  
ATOM    487  CA  TYR A 168       3.625 -18.708  -4.793  1.00  0.89           C  
ATOM    488  C   TYR A 168       3.229 -19.867  -5.688  1.00  0.89           C  
ATOM    489  O   TYR A 168       3.055 -20.994  -5.238  1.00  0.89           O  
ATOM    490  CB  TYR A 168       5.150 -18.774  -4.547  1.00  0.89           C  
ATOM    491  CG  TYR A 168       5.658 -17.491  -3.950  1.00  0.89           C  
ATOM    492  CD1 TYR A 168       5.496 -17.216  -2.585  1.00  0.89           C  
ATOM    493  CD2 TYR A 168       6.325 -16.548  -4.745  1.00  0.89           C  
ATOM    494  CE1 TYR A 168       5.999 -16.038  -2.024  1.00  0.89           C  
ATOM    495  CE2 TYR A 168       6.829 -15.363  -4.192  1.00  0.89           C  
ATOM    496  CZ  TYR A 168       6.670 -15.117  -2.824  1.00  0.89           C  
ATOM    497  OH  TYR A 168       7.179 -13.962  -2.212  1.00  0.89           O  
ATOM    498  N   GLU A 169       3.063 -19.598  -6.996  1.00  0.88           N  
ATOM    499  CA  GLU A 169       2.970 -20.624  -8.015  1.00  0.88           C  
ATOM    500  C   GLU A 169       4.399 -20.938  -8.429  1.00  0.88           C  
ATOM    501  O   GLU A 169       5.180 -20.023  -8.680  1.00  0.88           O  
ATOM    502  CB  GLU A 169       2.153 -20.147  -9.244  1.00  0.88           C  
ATOM    503  CG  GLU A 169       1.803 -21.283 -10.228  1.00  0.88           C  
ATOM    504  CD  GLU A 169       0.763 -22.178  -9.567  1.00  0.88           C  
ATOM    505  OE1 GLU A 169       1.146 -23.295  -9.139  1.00  0.88           O  
ATOM    506  OE2 GLU A 169      -0.395 -21.708  -9.406  1.00  0.88           O  
ATOM    507  N   ILE A 170       4.800 -22.227  -8.445  1.00  0.93           N  
ATOM    508  CA  ILE A 170       6.193 -22.613  -8.631  1.00  0.93           C  
ATOM    509  C   ILE A 170       6.366 -23.378  -9.935  1.00  0.93           C  
ATOM    510  O   ILE A 170       5.698 -24.374 -10.196  1.00  0.93           O  
ATOM    511  CB  ILE A 170       6.756 -23.466  -7.486  1.00  0.93           C  
ATOM    512  CG1 ILE A 170       6.376 -22.873  -6.103  1.00  0.93           C  
ATOM    513  CG2 ILE A 170       8.283 -23.634  -7.704  1.00  0.93           C  
ATOM    514  CD1 ILE A 170       7.048 -23.534  -4.894  1.00  0.93           C  
ATOM    515  N   ILE A 171       7.314 -22.926 -10.778  1.00  0.93           N  
ATOM    516  CA  ILE A 171       7.660 -23.532 -12.047  1.00  0.93           C  
ATOM    517  C   ILE A 171       9.073 -24.056 -11.891  1.00  0.93           C  
ATOM    518  O   ILE A 171       9.951 -23.388 -11.348  1.00  0.93           O  
ATOM    519  CB  ILE A 171       7.574 -22.535 -13.211  1.00  0.93           C  
ATOM    520  CG1 ILE A 171       6.105 -22.161 -13.533  1.00  0.93           C  
ATOM    521  CG2 ILE A 171       8.235 -23.104 -14.491  1.00  0.93           C  
ATOM    522  CD1 ILE A 171       5.451 -21.106 -12.631  1.00  0.93           C  
ATOM    523  N   THR A 172       9.319 -25.295 -12.348  1.00  0.90           N  
ATOM    524  CA  THR A 172      10.585 -25.984 -12.210  1.00  0.90           C  
ATOM    525  C   THR A 172      11.216 -26.170 -13.563  1.00  0.90           C  
ATOM    526  O   THR A 172      10.550 -26.363 -14.576  1.00  0.90           O  
ATOM    527  CB  THR A 172      10.464 -27.348 -11.535  1.00  0.90           C  
ATOM    528  OG1 THR A 172       9.369 -28.107 -12.033  1.00  0.90           O  
ATOM    529  CG2 THR A 172      10.195 -27.105 -10.049  1.00  0.90           C  
ATOM    530  N   GLY A 173      12.558 -26.067 -13.621  1.00  0.90           N  
ATOM    531  CA  GLY A 173      13.316 -26.308 -14.840  1.00  0.90           C  
ATOM    532  C   GLY A 173      13.421 -27.763 -15.253  1.00  0.90           C  
ATOM    533  O   GLY A 173      13.524 -28.026 -16.448  1.00  0.90           O  
ATOM    534  N   HIS A 174      13.382 -28.711 -14.289  1.00  0.81           N  
ATOM    535  CA  HIS A 174      13.385 -30.163 -14.476  1.00  0.81           C  
ATOM    536  C   HIS A 174      12.592 -30.783 -13.337  1.00  0.81           C  
ATOM    537  O   HIS A 174      12.262 -30.103 -12.368  1.00  0.81           O  
ATOM    538  CB  HIS A 174      14.783 -30.844 -14.444  1.00  0.81           C  
ATOM    539  CG  HIS A 174      15.653 -30.555 -15.612  1.00  0.81           C  
ATOM    540  ND1 HIS A 174      15.092 -30.545 -16.860  1.00  0.81           N  
ATOM    541  CD2 HIS A 174      16.989 -30.278 -15.686  1.00  0.81           C  
ATOM    542  CE1 HIS A 174      16.073 -30.248 -17.684  1.00  0.81           C  
ATOM    543  NE2 HIS A 174      17.228 -30.073 -17.019  1.00  0.81           N  
ATOM    544  N   GLU A 175      12.265 -32.091 -13.432  1.00  0.75           N  
ATOM    545  CA  GLU A 175      11.514 -32.829 -12.429  1.00  0.75           C  
ATOM    546  C   GLU A 175      12.442 -33.676 -11.556  1.00  0.75           C  
ATOM    547  O   GLU A 175      12.125 -34.035 -10.421  1.00  0.75           O  
ATOM    548  CB  GLU A 175      10.520 -33.761 -13.169  1.00  0.75           C  
ATOM    549  CG  GLU A 175       9.429 -33.001 -13.971  1.00  0.75           C  
ATOM    550  CD  GLU A 175       8.521 -33.885 -14.836  1.00  0.75           C  
ATOM    551  OE1 GLU A 175       8.578 -35.135 -14.724  1.00  0.75           O  
ATOM    552  OE2 GLU A 175       7.723 -33.283 -15.603  1.00  0.75           O  
ATOM    553  N   GLU A 176      13.660 -33.945 -12.057  1.00  0.78           N  
ATOM    554  CA  GLU A 176      14.628 -34.833 -11.468  1.00  0.78           C  
ATOM    555  C   GLU A 176      16.000 -34.206 -11.396  1.00  0.78           C  
ATOM    556  O   GLU A 176      16.299 -33.192 -12.022  1.00  0.78           O  
ATOM    557  CB  GLU A 176      14.709 -36.162 -12.267  1.00  0.78           C  
ATOM    558  CG  GLU A 176      15.362 -36.100 -13.681  1.00  0.78           C  
ATOM    559  CD  GLU A 176      14.627 -35.268 -14.740  1.00  0.78           C  
ATOM    560  OE1 GLU A 176      13.391 -35.088 -14.635  1.00  0.78           O  
ATOM    561  OE2 GLU A 176      15.330 -34.788 -15.662  1.00  0.78           O  
ATOM    562  N   GLY A 177      16.898 -34.802 -10.577  1.00  0.88           N  
ATOM    563  CA  GLY A 177      18.228 -34.252 -10.337  1.00  0.88           C  
ATOM    564  C   GLY A 177      18.208 -32.892  -9.679  1.00  0.88           C  
ATOM    565  O   GLY A 177      17.508 -32.658  -8.702  1.00  0.88           O  
ATOM    566  N   TYR A 178      19.030 -31.975 -10.202  1.00  0.88           N  
ATOM    567  CA  TYR A 178      19.116 -30.596  -9.784  1.00  0.88           C  
ATOM    568  C   TYR A 178      18.678 -29.678 -10.916  1.00  0.88           C  
ATOM    569  O   TYR A 178      18.803 -30.005 -12.094  1.00  0.88           O  
ATOM    570  CB  TYR A 178      20.542 -30.216  -9.295  1.00  0.88           C  
ATOM    571  CG  TYR A 178      21.605 -30.103 -10.369  1.00  0.88           C  
ATOM    572  CD1 TYR A 178      21.659 -30.875 -11.551  1.00  0.88           C  
ATOM    573  CD2 TYR A 178      22.595 -29.134 -10.172  1.00  0.88           C  
ATOM    574  CE1 TYR A 178      22.684 -30.689 -12.489  1.00  0.88           C  
ATOM    575  CE2 TYR A 178      23.615 -28.945 -11.102  1.00  0.88           C  
ATOM    576  CZ  TYR A 178      23.673 -29.741 -12.240  1.00  0.88           C  
ATOM    577  OH  TYR A 178      24.785 -29.555 -13.066  1.00  0.88           O  
ATOM    578  N   PHE A 179      18.126 -28.506 -10.569  1.00  0.91           N  
ATOM    579  CA  PHE A 179      17.511 -27.642 -11.545  1.00  0.91           C  
ATOM    580  C   PHE A 179      17.370 -26.224 -11.033  1.00  0.91           C  
ATOM    581  O   PHE A 179      17.875 -25.851  -9.977  1.00  0.91           O  
ATOM    582  CB  PHE A 179      16.172 -28.223 -12.078  1.00  0.91           C  
ATOM    583  CG  PHE A 179      15.293 -28.807 -10.998  1.00  0.91           C  
ATOM    584  CD1 PHE A 179      14.464 -27.997 -10.210  1.00  0.91           C  
ATOM    585  CD2 PHE A 179      15.295 -30.191 -10.758  1.00  0.91           C  
ATOM    586  CE1 PHE A 179      13.675 -28.553  -9.192  1.00  0.91           C  
ATOM    587  CE2 PHE A 179      14.503 -30.751  -9.750  1.00  0.91           C  
ATOM    588  CZ  PHE A 179      13.698 -29.930  -8.958  1.00  0.91           C  
ATOM    589  N   THR A 180      16.732 -25.361 -11.835  1.00  0.95           N  
ATOM    590  CA  THR A 180      16.340 -24.011 -11.477  1.00  0.95           C  
ATOM    591  C   THR A 180      14.845 -23.970 -11.245  1.00  0.95           C  
ATOM    592  O   THR A 180      14.109 -24.877 -11.631  1.00  0.95           O  
ATOM    593  CB  THR A 180      16.718 -22.985 -12.541  1.00  0.95           C  
ATOM    594  OG1 THR A 180      16.125 -23.279 -13.800  1.00  0.95           O  
ATOM    595  CG2 THR A 180      18.237 -23.037 -12.743  1.00  0.95           C  
ATOM    596  N   ALA A 181      14.348 -22.917 -10.581  1.00  0.97           N  
ATOM    597  CA  ALA A 181      12.934 -22.759 -10.356  1.00  0.97           C  
ATOM    598  C   ALA A 181      12.575 -21.285 -10.356  1.00  0.97           C  
ATOM    599  O   ALA A 181      13.387 -20.432 -10.001  1.00  0.97           O  
ATOM    600  CB  ALA A 181      12.512 -23.431  -9.033  1.00  0.97           C  
ATOM    601  N   ILE A 182      11.343 -20.966 -10.794  1.00  0.95           N  
ATOM    602  CA  ILE A 182      10.775 -19.631 -10.772  1.00  0.95           C  
ATOM    603  C   ILE A 182       9.513 -19.720  -9.942  1.00  0.95           C  
ATOM    604  O   ILE A 182       8.584 -20.458 -10.255  1.00  0.95           O  
ATOM    605  CB  ILE A 182      10.464 -19.042 -12.152  1.00  0.95           C  
ATOM    606  CG1 ILE A 182      11.763 -18.950 -12.980  1.00  0.95           C  
ATOM    607  CG2 ILE A 182       9.811 -17.649 -12.000  1.00  0.95           C  
ATOM    608  CD1 ILE A 182      11.591 -18.362 -14.384  1.00  0.95           C  
ATOM    609  N   MET A 183       9.466 -18.970  -8.830  1.00  0.92           N  
ATOM    610  CA  MET A 183       8.293 -18.826  -8.003  1.00  0.92           C  
ATOM    611  C   MET A 183       7.689 -17.470  -8.273  1.00  0.92           C  
ATOM    612  O   MET A 183       8.381 -16.455  -8.300  1.00  0.92           O  
ATOM    613  CB  MET A 183       8.613 -18.935  -6.496  1.00  0.92           C  
ATOM    614  CG  MET A 183       9.173 -20.308  -6.110  1.00  0.92           C  
ATOM    615  SD  MET A 183       9.252 -20.648  -4.331  1.00  0.92           S  
ATOM    616  CE  MET A 183      10.799 -19.739  -4.163  1.00  0.92           C  
ATOM    617  N   LEU A 184       6.366 -17.429  -8.482  1.00  0.94           N  
ATOM    618  CA  LEU A 184       5.645 -16.213  -8.781  1.00  0.94           C  
ATOM    619  C   LEU A 184       4.576 -16.003  -7.739  1.00  0.94           C  
ATOM    620  O   LEU A 184       3.761 -16.884  -7.483  1.00  0.94           O  
ATOM    621  CB  LEU A 184       4.943 -16.332 -10.148  1.00  0.94           C  
ATOM    622  CG  LEU A 184       5.889 -16.698 -11.301  1.00  0.94           C  
ATOM    623  CD1 LEU A 184       5.075 -17.039 -12.548  1.00  0.94           C  
ATOM    624  CD2 LEU A 184       6.912 -15.590 -11.574  1.00  0.94           C  
ATOM    625  N   LYS A 185       4.556 -14.830  -7.078  1.00  0.90           N  
ATOM    626  CA  LYS A 185       3.521 -14.506  -6.120  1.00  0.90           C  
ATOM    627  C   LYS A 185       2.151 -14.355  -6.764  1.00  0.90           C  
ATOM    628  O   LYS A 185       1.827 -13.367  -7.421  1.00  0.90           O  
ATOM    629  CB  LYS A 185       3.878 -13.246  -5.304  1.00  0.90           C  
ATOM    630  CG  LYS A 185       2.890 -12.963  -4.163  1.00  0.90           C  
ATOM    631  CD  LYS A 185       3.523 -12.090  -3.071  1.00  0.90           C  
ATOM    632  CE  LYS A 185       2.679 -11.960  -1.807  1.00  0.90           C  
ATOM    633  NZ  LYS A 185       1.579 -11.003  -2.042  1.00  0.90           N  
ATOM    634  N   LYS A 186       1.279 -15.366  -6.572  1.00  0.85           N  
ATOM    635  CA  LYS A 186      -0.098 -15.318  -7.009  1.00  0.85           C  
ATOM    636  C   LYS A 186      -0.851 -14.254  -6.242  1.00  0.85           C  
ATOM    637  O   LYS A 186      -0.513 -13.969  -5.083  1.00  0.85           O  
ATOM    638  CB  LYS A 186      -0.814 -16.688  -6.954  1.00  0.85           C  
ATOM    639  CG  LYS A 186      -0.488 -17.511  -5.708  1.00  0.85           C  
ATOM    640  CD  LYS A 186      -1.132 -18.904  -5.747  1.00  0.85           C  
ATOM    641  CE  LYS A 186      -0.717 -19.757  -4.552  1.00  0.85           C  
ATOM    642  NZ  LYS A 186      -1.249 -21.129  -4.654  1.00  0.85           N  
ATOM    643  N   SER A 187      -1.800 -13.589  -6.911  1.00  0.82           N  
ATOM    644  CA  SER A 187      -2.531 -12.394  -6.486  1.00  0.82           C  
ATOM    645  C   SER A 187      -1.832 -11.120  -6.894  1.00  0.82           C  
ATOM    646  O   SER A 187      -2.446 -10.060  -6.984  1.00  0.82           O  
ATOM    647  CB  SER A 187      -3.100 -12.327  -5.029  1.00  0.82           C  
ATOM    648  OG  SER A 187      -2.182 -11.870  -4.032  1.00  0.82           O  
ATOM    649  N   ARG A 188      -0.532 -11.213  -7.237  1.00  0.77           N  
ATOM    650  CA  ARG A 188       0.222 -10.092  -7.745  1.00  0.77           C  
ATOM    651  C   ARG A 188       0.707 -10.301  -9.167  1.00  0.77           C  
ATOM    652  O   ARG A 188       0.856  -9.349  -9.936  1.00  0.77           O  
ATOM    653  CB  ARG A 188       1.441  -9.916  -6.827  1.00  0.77           C  
ATOM    654  CG  ARG A 188       2.250  -8.638  -7.067  1.00  0.77           C  
ATOM    655  CD  ARG A 188       1.422  -7.374  -6.878  1.00  0.77           C  
ATOM    656  NE  ARG A 188       2.371  -6.274  -6.569  1.00  0.77           N  
ATOM    657  CZ  ARG A 188       2.874  -5.413  -7.452  1.00  0.77           C  
ATOM    658  NH1 ARG A 188       2.582  -5.427  -8.735  1.00  0.77           N  
ATOM    659  NH2 ARG A 188       3.767  -4.535  -7.001  1.00  0.77           N  
ATOM    660  N   VAL A 189       0.941 -11.564  -9.548  1.00  0.88           N  
ATOM    661  CA  VAL A 189       1.438 -11.953 -10.846  1.00  0.88           C  
ATOM    662  C   VAL A 189       0.474 -12.958 -11.445  1.00  0.88           C  
ATOM    663  O   VAL A 189       0.127 -13.967 -10.837  1.00  0.88           O  
ATOM    664  CB  VAL A 189       2.837 -12.549 -10.721  1.00  0.88           C  
ATOM    665  CG1 VAL A 189       3.326 -13.145 -12.051  1.00  0.88           C  
ATOM    666  CG2 VAL A 189       3.800 -11.437 -10.267  1.00  0.88           C  
ATOM    667  N   LYS A 190      -0.007 -12.692 -12.677  1.00  0.85           N  
ATOM    668  CA  LYS A 190      -0.788 -13.651 -13.428  1.00  0.85           C  
ATOM    669  C   LYS A 190       0.092 -14.348 -14.456  1.00  0.85           C  
ATOM    670  O   LYS A 190       0.736 -13.713 -15.288  1.00  0.85           O  
ATOM    671  CB  LYS A 190      -1.967 -12.955 -14.148  1.00  0.85           C  
ATOM    672  CG  LYS A 190      -2.913 -13.898 -14.916  1.00  0.85           C  
ATOM    673  CD  LYS A 190      -3.753 -14.804 -13.997  1.00  0.85           C  
ATOM    674  CE  LYS A 190      -4.722 -15.703 -14.772  1.00  0.85           C  
ATOM    675  NZ  LYS A 190      -5.581 -16.475 -13.844  1.00  0.85           N  
ATOM    676  N   LEU A 191       0.121 -15.695 -14.428  1.00  0.88           N  
ATOM    677  CA  LEU A 191       0.886 -16.504 -15.354  1.00  0.88           C  
ATOM    678  C   LEU A 191       0.212 -16.653 -16.710  1.00  0.88           C  
ATOM    679  O   LEU A 191      -0.943 -17.057 -16.814  1.00  0.88           O  
ATOM    680  CB  LEU A 191       1.231 -17.866 -14.708  1.00  0.88           C  
ATOM    681  CG  LEU A 191       2.097 -18.825 -15.547  1.00  0.88           C  
ATOM    682  CD1 LEU A 191       3.506 -18.280 -15.801  1.00  0.88           C  
ATOM    683  CD2 LEU A 191       2.181 -20.194 -14.860  1.00  0.88           C  
ATOM    684  N   LYS A 192       0.930 -16.262 -17.787  1.00  0.84           N  
ATOM    685  CA  LYS A 192       0.500 -16.452 -19.159  1.00  0.84           C  
ATOM    686  C   LYS A 192       1.084 -17.708 -19.765  1.00  0.84           C  
ATOM    687  O   LYS A 192       0.357 -18.499 -20.363  1.00  0.84           O  
ATOM    688  CB  LYS A 192       0.811 -15.214 -20.050  1.00  0.84           C  
ATOM    689  CG  LYS A 192       0.036 -13.927 -19.682  1.00  0.84           C  
ATOM    690  CD  LYS A 192      -1.417 -14.207 -19.256  1.00  0.84           C  
ATOM    691  CE  LYS A 192      -2.340 -13.000 -19.124  1.00  0.84           C  
ATOM    692  NZ  LYS A 192      -2.899 -12.668 -20.449  1.00  0.84           N  
ATOM    693  N   SER A 193       2.393 -17.959 -19.619  1.00  0.89           N  
ATOM    694  CA  SER A 193       2.957 -19.155 -20.204  1.00  0.89           C  
ATOM    695  C   SER A 193       4.293 -19.467 -19.573  1.00  0.89           C  
ATOM    696  O   SER A 193       4.830 -18.688 -18.788  1.00  0.89           O  
ATOM    697  CB  SER A 193       3.081 -19.107 -21.756  1.00  0.89           C  
ATOM    698  OG  SER A 193       4.032 -18.140 -22.186  1.00  0.89           O  
ATOM    699  N   GLN A 194       4.851 -20.650 -19.882  1.00  0.86           N  
ATOM    700  CA  GLN A 194       6.157 -21.058 -19.423  1.00  0.86           C  
ATOM    701  C   GLN A 194       6.798 -21.844 -20.552  1.00  0.86           C  
ATOM    702  O   GLN A 194       6.123 -22.617 -21.226  1.00  0.86           O  
ATOM    703  CB  GLN A 194       6.074 -21.907 -18.124  1.00  0.86           C  
ATOM    704  CG  GLN A 194       5.094 -23.102 -18.193  1.00  0.86           C  
ATOM    705  CD  GLN A 194       5.075 -23.883 -16.879  1.00  0.86           C  
ATOM    706  OE1 GLN A 194       5.980 -24.655 -16.585  1.00  0.86           O  
ATOM    707  NE2 GLN A 194       4.009 -23.693 -16.063  1.00  0.86           N  
ATOM    708  N   GLU A 195       8.102 -21.621 -20.805  1.00  0.88           N  
ATOM    709  CA  GLU A 195       8.837 -22.226 -21.899  1.00  0.88           C  
ATOM    710  C   GLU A 195      10.200 -22.676 -21.388  1.00  0.88           C  
ATOM    711  O   GLU A 195      10.900 -21.961 -20.677  1.00  0.88           O  
ATOM    712  CB  GLU A 195       9.027 -21.238 -23.080  1.00  0.88           C  
ATOM    713  CG  GLU A 195       9.712 -21.837 -24.338  1.00  0.88           C  
ATOM    714  CD  GLU A 195      10.027 -20.809 -25.433  1.00  0.88           C  
ATOM    715  OE1 GLU A 195       9.963 -19.580 -25.170  1.00  0.88           O  
ATOM    716  OE2 GLU A 195      10.396 -21.257 -26.551  1.00  0.88           O  
ATOM    717  N   ILE A 196      10.613 -23.912 -21.725  1.00  0.90           N  
ATOM    718  CA  ILE A 196      11.867 -24.477 -21.264  1.00  0.90           C  
ATOM    719  C   ILE A 196      12.701 -24.791 -22.489  1.00  0.90           C  
ATOM    720  O   ILE A 196      12.317 -25.594 -23.334  1.00  0.90           O  
ATOM    721  CB  ILE A 196      11.676 -25.744 -20.429  1.00  0.90           C  
ATOM    722  CG1 ILE A 196      10.757 -25.453 -19.219  1.00  0.90           C  
ATOM    723  CG2 ILE A 196      13.061 -26.243 -19.970  1.00  0.90           C  
ATOM    724  CD1 ILE A 196      10.469 -26.657 -18.315  1.00  0.90           C  
ATOM    725  N   ILE A 197      13.883 -24.158 -22.615  1.00  0.86           N  
ATOM    726  CA  ILE A 197      14.745 -24.349 -23.766  1.00  0.86           C  
ATOM    727  C   ILE A 197      16.031 -25.010 -23.285  1.00  0.86           C  
ATOM    728  O   ILE A 197      16.792 -24.379 -22.550  1.00  0.86           O  
ATOM    729  CB  ILE A 197      15.009 -23.044 -24.507  1.00  0.86           C  
ATOM    730  CG1 ILE A 197      13.650 -22.457 -24.950  1.00  0.86           C  
ATOM    731  CG2 ILE A 197      15.931 -23.311 -25.718  1.00  0.86           C  
ATOM    732  CD1 ILE A 197      13.748 -21.080 -25.594  1.00  0.86           C  
ATOM    733  N   PRO A 198      16.345 -26.265 -23.606  1.00  0.85           N  
ATOM    734  CA  PRO A 198      17.635 -26.860 -23.288  1.00  0.85           C  
ATOM    735  C   PRO A 198      18.724 -26.321 -24.195  1.00  0.85           C  
ATOM    736  O   PRO A 198      18.480 -26.063 -25.370  1.00  0.85           O  
ATOM    737  CB  PRO A 198      17.428 -28.373 -23.508  1.00  0.85           C  
ATOM    738  CG  PRO A 198      16.031 -28.547 -24.131  1.00  0.85           C  
ATOM    739  CD  PRO A 198      15.555 -27.136 -24.469  1.00  0.85           C  
ATOM    740  N   PHE A 199      19.952 -26.132 -23.677  1.00  0.90           N  
ATOM    741  CA  PHE A 199      21.070 -25.778 -24.531  1.00  0.90           C  
ATOM    742  C   PHE A 199      21.483 -26.985 -25.378  1.00  0.90           C  
ATOM    743  O   PHE A 199      21.693 -28.040 -24.785  1.00  0.90           O  
ATOM    744  CB  PHE A 199      22.287 -25.265 -23.732  1.00  0.90           C  
ATOM    745  CG  PHE A 199      21.865 -24.186 -22.788  1.00  0.90           C  
ATOM    746  CD1 PHE A 199      21.444 -22.953 -23.299  1.00  0.90           C  
ATOM    747  CD2 PHE A 199      21.952 -24.345 -21.398  1.00  0.90           C  
ATOM    748  CE1 PHE A 199      21.099 -21.902 -22.448  1.00  0.90           C  
ATOM    749  CE2 PHE A 199      21.603 -23.296 -20.537  1.00  0.90           C  
ATOM    750  CZ  PHE A 199      21.171 -22.077 -21.066  1.00  0.90           C  
ATOM    751  N   PRO A 200      21.629 -26.952 -26.703  1.00  0.88           N  
ATOM    752  CA  PRO A 200      21.929 -28.135 -27.516  1.00  0.88           C  
ATOM    753  C   PRO A 200      23.314 -28.704 -27.259  1.00  0.88           C  
ATOM    754  O   PRO A 200      23.582 -29.841 -27.638  1.00  0.88           O  
ATOM    755  CB  PRO A 200      21.832 -27.630 -28.969  1.00  0.88           C  
ATOM    756  CG  PRO A 200      20.970 -26.370 -28.896  1.00  0.88           C  
ATOM    757  CD  PRO A 200      21.314 -25.794 -27.529  1.00  0.88           C  
ATOM    758  N   SER A 201      24.205 -27.883 -26.676  1.00  0.87           N  
ATOM    759  CA  SER A 201      25.597 -28.173 -26.396  1.00  0.87           C  
ATOM    760  C   SER A 201      25.871 -28.452 -24.913  1.00  0.87           C  
ATOM    761  O   SER A 201      26.999 -28.799 -24.562  1.00  0.87           O  
ATOM    762  CB  SER A 201      26.527 -27.079 -26.976  1.00  0.87           C  
ATOM    763  OG  SER A 201      25.969 -25.796 -26.677  1.00  0.87           O  
ATOM    764  N   THR A 202      24.828 -28.424 -24.031  1.00  0.86           N  
ATOM    765  CA  THR A 202      24.919 -28.702 -22.583  1.00  0.86           C  
ATOM    766  C   THR A 202      25.463 -30.070 -22.278  1.00  0.86           C  
ATOM    767  O   THR A 202      25.222 -31.036 -22.997  1.00  0.86           O  
ATOM    768  CB  THR A 202      23.603 -28.541 -21.793  1.00  0.86           C  
ATOM    769  OG1 THR A 202      23.800 -28.551 -20.390  1.00  0.86           O  
ATOM    770  CG2 THR A 202      22.526 -29.602 -22.073  1.00  0.86           C  
ATOM    771  N   LYS A 203      26.250 -30.187 -21.187  1.00  0.78           N  
ATOM    772  CA  LYS A 203      26.685 -31.485 -20.724  1.00  0.78           C  
ATOM    773  C   LYS A 203      26.359 -31.681 -19.266  1.00  0.78           C  
ATOM    774  O   LYS A 203      26.692 -32.708 -18.680  1.00  0.78           O  
ATOM    775  CB  LYS A 203      28.185 -31.726 -21.006  1.00  0.78           C  
ATOM    776  CG  LYS A 203      28.495 -31.592 -22.505  1.00  0.78           C  
ATOM    777  CD  LYS A 203      29.612 -32.523 -22.988  1.00  0.78           C  
ATOM    778  CE  LYS A 203      29.685 -32.654 -24.512  1.00  0.78           C  
ATOM    779  NZ  LYS A 203      28.424 -33.248 -25.012  1.00  0.78           N  
ATOM    780  N   MET A 204      25.638 -30.727 -18.653  1.00  0.78           N  
ATOM    781  CA  MET A 204      25.262 -30.803 -17.262  1.00  0.78           C  
ATOM    782  C   MET A 204      23.760 -30.624 -17.101  1.00  0.78           C  
ATOM    783  O   MET A 204      23.270 -30.243 -16.037  1.00  0.78           O  
ATOM    784  CB  MET A 204      26.026 -29.731 -16.457  1.00  0.78           C  
ATOM    785  CG  MET A 204      27.563 -29.823 -16.540  1.00  0.78           C  
ATOM    786  SD  MET A 204      28.411 -28.432 -15.726  1.00  0.78           S  
ATOM    787  CE  MET A 204      28.417 -29.167 -14.074  1.00  0.78           C  
ATOM    788  N   MET A 205      22.990 -30.861 -18.186  1.00  0.79           N  
ATOM    789  CA  MET A 205      21.531 -30.810 -18.230  1.00  0.79           C  
ATOM    790  C   MET A 205      20.962 -29.412 -18.032  1.00  0.79           C  
ATOM    791  O   MET A 205      19.775 -29.216 -17.764  1.00  0.79           O  
ATOM    792  CB  MET A 205      20.869 -31.855 -17.294  1.00  0.79           C  
ATOM    793  CG  MET A 205      21.158 -33.316 -17.692  1.00  0.79           C  
ATOM    794  SD  MET A 205      20.557 -33.785 -19.347  1.00  0.79           S  
ATOM    795  CE  MET A 205      18.781 -33.640 -18.991  1.00  0.79           C  
ATOM    796  N   ARG A 206      21.799 -28.385 -18.212  1.00  0.85           N  
ATOM    797  CA  ARG A 206      21.446 -26.989 -18.099  1.00  0.85           C  
ATOM    798  C   ARG A 206      20.501 -26.487 -19.164  1.00  0.85           C  
ATOM    799  O   ARG A 206      20.485 -26.937 -20.310  1.00  0.85           O  
ATOM    800  CB  ARG A 206      22.689 -26.083 -18.007  1.00  0.85           C  
ATOM    801  CG  ARG A 206      23.721 -26.585 -16.981  1.00  0.85           C  
ATOM    802  CD  ARG A 206      23.178 -26.802 -15.563  1.00  0.85           C  
ATOM    803  NE  ARG A 206      24.303 -27.275 -14.702  1.00  0.85           N  
ATOM    804  CZ  ARG A 206      25.206 -26.455 -14.163  1.00  0.85           C  
ATOM    805  NH1 ARG A 206      25.249 -25.164 -14.468  1.00  0.85           N  
ATOM    806  NH2 ARG A 206      26.146 -26.883 -13.336  1.00  0.85           N  
ATOM    807  N   ASN A 207      19.677 -25.505 -18.790  1.00  0.92           N  
ATOM    808  CA  ASN A 207      18.618 -25.060 -19.635  1.00  0.92           C  
ATOM    809  C   ASN A 207      18.226 -23.652 -19.285  1.00  0.92           C  
ATOM    810  O   ASN A 207      18.504 -23.141 -18.203  1.00  0.92           O  
ATOM    811  CB  ASN A 207      17.402 -26.028 -19.575  1.00  0.92           C  
ATOM    812  CG  ASN A 207      16.826 -26.258 -18.169  1.00  0.92           C  
ATOM    813  OD1 ASN A 207      17.387 -25.948 -17.131  1.00  0.92           O  
ATOM    814  ND2 ASN A 207      15.614 -26.870 -18.175  1.00  0.92           N  
ATOM    815  N   LEU A 208      17.571 -22.988 -20.237  1.00  0.94           N  
ATOM    816  CA  LEU A 208      17.012 -21.684 -20.048  1.00  0.94           C  
ATOM    817  C   LEU A 208      15.537 -21.845 -19.725  1.00  0.94           C  
ATOM    818  O   LEU A 208      14.762 -22.400 -20.501  1.00  0.94           O  
ATOM    819  CB  LEU A 208      17.218 -20.877 -21.338  1.00  0.94           C  
ATOM    820  CG  LEU A 208      16.687 -19.440 -21.307  1.00  0.94           C  
ATOM    821  CD1 LEU A 208      17.352 -18.581 -20.220  1.00  0.94           C  
ATOM    822  CD2 LEU A 208      16.828 -18.859 -22.718  1.00  0.94           C  
ATOM    823  N   LEU A 209      15.125 -21.377 -18.535  1.00  0.94           N  
ATOM    824  CA  LEU A 209      13.749 -21.433 -18.099  1.00  0.94           C  
ATOM    825  C   LEU A 209      13.137 -20.057 -18.281  1.00  0.94           C  
ATOM    826  O   LEU A 209      13.467 -19.119 -17.560  1.00  0.94           O  
ATOM    827  CB  LEU A 209      13.689 -21.873 -16.616  1.00  0.94           C  
ATOM    828  CG  LEU A 209      12.293 -21.884 -15.964  1.00  0.94           C  
ATOM    829  CD1 LEU A 209      11.303 -22.751 -16.745  1.00  0.94           C  
ATOM    830  CD2 LEU A 209      12.387 -22.371 -14.511  1.00  0.94           C  
ATOM    831  N   CYS A 210      12.245 -19.916 -19.279  1.00  0.93           N  
ATOM    832  CA  CYS A 210      11.564 -18.689 -19.640  1.00  0.93           C  
ATOM    833  C   CYS A 210      10.113 -18.774 -19.194  1.00  0.93           C  
ATOM    834  O   CYS A 210       9.499 -19.838 -19.156  1.00  0.93           O  
ATOM    835  CB  CYS A 210      11.566 -18.425 -21.175  1.00  0.93           C  
ATOM    836  SG  CYS A 210      13.211 -18.412 -21.951  1.00  0.93           S  
ATOM    837  N   VAL A 211       9.522 -17.632 -18.825  1.00  0.92           N  
ATOM    838  CA  VAL A 211       8.183 -17.534 -18.288  1.00  0.92           C  
ATOM    839  C   VAL A 211       7.619 -16.219 -18.781  1.00  0.92           C  
ATOM    840  O   VAL A 211       8.320 -15.212 -18.825  1.00  0.92           O  
ATOM    841  CB  VAL A 211       8.208 -17.537 -16.757  1.00  0.92           C  
ATOM    842  CG1 VAL A 211       6.895 -17.039 -16.146  1.00  0.92           C  
ATOM    843  CG2 VAL A 211       8.475 -18.953 -16.224  1.00  0.92           C  
ATOM    844  N   HIS A 212       6.321 -16.184 -19.132  1.00  0.88           N  
ATOM    845  CA  HIS A 212       5.650 -14.986 -19.584  1.00  0.88           C  
ATOM    846  C   HIS A 212       4.503 -14.704 -18.627  1.00  0.88           C  
ATOM    847  O   HIS A 212       3.704 -15.582 -18.296  1.00  0.88           O  
ATOM    848  CB  HIS A 212       5.137 -15.124 -21.036  1.00  0.88           C  
ATOM    849  CG  HIS A 212       6.227 -15.369 -22.048  1.00  0.88           C  
ATOM    850  ND1 HIS A 212       6.857 -16.589 -22.115  1.00  0.88           N  
ATOM    851  CD2 HIS A 212       6.742 -14.522 -22.992  1.00  0.88           C  
ATOM    852  CE1 HIS A 212       7.747 -16.480 -23.088  1.00  0.88           C  
ATOM    853  NE2 HIS A 212       7.707 -15.252 -23.642  1.00  0.88           N  
ATOM    854  N   VAL A 213       4.413 -13.467 -18.107  1.00  0.89           N  
ATOM    855  CA  VAL A 213       3.492 -13.098 -17.046  1.00  0.89           C  
ATOM    856  C   VAL A 213       2.929 -11.710 -17.287  1.00  0.89           C  
ATOM    857  O   VAL A 213       3.427 -10.930 -18.098  1.00  0.89           O  
ATOM    858  CB  VAL A 213       4.108 -13.133 -15.641  1.00  0.89           C  
ATOM    859  CG1 VAL A 213       4.393 -14.572 -15.200  1.00  0.89           C  
ATOM    860  CG2 VAL A 213       5.411 -12.324 -15.570  1.00  0.89           C  
ATOM    861  N   ASN A 214       1.840 -11.361 -16.578  1.00  0.83           N  
ATOM    862  CA  ASN A 214       1.251 -10.043 -16.609  1.00  0.83           C  
ATOM    863  C   ASN A 214       1.200  -9.521 -15.182  1.00  0.83           C  
ATOM    864  O   ASN A 214       0.662 -10.169 -14.284  1.00  0.83           O  
ATOM    865  CB  ASN A 214      -0.150 -10.107 -17.267  1.00  0.83           C  
ATOM    866  CG  ASN A 214      -0.762  -8.723 -17.473  1.00  0.83           C  
ATOM    867  OD1 ASN A 214      -1.485  -8.213 -16.619  1.00  0.83           O  
ATOM    868  ND2 ASN A 214      -0.488  -8.097 -18.638  1.00  0.83           N  
ATOM    869  N   VAL A 215       1.794  -8.336 -14.961  1.00  0.83           N  
ATOM    870  CA  VAL A 215       1.769  -7.624 -13.709  1.00  0.83           C  
ATOM    871  C   VAL A 215       1.052  -6.325 -14.004  1.00  0.83           C  
ATOM    872  O   VAL A 215       1.598  -5.445 -14.660  1.00  0.83           O  
ATOM    873  CB  VAL A 215       3.165  -7.310 -13.170  1.00  0.83           C  
ATOM    874  CG1 VAL A 215       3.031  -6.743 -11.744  1.00  0.83           C  
ATOM    875  CG2 VAL A 215       4.030  -8.585 -13.177  1.00  0.83           C  
ATOM    876  N   SER A 216      -0.211  -6.187 -13.564  1.00  0.70           N  
ATOM    877  CA  SER A 216      -0.986  -4.947 -13.633  1.00  0.70           C  
ATOM    878  C   SER A 216      -1.062  -4.246 -14.987  1.00  0.70           C  
ATOM    879  O   SER A 216      -0.991  -3.024 -15.085  1.00  0.70           O  
ATOM    880  CB  SER A 216      -0.762  -3.962 -12.434  1.00  0.70           C  
ATOM    881  OG  SER A 216       0.592  -3.618 -12.148  1.00  0.70           O  
ATOM    882  N   GLY A 217      -1.259  -5.006 -16.090  1.00  0.76           N  
ATOM    883  CA  GLY A 217      -1.219  -4.479 -17.454  1.00  0.76           C  
ATOM    884  C   GLY A 217       0.143  -4.598 -18.090  1.00  0.76           C  
ATOM    885  O   GLY A 217       0.251  -4.868 -19.282  1.00  0.76           O  
ATOM    886  N   ASN A 218       1.233  -4.450 -17.318  1.00  0.79           N  
ATOM    887  CA  ASN A 218       2.585  -4.595 -17.820  1.00  0.79           C  
ATOM    888  C   ASN A 218       2.931  -6.066 -18.027  1.00  0.79           C  
ATOM    889  O   ASN A 218       2.983  -6.871 -17.100  1.00  0.79           O  
ATOM    890  CB  ASN A 218       3.628  -3.938 -16.880  1.00  0.79           C  
ATOM    891  CG  ASN A 218       3.249  -2.496 -16.570  1.00  0.79           C  
ATOM    892  OD1 ASN A 218       2.903  -2.176 -15.439  1.00  0.79           O  
ATOM    893  ND2 ASN A 218       3.334  -1.588 -17.571  1.00  0.79           N  
ATOM    894  N   GLU A 219       3.174  -6.462 -19.287  1.00  0.84           N  
ATOM    895  CA  GLU A 219       3.577  -7.805 -19.617  1.00  0.84           C  
ATOM    896  C   GLU A 219       5.083  -7.974 -19.471  1.00  0.84           C  
ATOM    897  O   GLU A 219       5.891  -7.149 -19.895  1.00  0.84           O  
ATOM    898  CB  GLU A 219       3.049  -8.198 -21.011  1.00  0.84           C  
ATOM    899  CG  GLU A 219       3.332  -7.182 -22.139  1.00  0.84           C  
ATOM    900  CD  GLU A 219       2.834  -7.706 -23.483  1.00  0.84           C  
ATOM    901  OE1 GLU A 219       2.298  -6.871 -24.257  1.00  0.84           O  
ATOM    902  OE2 GLU A 219       2.974  -8.933 -23.725  1.00  0.84           O  
ATOM    903  N   LEU A 220       5.492  -9.045 -18.764  1.00  0.86           N  
ATOM    904  CA  LEU A 220       6.873  -9.315 -18.431  1.00  0.86           C  
ATOM    905  C   LEU A 220       7.244 -10.703 -18.920  1.00  0.86           C  
ATOM    906  O   LEU A 220       6.455 -11.645 -18.876  1.00  0.86           O  
ATOM    907  CB  LEU A 220       7.181  -9.218 -16.908  1.00  0.86           C  
ATOM    908  CG  LEU A 220       7.521  -7.807 -16.375  1.00  0.86           C  
ATOM    909  CD1 LEU A 220       6.348  -6.818 -16.364  1.00  0.86           C  
ATOM    910  CD2 LEU A 220       8.145  -7.874 -14.974  1.00  0.86           C  
ATOM    911  N   CYS A 221       8.496 -10.852 -19.384  1.00  0.93           N  
ATOM    912  CA  CYS A 221       9.087 -12.128 -19.728  1.00  0.93           C  
ATOM    913  C   CYS A 221      10.275 -12.328 -18.810  1.00  0.93           C  
ATOM    914  O   CYS A 221      11.242 -11.574 -18.821  1.00  0.93           O  
ATOM    915  CB  CYS A 221       9.510 -12.191 -21.222  1.00  0.93           C  
ATOM    916  SG  CYS A 221      10.228 -13.788 -21.752  1.00  0.93           S  
ATOM    917  N   LEU A 222      10.201 -13.344 -17.943  1.00  0.93           N  
ATOM    918  CA  LEU A 222      11.164 -13.577 -16.894  1.00  0.93           C  
ATOM    919  C   LEU A 222      11.915 -14.844 -17.205  1.00  0.93           C  
ATOM    920  O   LEU A 222      11.343 -15.840 -17.630  1.00  0.93           O  
ATOM    921  CB  LEU A 222      10.491 -13.715 -15.514  1.00  0.93           C  
ATOM    922  CG  LEU A 222       9.514 -12.575 -15.190  1.00  0.93           C  
ATOM    923  CD1 LEU A 222       8.831 -12.837 -13.851  1.00  0.93           C  
ATOM    924  CD2 LEU A 222      10.209 -11.211 -15.158  1.00  0.93           C  
ATOM    925  N   MET A 223      13.243 -14.820 -17.035  1.00  0.94           N  
ATOM    926  CA  MET A 223      14.092 -15.895 -17.479  1.00  0.94           C  
ATOM    927  C   MET A 223      15.144 -16.216 -16.423  1.00  0.94           C  
ATOM    928  O   MET A 223      15.683 -15.337 -15.757  1.00  0.94           O  
ATOM    929  CB  MET A 223      14.798 -15.488 -18.793  1.00  0.94           C  
ATOM    930  CG  MET A 223      13.866 -15.186 -19.988  1.00  0.94           C  
ATOM    931  SD  MET A 223      14.621 -14.225 -21.335  1.00  0.94           S  
ATOM    932  CE  MET A 223      16.117 -15.218 -21.525  1.00  0.94           C  
ATOM    933  N   THR A 224      15.472 -17.508 -16.236  1.00  0.96           N  
ATOM    934  CA  THR A 224      16.518 -17.929 -15.310  1.00  0.96           C  
ATOM    935  C   THR A 224      17.296 -19.050 -15.923  1.00  0.96           C  
ATOM    936  O   THR A 224      16.822 -19.779 -16.796  1.00  0.96           O  
ATOM    937  CB  THR A 224      15.997 -18.359 -13.937  1.00  0.96           C  
ATOM    938  OG1 THR A 224      16.992 -18.688 -12.977  1.00  0.96           O  
ATOM    939  CG2 THR A 224      15.086 -19.579 -14.017  1.00  0.96           C  
ATOM    940  N   SER A 225      18.552 -19.198 -15.493  1.00  0.96           N  
ATOM    941  CA  SER A 225      19.400 -20.260 -15.956  1.00  0.96           C  
ATOM    942  C   SER A 225      20.515 -20.423 -14.958  1.00  0.96           C  
ATOM    943  O   SER A 225      20.806 -19.527 -14.166  1.00  0.96           O  
ATOM    944  CB  SER A 225      19.976 -20.006 -17.370  1.00  0.96           C  
ATOM    945  OG  SER A 225      20.728 -21.121 -17.840  1.00  0.96           O  
ATOM    946  N   HIS A 226      21.140 -21.605 -14.974  1.00  0.95           N  
ATOM    947  CA  HIS A 226      22.373 -21.885 -14.288  1.00  0.95           C  
ATOM    948  C   HIS A 226      23.315 -22.379 -15.363  1.00  0.95           C  
ATOM    949  O   HIS A 226      23.225 -23.524 -15.798  1.00  0.95           O  
ATOM    950  CB  HIS A 226      22.187 -22.975 -13.217  1.00  0.95           C  
ATOM    951  CG  HIS A 226      23.441 -23.373 -12.530  1.00  0.95           C  
ATOM    952  ND1 HIS A 226      23.472 -24.592 -11.922  1.00  0.95           N  
ATOM    953  CD2 HIS A 226      24.593 -22.681 -12.296  1.00  0.95           C  
ATOM    954  CE1 HIS A 226      24.645 -24.634 -11.311  1.00  0.95           C  
ATOM    955  NE2 HIS A 226      25.345 -23.504 -11.503  1.00  0.95           N  
ATOM    956  N   LEU A 227      24.237 -21.525 -15.836  1.00  0.95           N  
ATOM    957  CA  LEU A 227      25.115 -21.833 -16.956  1.00  0.95           C  
ATOM    958  C   LEU A 227      26.239 -22.767 -16.593  1.00  0.95           C  
ATOM    959  O   LEU A 227      26.645 -22.836 -15.435  1.00  0.95           O  
ATOM    960  CB  LEU A 227      25.748 -20.573 -17.580  1.00  0.95           C  
ATOM    961  CG  LEU A 227      24.754 -19.487 -18.013  1.00  0.95           C  
ATOM    962  CD1 LEU A 227      25.504 -18.353 -18.720  1.00  0.95           C  
ATOM    963  CD2 LEU A 227      23.682 -20.063 -18.937  1.00  0.95           C  
ATOM    964  N   GLU A 228      26.767 -23.526 -17.580  1.00  0.89           N  
ATOM    965  CA  GLU A 228      27.860 -24.476 -17.414  1.00  0.89           C  
ATOM    966  C   GLU A 228      28.976 -24.003 -16.502  1.00  0.89           C  
ATOM    967  O   GLU A 228      29.578 -22.940 -16.682  1.00  0.89           O  
ATOM    968  CB  GLU A 228      28.453 -24.985 -18.744  1.00  0.89           C  
ATOM    969  CG  GLU A 228      27.462 -25.825 -19.587  1.00  0.89           C  
ATOM    970  CD  GLU A 228      27.371 -27.296 -19.210  1.00  0.89           C  
ATOM    971  OE1 GLU A 228      26.233 -27.773 -18.971  1.00  0.89           O  
ATOM    972  OE2 GLU A 228      28.422 -27.981 -19.221  1.00  0.89           O  
ATOM    973  N   SER A 229      29.225 -24.791 -15.446  1.00  0.92           N  
ATOM    974  CA  SER A 229      30.100 -24.420 -14.358  1.00  0.92           C  
ATOM    975  C   SER A 229      31.553 -24.570 -14.776  1.00  0.92           C  
ATOM    976  O   SER A 229      31.849 -25.032 -15.873  1.00  0.92           O  
ATOM    977  CB  SER A 229      29.831 -25.225 -13.045  1.00  0.92           C  
ATOM    978  OG  SER A 229      28.458 -25.203 -12.627  1.00  0.92           O  
ATOM    979  N   THR A 230      32.504 -24.156 -13.919  1.00  0.79           N  
ATOM    980  CA  THR A 230      33.945 -24.348 -14.121  1.00  0.79           C  
ATOM    981  C   THR A 230      34.587 -23.464 -15.177  1.00  0.79           C  
ATOM    982  O   THR A 230      33.968 -22.919 -16.083  1.00  0.79           O  
ATOM    983  CB  THR A 230      34.518 -25.781 -14.154  1.00  0.79           C  
ATOM    984  OG1 THR A 230      34.537 -26.380 -15.436  1.00  0.79           O  
ATOM    985  CG2 THR A 230      33.794 -26.694 -13.162  1.00  0.79           C  
ATOM    986  N   ARG A 231      35.899 -23.213 -15.067  1.00  0.66           N  
ATOM    987  CA  ARG A 231      36.656 -22.541 -16.111  1.00  0.66           C  
ATOM    988  C   ARG A 231      36.750 -23.342 -17.410  1.00  0.66           C  
ATOM    989  O   ARG A 231      36.792 -22.768 -18.500  1.00  0.66           O  
ATOM    990  CB  ARG A 231      38.075 -22.242 -15.586  1.00  0.66           C  
ATOM    991  CG  ARG A 231      39.013 -21.597 -16.628  1.00  0.66           C  
ATOM    992  CD  ARG A 231      40.436 -21.314 -16.147  1.00  0.66           C  
ATOM    993  NE  ARG A 231      41.013 -22.632 -15.733  1.00  0.66           N  
ATOM    994  CZ  ARG A 231      42.278 -22.804 -15.328  1.00  0.66           C  
ATOM    995  NH1 ARG A 231      42.699 -24.005 -14.937  1.00  0.66           N  
ATOM    996  NH2 ARG A 231      43.136 -21.789 -15.312  1.00  0.66           N  
ATOM    997  N   GLY A 232      36.782 -24.687 -17.324  1.00  0.75           N  
ATOM    998  CA  GLY A 232      37.023 -25.599 -18.445  1.00  0.75           C  
ATOM    999  C   GLY A 232      35.979 -25.564 -19.529  1.00  0.75           C  
ATOM   1000  O   GLY A 232      36.247 -25.894 -20.682  1.00  0.75           O  
ATOM   1001  N   HIS A 233      34.763 -25.125 -19.176  1.00  0.80           N  
ATOM   1002  CA  HIS A 233      33.626 -25.032 -20.063  1.00  0.80           C  
ATOM   1003  C   HIS A 233      33.294 -23.578 -20.381  1.00  0.80           C  
ATOM   1004  O   HIS A 233      32.177 -23.260 -20.790  1.00  0.80           O  
ATOM   1005  CB  HIS A 233      32.389 -25.751 -19.472  1.00  0.80           C  
ATOM   1006  CG  HIS A 233      32.598 -27.218 -19.239  1.00  0.80           C  
ATOM   1007  ND1 HIS A 233      33.440 -27.670 -18.247  1.00  0.80           N  
ATOM   1008  CD2 HIS A 233      32.051 -28.273 -19.914  1.00  0.80           C  
ATOM   1009  CE1 HIS A 233      33.397 -28.988 -18.328  1.00  0.80           C  
ATOM   1010  NE2 HIS A 233      32.574 -29.391 -19.315  1.00  0.80           N  
ATOM   1011  N   ALA A 234      34.254 -22.635 -20.244  1.00  0.89           N  
ATOM   1012  CA  ALA A 234      34.059 -21.215 -20.512  1.00  0.89           C  
ATOM   1013  C   ALA A 234      33.563 -20.871 -21.913  1.00  0.89           C  
ATOM   1014  O   ALA A 234      32.678 -20.037 -22.075  1.00  0.89           O  
ATOM   1015  CB  ALA A 234      35.366 -20.439 -20.264  1.00  0.89           C  
ATOM   1016  N   ALA A 235      34.075 -21.530 -22.964  1.00  0.89           N  
ATOM   1017  CA  ALA A 235      33.607 -21.390 -24.332  1.00  0.89           C  
ATOM   1018  C   ALA A 235      32.164 -21.831 -24.548  1.00  0.89           C  
ATOM   1019  O   ALA A 235      31.383 -21.166 -25.230  1.00  0.89           O  
ATOM   1020  CB  ALA A 235      34.523 -22.215 -25.247  1.00  0.89           C  
ATOM   1021  N   GLU A 236      31.760 -22.951 -23.933  1.00  0.87           N  
ATOM   1022  CA  GLU A 236      30.389 -23.412 -23.877  1.00  0.87           C  
ATOM   1023  C   GLU A 236      29.489 -22.469 -23.081  1.00  0.87           C  
ATOM   1024  O   GLU A 236      28.359 -22.146 -23.454  1.00  0.87           O  
ATOM   1025  CB  GLU A 236      30.337 -24.860 -23.339  1.00  0.87           C  
ATOM   1026  CG  GLU A 236      28.908 -25.361 -23.019  1.00  0.87           C  
ATOM   1027  CD  GLU A 236      27.866 -25.179 -24.112  1.00  0.87           C  
ATOM   1028  OE1 GLU A 236      28.280 -25.036 -25.290  1.00  0.87           O  
ATOM   1029  OE2 GLU A 236      26.648 -25.152 -23.795  1.00  0.87           O  
ATOM   1030  N   ARG A 237      29.976 -21.929 -21.960  1.00  0.86           N  
ATOM   1031  CA  ARG A 237      29.289 -20.901 -21.207  1.00  0.86           C  
ATOM   1032  C   ARG A 237      29.024 -19.612 -21.957  1.00  0.86           C  
ATOM   1033  O   ARG A 237      27.949 -19.011 -21.851  1.00  0.86           O  
ATOM   1034  CB  ARG A 237      30.067 -20.590 -19.943  1.00  0.86           C  
ATOM   1035  CG  ARG A 237      29.327 -19.604 -19.036  1.00  0.86           C  
ATOM   1036  CD  ARG A 237      29.808 -19.646 -17.601  1.00  0.86           C  
ATOM   1037  NE  ARG A 237      31.261 -19.393 -17.624  1.00  0.86           N  
ATOM   1038  CZ  ARG A 237      32.197 -20.283 -17.309  1.00  0.86           C  
ATOM   1039  NH1 ARG A 237      31.959 -21.578 -17.165  1.00  0.86           N  
ATOM   1040  NH2 ARG A 237      33.442 -19.831 -17.221  1.00  0.86           N  
ATOM   1041  N   MET A 238      29.982 -19.172 -22.775  1.00  0.89           N  
ATOM   1042  CA  MET A 238      29.781 -18.110 -23.729  1.00  0.89           C  
ATOM   1043  C   MET A 238      28.707 -18.423 -24.766  1.00  0.89           C  
ATOM   1044  O   MET A 238      27.848 -17.581 -25.015  1.00  0.89           O  
ATOM   1045  CB  MET A 238      31.089 -17.802 -24.466  1.00  0.89           C  
ATOM   1046  CG  MET A 238      32.192 -17.167 -23.601  1.00  0.89           C  
ATOM   1047  SD  MET A 238      33.778 -16.954 -24.476  1.00  0.89           S  
ATOM   1048  CE  MET A 238      33.183 -16.074 -25.952  1.00  0.89           C  
ATOM   1049  N   ASN A 239      28.694 -19.654 -25.334  1.00  0.90           N  
ATOM   1050  CA  ASN A 239      27.684 -20.151 -26.268  1.00  0.90           C  
ATOM   1051  C   ASN A 239      26.281 -20.129 -25.701  1.00  0.90           C  
ATOM   1052  O   ASN A 239      25.322 -19.758 -26.384  1.00  0.90           O  
ATOM   1053  CB  ASN A 239      27.952 -21.602 -26.738  1.00  0.90           C  
ATOM   1054  CG  ASN A 239      29.131 -21.657 -27.697  1.00  0.90           C  
ATOM   1055  OD1 ASN A 239      29.446 -20.691 -28.390  1.00  0.90           O  
ATOM   1056  ND2 ASN A 239      29.751 -22.858 -27.788  1.00  0.90           N  
ATOM   1057  N   GLN A 240      26.131 -20.496 -24.424  1.00  0.90           N  
ATOM   1058  CA  GLN A 240      24.900 -20.282 -23.703  1.00  0.90           C  
ATOM   1059  C   GLN A 240      24.562 -18.823 -23.472  1.00  0.90           C  
ATOM   1060  O   GLN A 240      23.424 -18.423 -23.677  1.00  0.90           O  
ATOM   1061  CB  GLN A 240      24.929 -20.945 -22.329  1.00  0.90           C  
ATOM   1062  CG  GLN A 240      24.941 -22.473 -22.383  1.00  0.90           C  
ATOM   1063  CD  GLN A 240      25.491 -23.016 -21.079  1.00  0.90           C  
ATOM   1064  OE1 GLN A 240      24.849 -23.226 -20.051  1.00  0.90           O  
ATOM   1065  NE2 GLN A 240      26.820 -23.211 -21.129  1.00  0.90           N  
ATOM   1066  N   LEU A 241      25.524 -17.969 -23.061  1.00  0.93           N  
ATOM   1067  CA  LEU A 241      25.246 -16.566 -22.790  1.00  0.93           C  
ATOM   1068  C   LEU A 241      24.687 -15.823 -23.988  1.00  0.93           C  
ATOM   1069  O   LEU A 241      23.650 -15.166 -23.889  1.00  0.93           O  
ATOM   1070  CB  LEU A 241      26.516 -15.823 -22.307  1.00  0.93           C  
ATOM   1071  CG  LEU A 241      26.349 -14.301 -22.090  1.00  0.93           C  
ATOM   1072  CD1 LEU A 241      25.295 -13.966 -21.027  1.00  0.93           C  
ATOM   1073  CD2 LEU A 241      27.691 -13.636 -21.767  1.00  0.93           C  
ATOM   1074  N   LYS A 242      25.290 -15.959 -25.178  1.00  0.87           N  
ATOM   1075  CA  LYS A 242      24.761 -15.376 -26.398  1.00  0.87           C  
ATOM   1076  C   LYS A 242      23.420 -15.949 -26.809  1.00  0.87           C  
ATOM   1077  O   LYS A 242      22.591 -15.238 -27.364  1.00  0.87           O  
ATOM   1078  CB  LYS A 242      25.711 -15.520 -27.599  1.00  0.87           C  
ATOM   1079  CG  LYS A 242      26.217 -16.953 -27.755  1.00  0.87           C  
ATOM   1080  CD  LYS A 242      26.928 -17.269 -29.063  1.00  0.87           C  
ATOM   1081  CE  LYS A 242      25.938 -17.393 -30.208  1.00  0.87           C  
ATOM   1082  NZ  LYS A 242      26.674 -17.757 -31.428  1.00  0.87           N  
ATOM   1083  N   MET A 243      23.158 -17.236 -26.533  1.00  0.88           N  
ATOM   1084  CA  MET A 243      21.871 -17.865 -26.715  1.00  0.88           C  
ATOM   1085  C   MET A 243      20.827 -17.269 -25.787  1.00  0.88           C  
ATOM   1086  O   MET A 243      19.743 -16.895 -26.234  1.00  0.88           O  
ATOM   1087  CB  MET A 243      22.020 -19.392 -26.540  1.00  0.88           C  
ATOM   1088  CG  MET A 243      20.775 -20.204 -26.932  1.00  0.88           C  
ATOM   1089  SD  MET A 243      20.978 -22.015 -26.896  1.00  0.88           S  
ATOM   1090  CE  MET A 243      22.434 -22.201 -27.961  1.00  0.88           C  
ATOM   1091  N   VAL A 244      21.136 -17.057 -24.496  1.00  0.96           N  
ATOM   1092  CA  VAL A 244      20.277 -16.348 -23.555  1.00  0.96           C  
ATOM   1093  C   VAL A 244      20.004 -14.922 -24.004  1.00  0.96           C  
ATOM   1094  O   VAL A 244      18.853 -14.498 -24.086  1.00  0.96           O  
ATOM   1095  CB  VAL A 244      20.873 -16.290 -22.146  1.00  0.96           C  
ATOM   1096  CG1 VAL A 244      19.999 -15.446 -21.193  1.00  0.96           C  
ATOM   1097  CG2 VAL A 244      21.020 -17.709 -21.568  1.00  0.96           C  
ATOM   1098  N   LEU A 245      21.056 -14.164 -24.374  1.00  0.95           N  
ATOM   1099  CA  LEU A 245      20.951 -12.791 -24.836  1.00  0.95           C  
ATOM   1100  C   LEU A 245      20.141 -12.674 -26.096  1.00  0.95           C  
ATOM   1101  O   LEU A 245      19.304 -11.777 -26.229  1.00  0.95           O  
ATOM   1102  CB  LEU A 245      22.334 -12.165 -25.124  1.00  0.95           C  
ATOM   1103  CG  LEU A 245      23.230 -11.960 -23.892  1.00  0.95           C  
ATOM   1104  CD1 LEU A 245      24.629 -11.516 -24.342  1.00  0.95           C  
ATOM   1105  CD2 LEU A 245      22.629 -10.985 -22.872  1.00  0.95           C  
ATOM   1106  N   LYS A 246      20.328 -13.585 -27.055  1.00  0.88           N  
ATOM   1107  CA  LYS A 246      19.522 -13.659 -28.247  1.00  0.88           C  
ATOM   1108  C   LYS A 246      18.058 -13.961 -27.967  1.00  0.88           C  
ATOM   1109  O   LYS A 246      17.176 -13.371 -28.580  1.00  0.88           O  
ATOM   1110  CB  LYS A 246      20.103 -14.633 -29.290  1.00  0.88           C  
ATOM   1111  CG  LYS A 246      19.456 -14.510 -30.680  1.00  0.88           C  
ATOM   1112  CD  LYS A 246      19.623 -13.128 -31.336  1.00  0.88           C  
ATOM   1113  CE  LYS A 246      18.929 -13.034 -32.695  1.00  0.88           C  
ATOM   1114  NZ  LYS A 246      19.082 -11.662 -33.229  1.00  0.88           N  
ATOM   1115  N   LYS A 247      17.741 -14.830 -26.994  1.00  0.90           N  
ATOM   1116  CA  LYS A 247      16.375 -15.033 -26.548  1.00  0.90           C  
ATOM   1117  C   LYS A 247      15.780 -13.831 -25.842  1.00  0.90           C  
ATOM   1118  O   LYS A 247      14.575 -13.595 -25.917  1.00  0.90           O  
ATOM   1119  CB  LYS A 247      16.255 -16.292 -25.667  1.00  0.90           C  
ATOM   1120  CG  LYS A 247      16.599 -17.596 -26.404  1.00  0.90           C  
ATOM   1121  CD  LYS A 247      15.790 -17.864 -27.676  1.00  0.90           C  
ATOM   1122  CE  LYS A 247      14.289 -17.983 -27.455  1.00  0.90           C  
ATOM   1123  NZ  LYS A 247      13.654 -18.300 -28.746  1.00  0.90           N  
ATOM   1124  N   MET A 248      16.597 -13.007 -25.169  1.00  0.92           N  
ATOM   1125  CA  MET A 248      16.191 -11.695 -24.709  1.00  0.92           C  
ATOM   1126  C   MET A 248      15.881 -10.716 -25.846  1.00  0.92           C  
ATOM   1127  O   MET A 248      14.956  -9.914 -25.749  1.00  0.92           O  
ATOM   1128  CB  MET A 248      17.229 -11.068 -23.753  1.00  0.92           C  
ATOM   1129  CG  MET A 248      17.497 -11.869 -22.466  1.00  0.92           C  
ATOM   1130  SD  MET A 248      18.690 -11.090 -21.342  1.00  0.92           S  
ATOM   1131  CE  MET A 248      17.603  -9.735 -20.820  1.00  0.92           C  
ATOM   1132  N   GLN A 249      16.669 -10.752 -26.944  1.00  0.85           N  
ATOM   1133  CA  GLN A 249      16.436 -10.001 -28.173  1.00  0.85           C  
ATOM   1134  C   GLN A 249      15.210 -10.426 -28.970  1.00  0.85           C  
ATOM   1135  O   GLN A 249      14.450  -9.576 -29.435  1.00  0.85           O  
ATOM   1136  CB  GLN A 249      17.637 -10.133 -29.147  1.00  0.85           C  
ATOM   1137  CG  GLN A 249      18.980  -9.605 -28.620  1.00  0.85           C  
ATOM   1138  CD  GLN A 249      18.941  -8.090 -28.541  1.00  0.85           C  
ATOM   1139  OE1 GLN A 249      18.944  -7.384 -29.539  1.00  0.85           O  
ATOM   1140  NE2 GLN A 249      18.880  -7.579 -27.292  1.00  0.85           N  
ATOM   1141  N   GLU A 250      15.021 -11.745 -29.154  1.00  0.85           N  
ATOM   1142  CA  GLU A 250      13.923 -12.392 -29.857  1.00  0.85           C  
ATOM   1143  C   GLU A 250      12.641 -12.391 -29.058  1.00  0.85           C  
ATOM   1144  O   GLU A 250      11.557 -12.625 -29.591  1.00  0.85           O  
ATOM   1145  CB  GLU A 250      14.228 -13.891 -30.091  1.00  0.85           C  
ATOM   1146  CG  GLU A 250      15.257 -14.201 -31.193  1.00  0.85           C  
ATOM   1147  CD  GLU A 250      15.631 -15.685 -31.218  1.00  0.85           C  
ATOM   1148  OE1 GLU A 250      14.969 -16.514 -30.520  1.00  0.85           O  
ATOM   1149  OE2 GLU A 250      16.613 -15.988 -31.942  1.00  0.85           O  
ATOM   1150  N   ALA A 251      12.731 -12.155 -27.739  1.00  0.86           N  
ATOM   1151  CA  ALA A 251      11.586 -12.018 -26.877  1.00  0.86           C  
ATOM   1152  C   ALA A 251      10.673 -10.882 -27.315  1.00  0.86           C  
ATOM   1153  O   ALA A 251      11.196  -9.826 -27.688  1.00  0.86           O  
ATOM   1154  CB  ALA A 251      12.028 -11.722 -25.433  1.00  0.86           C  
ATOM   1155  N   PRO A 252       9.344 -11.068 -27.282  1.00  0.75           N  
ATOM   1156  CA  PRO A 252       8.356 -10.114 -27.789  1.00  0.75           C  
ATOM   1157  C   PRO A 252       8.627  -8.666 -27.398  1.00  0.75           C  
ATOM   1158  O   PRO A 252       9.086  -8.391 -26.292  1.00  0.75           O  
ATOM   1159  CB  PRO A 252       7.000 -10.666 -27.301  1.00  0.75           C  
ATOM   1160  CG  PRO A 252       7.348 -11.593 -26.136  1.00  0.75           C  
ATOM   1161  CD  PRO A 252       8.694 -12.164 -26.555  1.00  0.75           C  
ATOM   1162  N   GLU A 253       8.403  -7.718 -28.330  1.00  0.70           N  
ATOM   1163  CA  GLU A 253       8.368  -6.296 -28.069  1.00  0.70           C  
ATOM   1164  C   GLU A 253       7.232  -5.952 -27.118  1.00  0.70           C  
ATOM   1165  O   GLU A 253       6.442  -6.819 -26.760  1.00  0.70           O  
ATOM   1166  CB  GLU A 253       8.255  -5.495 -29.393  1.00  0.70           C  
ATOM   1167  CG  GLU A 253       6.838  -5.448 -30.024  1.00  0.70           C  
ATOM   1168  CD  GLU A 253       6.250  -6.822 -30.354  1.00  0.70           C  
ATOM   1169  OE1 GLU A 253       7.039  -7.737 -30.715  1.00  0.70           O  
ATOM   1170  OE2 GLU A 253       5.007  -6.949 -30.257  1.00  0.70           O  
ATOM   1171  N   SER A 254       7.154  -4.697 -26.620  1.00  0.72           N  
ATOM   1172  CA  SER A 254       6.128  -4.246 -25.677  1.00  0.72           C  
ATOM   1173  C   SER A 254       6.315  -4.835 -24.269  1.00  0.72           C  
ATOM   1174  O   SER A 254       6.122  -4.152 -23.265  1.00  0.72           O  
ATOM   1175  CB  SER A 254       4.698  -4.433 -26.289  1.00  0.72           C  
ATOM   1176  OG  SER A 254       3.644  -3.949 -25.457  1.00  0.72           O  
ATOM   1177  N   ALA A 255       6.842  -6.068 -24.163  1.00  0.84           N  
ATOM   1178  CA  ALA A 255       7.115  -6.790 -22.953  1.00  0.84           C  
ATOM   1179  C   ALA A 255       8.500  -6.527 -22.393  1.00  0.84           C  
ATOM   1180  O   ALA A 255       9.506  -6.405 -23.089  1.00  0.84           O  
ATOM   1181  CB  ALA A 255       6.892  -8.299 -23.192  1.00  0.84           C  
ATOM   1182  N   THR A 256       8.565  -6.437 -21.053  1.00  0.85           N  
ATOM   1183  CA  THR A 256       9.809  -6.203 -20.339  1.00  0.85           C  
ATOM   1184  C   THR A 256      10.476  -7.529 -20.075  1.00  0.85           C  
ATOM   1185  O   THR A 256       9.905  -8.424 -19.462  1.00  0.85           O  
ATOM   1186  CB  THR A 256       9.617  -5.513 -19.002  1.00  0.85           C  
ATOM   1187  OG1 THR A 256       9.085  -4.210 -19.184  1.00  0.85           O  
ATOM   1188  CG2 THR A 256      10.944  -5.344 -18.250  1.00  0.85           C  
ATOM   1189  N   VAL A 257      11.731  -7.685 -20.523  1.00  0.92           N  
ATOM   1190  CA  VAL A 257      12.472  -8.919 -20.385  1.00  0.92           C  
ATOM   1191  C   VAL A 257      13.432  -8.790 -19.218  1.00  0.92           C  
ATOM   1192  O   VAL A 257      14.197  -7.832 -19.120  1.00  0.92           O  
ATOM   1193  CB  VAL A 257      13.266  -9.261 -21.635  1.00  0.92           C  
ATOM   1194  CG1 VAL A 257      13.962 -10.628 -21.491  1.00  0.92           C  
ATOM   1195  CG2 VAL A 257      12.347  -9.255 -22.867  1.00  0.92           C  
ATOM   1196  N   ILE A 258      13.406  -9.769 -18.294  1.00  0.93           N  
ATOM   1197  CA  ILE A 258      14.298  -9.803 -17.151  1.00  0.93           C  
ATOM   1198  C   ILE A 258      14.911 -11.187 -17.071  1.00  0.93           C  
ATOM   1199  O   ILE A 258      14.219 -12.190 -16.937  1.00  0.93           O  
ATOM   1200  CB  ILE A 258      13.602  -9.488 -15.825  1.00  0.93           C  
ATOM   1201  CG1 ILE A 258      12.838  -8.142 -15.916  1.00  0.93           C  
ATOM   1202  CG2 ILE A 258      14.656  -9.489 -14.691  1.00  0.93           C  
ATOM   1203  CD1 ILE A 258      12.065  -7.754 -14.652  1.00  0.93           C  
ATOM   1204  N   PHE A 259      16.248 -11.279 -17.134  1.00  0.94           N  
ATOM   1205  CA  PHE A 259      16.966 -12.510 -16.874  1.00  0.94           C  
ATOM   1206  C   PHE A 259      17.581 -12.352 -15.499  1.00  0.94           C  
ATOM   1207  O   PHE A 259      18.119 -11.298 -15.184  1.00  0.94           O  
ATOM   1208  CB  PHE A 259      18.063 -12.789 -17.943  1.00  0.94           C  
ATOM   1209  CG  PHE A 259      18.936 -13.970 -17.601  1.00  0.94           C  
ATOM   1210  CD1 PHE A 259      18.522 -15.275 -17.895  1.00  0.94           C  
ATOM   1211  CD2 PHE A 259      20.149 -13.785 -16.914  1.00  0.94           C  
ATOM   1212  CE1 PHE A 259      19.306 -16.373 -17.528  1.00  0.94           C  
ATOM   1213  CE2 PHE A 259      20.922 -14.883 -16.524  1.00  0.94           C  
ATOM   1214  CZ  PHE A 259      20.508 -16.179 -16.840  1.00  0.94           C  
ATOM   1215  N   ALA A 260      17.527 -13.391 -14.651  1.00  0.97           N  
ATOM   1216  CA  ALA A 260      18.213 -13.374 -13.384  1.00  0.97           C  
ATOM   1217  C   ALA A 260      18.673 -14.784 -13.039  1.00  0.97           C  
ATOM   1218  O   ALA A 260      17.867 -15.705 -12.928  1.00  0.97           O  
ATOM   1219  CB  ALA A 260      17.268 -12.814 -12.306  1.00  0.97           C  
ATOM   1220  N   GLY A 261      19.990 -15.017 -12.864  1.00  0.97           N  
ATOM   1221  CA  GLY A 261      20.450 -16.374 -12.616  1.00  0.97           C  
ATOM   1222  C   GLY A 261      21.907 -16.436 -12.325  1.00  0.97           C  
ATOM   1223  O   GLY A 261      22.608 -15.425 -12.335  1.00  0.97           O  
ATOM   1224  N   ASP A 262      22.391 -17.668 -12.107  1.00  0.96           N  
ATOM   1225  CA  ASP A 262      23.777 -17.956 -11.853  1.00  0.96           C  
ATOM   1226  C   ASP A 262      24.448 -18.069 -13.215  1.00  0.96           C  
ATOM   1227  O   ASP A 262      24.263 -19.030 -13.967  1.00  0.96           O  
ATOM   1228  CB  ASP A 262      23.930 -19.241 -11.002  1.00  0.96           C  
ATOM   1229  CG  ASP A 262      25.403 -19.537 -10.745  1.00  0.96           C  
ATOM   1230  OD1 ASP A 262      26.244 -18.650 -11.036  1.00  0.96           O  
ATOM   1231  OD2 ASP A 262      25.702 -20.680 -10.317  1.00  0.96           O  
ATOM   1232  N   THR A 263      25.212 -17.029 -13.592  1.00  0.95           N  
ATOM   1233  CA  THR A 263      25.826 -16.991 -14.900  1.00  0.95           C  
ATOM   1234  C   THR A 263      27.159 -17.682 -14.906  1.00  0.95           C  
ATOM   1235  O   THR A 263      27.602 -18.111 -15.964  1.00  0.95           O  
ATOM   1236  CB  THR A 263      25.984 -15.602 -15.522  1.00  0.95           C  
ATOM   1237  OG1 THR A 263      26.978 -14.797 -14.910  1.00  0.95           O  
ATOM   1238  CG2 THR A 263      24.669 -14.833 -15.412  1.00  0.95           C  
ATOM   1239  N   ASN A 264      27.824 -17.821 -13.743  1.00  0.94           N  
ATOM   1240  CA  ASN A 264      29.188 -18.310 -13.613  1.00  0.94           C  
ATOM   1241  C   ASN A 264      30.228 -17.510 -14.407  1.00  0.94           C  
ATOM   1242  O   ASN A 264      31.213 -18.057 -14.904  1.00  0.94           O  
ATOM   1243  CB  ASN A 264      29.298 -19.827 -13.935  1.00  0.94           C  
ATOM   1244  CG  ASN A 264      28.827 -20.681 -12.768  1.00  0.94           C  
ATOM   1245  OD1 ASN A 264      29.111 -20.389 -11.611  1.00  0.94           O  
ATOM   1246  ND2 ASN A 264      28.151 -21.812 -13.065  1.00  0.94           N  
ATOM   1247  N   LEU A 265      30.069 -16.181 -14.528  1.00  0.92           N  
ATOM   1248  CA  LEU A 265      30.840 -15.374 -15.456  1.00  0.92           C  
ATOM   1249  C   LEU A 265      31.762 -14.388 -14.785  1.00  0.92           C  
ATOM   1250  O   LEU A 265      31.539 -13.872 -13.692  1.00  0.92           O  
ATOM   1251  CB  LEU A 265      29.934 -14.520 -16.376  1.00  0.92           C  
ATOM   1252  CG  LEU A 265      29.241 -15.293 -17.508  1.00  0.92           C  
ATOM   1253  CD1 LEU A 265      28.230 -14.381 -18.209  1.00  0.92           C  
ATOM   1254  CD2 LEU A 265      30.239 -15.814 -18.547  1.00  0.92           C  
ATOM   1255  N   ARG A 266      32.829 -14.038 -15.516  1.00  0.70           N  
ATOM   1256  CA  ARG A 266      33.682 -12.926 -15.194  1.00  0.70           C  
ATOM   1257  C   ARG A 266      33.463 -11.822 -16.205  1.00  0.70           C  
ATOM   1258  O   ARG A 266      33.020 -12.059 -17.326  1.00  0.70           O  
ATOM   1259  CB  ARG A 266      35.146 -13.375 -15.223  1.00  0.70           C  
ATOM   1260  CG  ARG A 266      35.467 -14.359 -14.089  1.00  0.70           C  
ATOM   1261  CD  ARG A 266      36.873 -14.898 -14.265  1.00  0.70           C  
ATOM   1262  NE  ARG A 266      37.194 -15.882 -13.194  1.00  0.70           N  
ATOM   1263  CZ  ARG A 266      36.837 -17.170 -13.214  1.00  0.70           C  
ATOM   1264  NH1 ARG A 266      36.125 -17.693 -14.209  1.00  0.70           N  
ATOM   1265  NH2 ARG A 266      37.193 -17.948 -12.197  1.00  0.70           N  
ATOM   1266  N   ASP A 267      33.792 -10.573 -15.828  1.00  0.67           N  
ATOM   1267  CA  ASP A 267      33.555  -9.365 -16.608  1.00  0.67           C  
ATOM   1268  C   ASP A 267      34.203  -9.417 -17.985  1.00  0.67           C  
ATOM   1269  O   ASP A 267      33.633  -8.991 -18.993  1.00  0.67           O  
ATOM   1270  CB  ASP A 267      33.994  -8.129 -15.781  1.00  0.67           C  
ATOM   1271  CG  ASP A 267      33.072  -7.930 -14.578  1.00  0.67           C  
ATOM   1272  OD1 ASP A 267      32.217  -8.826 -14.310  1.00  0.67           O  
ATOM   1273  OD2 ASP A 267      33.195  -6.867 -13.924  1.00  0.67           O  
ATOM   1274  N   ARG A 268      35.389 -10.038 -18.066  1.00  0.78           N  
ATOM   1275  CA  ARG A 268      36.070 -10.373 -19.296  1.00  0.78           C  
ATOM   1276  C   ARG A 268      35.292 -11.288 -20.234  1.00  0.78           C  
ATOM   1277  O   ARG A 268      35.300 -11.086 -21.442  1.00  0.78           O  
ATOM   1278  CB  ARG A 268      37.463 -10.999 -18.999  1.00  0.78           C  
ATOM   1279  CG  ARG A 268      37.451 -12.248 -18.085  1.00  0.78           C  
ATOM   1280  CD  ARG A 268      38.844 -12.856 -17.861  1.00  0.78           C  
ATOM   1281  NE  ARG A 268      38.730 -14.137 -17.071  1.00  0.78           N  
ATOM   1282  CZ  ARG A 268      38.554 -15.359 -17.598  1.00  0.78           C  
ATOM   1283  NH1 ARG A 268      38.345 -15.543 -18.895  1.00  0.78           N  
ATOM   1284  NH2 ARG A 268      38.559 -16.446 -16.829  1.00  0.78           N  
ATOM   1285  N   GLU A 269      34.582 -12.321 -19.756  1.00  0.87           N  
ATOM   1286  CA  GLU A 269      33.883 -13.290 -20.584  1.00  0.87           C  
ATOM   1287  C   GLU A 269      32.729 -12.637 -21.342  1.00  0.87           C  
ATOM   1288  O   GLU A 269      32.468 -12.951 -22.503  1.00  0.87           O  
ATOM   1289  CB  GLU A 269      33.423 -14.516 -19.730  1.00  0.87           C  
ATOM   1290  CG  GLU A 269      34.585 -15.250 -18.979  1.00  0.87           C  
ATOM   1291  CD  GLU A 269      34.275 -16.410 -18.004  1.00  0.87           C  
ATOM   1292  OE1 GLU A 269      33.611 -17.411 -18.368  1.00  0.87           O  
ATOM   1293  OE2 GLU A 269      34.826 -16.342 -16.865  1.00  0.87           O  
ATOM   1294  N   VAL A 270      32.051 -11.657 -20.712  1.00  0.89           N  
ATOM   1295  CA  VAL A 270      30.980 -10.870 -21.309  1.00  0.89           C  
ATOM   1296  C   VAL A 270      31.451 -10.058 -22.511  1.00  0.89           C  
ATOM   1297  O   VAL A 270      30.817 -10.047 -23.569  1.00  0.89           O  
ATOM   1298  CB  VAL A 270      30.357  -9.926 -20.285  1.00  0.89           C  
ATOM   1299  CG1 VAL A 270      29.097  -9.252 -20.861  1.00  0.89           C  
ATOM   1300  CG2 VAL A 270      29.974 -10.705 -19.016  1.00  0.89           C  
ATOM   1301  N   THR A 271      32.618  -9.387 -22.389  1.00  0.82           N  
ATOM   1302  CA  THR A 271      33.241  -8.612 -23.463  1.00  0.82           C  
ATOM   1303  C   THR A 271      33.667  -9.494 -24.621  1.00  0.82           C  
ATOM   1304  O   THR A 271      33.441  -9.172 -25.788  1.00  0.82           O  
ATOM   1305  CB  THR A 271      34.401  -7.702 -23.030  1.00  0.82           C  
ATOM   1306  OG1 THR A 271      35.561  -8.396 -22.599  1.00  0.82           O  
ATOM   1307  CG2 THR A 271      33.968  -6.839 -21.841  1.00  0.82           C  
ATOM   1308  N   ARG A 272      34.229 -10.677 -24.312  1.00  0.77           N  
ATOM   1309  CA  ARG A 272      34.665 -11.683 -25.269  1.00  0.77           C  
ATOM   1310  C   ARG A 272      33.570 -12.234 -26.168  1.00  0.77           C  
ATOM   1311  O   ARG A 272      33.833 -12.610 -27.309  1.00  0.77           O  
ATOM   1312  CB  ARG A 272      35.326 -12.888 -24.571  1.00  0.77           C  
ATOM   1313  CG  ARG A 272      36.676 -12.575 -23.909  1.00  0.77           C  
ATOM   1314  CD  ARG A 272      37.262 -13.826 -23.269  1.00  0.77           C  
ATOM   1315  NE  ARG A 272      38.485 -13.414 -22.509  1.00  0.77           N  
ATOM   1316  CZ  ARG A 272      39.281 -14.291 -21.892  1.00  0.77           C  
ATOM   1317  NH1 ARG A 272      38.985 -15.584 -21.892  1.00  0.77           N  
ATOM   1318  NH2 ARG A 272      40.380 -13.882 -21.265  1.00  0.77           N  
ATOM   1319  N   CYS A 273      32.318 -12.301 -25.686  1.00  0.85           N  
ATOM   1320  CA  CYS A 273      31.178 -12.718 -26.496  1.00  0.85           C  
ATOM   1321  C   CYS A 273      30.779 -11.695 -27.543  1.00  0.85           C  
ATOM   1322  O   CYS A 273      30.049 -12.037 -28.500  1.00  0.85           O  
ATOM   1323  CB  CYS A 273      29.934 -12.960 -25.610  1.00  0.85           C  
ATOM   1324  SG  CYS A 273      30.161 -14.359 -24.487  1.00  0.85           S  
ATOM   1325  N   GLY A 274      31.192 -10.441 -27.403  1.00  0.90           N  
ATOM   1326  CA  GLY A 274      30.856  -9.326 -28.274  1.00  0.90           C  
ATOM   1327  C   GLY A 274      30.301  -8.178 -27.487  1.00  0.90           C  
ATOM   1328  O   GLY A 274      29.997  -7.114 -28.034  1.00  0.90           O  
ATOM   1329  N   GLY A 275      30.177  -8.356 -26.162  1.00  0.93           N  
ATOM   1330  CA  GLY A 275      29.492  -7.454 -25.251  1.00  0.93           C  
ATOM   1331  C   GLY A 275      28.010  -7.681 -25.217  1.00  0.93           C  
ATOM   1332  O   GLY A 275      27.435  -8.451 -25.981  1.00  0.93           O  
ATOM   1333  N   LEU A 276      27.328  -7.018 -24.268  1.00  0.91           N  
ATOM   1334  CA  LEU A 276      25.882  -6.998 -24.244  1.00  0.91           C  
ATOM   1335  C   LEU A 276      25.318  -6.234 -25.447  1.00  0.91           C  
ATOM   1336  O   LEU A 276      25.906  -5.231 -25.850  1.00  0.91           O  
ATOM   1337  CB  LEU A 276      25.341  -6.414 -22.919  1.00  0.91           C  
ATOM   1338  CG  LEU A 276      25.697  -7.234 -21.661  1.00  0.91           C  
ATOM   1339  CD1 LEU A 276      25.166  -6.526 -20.407  1.00  0.91           C  
ATOM   1340  CD2 LEU A 276      25.159  -8.671 -21.715  1.00  0.91           C  
ATOM   1341  N   PRO A 277      24.218  -6.634 -26.077  1.00  0.90           N  
ATOM   1342  CA  PRO A 277      23.448  -5.781 -26.976  1.00  0.90           C  
ATOM   1343  C   PRO A 277      23.048  -4.459 -26.361  1.00  0.90           C  
ATOM   1344  O   PRO A 277      22.861  -4.392 -25.153  1.00  0.90           O  
ATOM   1345  CB  PRO A 277      22.202  -6.612 -27.309  1.00  0.90           C  
ATOM   1346  CG  PRO A 277      22.607  -8.050 -27.006  1.00  0.90           C  
ATOM   1347  CD  PRO A 277      23.535  -7.889 -25.817  1.00  0.90           C  
ATOM   1348  N   ASN A 278      22.843  -3.413 -27.178  1.00  0.81           N  
ATOM   1349  CA  ASN A 278      22.701  -2.030 -26.730  1.00  0.81           C  
ATOM   1350  C   ASN A 278      21.438  -1.726 -25.922  1.00  0.81           C  
ATOM   1351  O   ASN A 278      21.311  -0.687 -25.281  1.00  0.81           O  
ATOM   1352  CB  ASN A 278      22.721  -1.082 -27.955  1.00  0.81           C  
ATOM   1353  CG  ASN A 278      23.928  -1.385 -28.833  1.00  0.81           C  
ATOM   1354  OD1 ASN A 278      25.057  -1.033 -28.516  1.00  0.81           O  
ATOM   1355  ND2 ASN A 278      23.696  -2.067 -29.983  1.00  0.81           N  
ATOM   1356  N   ASN A 279      20.469  -2.649 -25.962  1.00  0.82           N  
ATOM   1357  CA  ASN A 279      19.221  -2.635 -25.242  1.00  0.82           C  
ATOM   1358  C   ASN A 279      19.217  -3.578 -24.037  1.00  0.82           C  
ATOM   1359  O   ASN A 279      18.248  -3.591 -23.281  1.00  0.82           O  
ATOM   1360  CB  ASN A 279      18.051  -3.031 -26.196  1.00  0.82           C  
ATOM   1361  CG  ASN A 279      18.315  -4.338 -26.951  1.00  0.82           C  
ATOM   1362  OD1 ASN A 279      19.409  -4.832 -27.126  1.00  0.82           O  
ATOM   1363  ND2 ASN A 279      17.197  -4.923 -27.462  1.00  0.82           N  
ATOM   1364  N   ILE A 280      20.275  -4.384 -23.810  1.00  0.88           N  
ATOM   1365  CA  ILE A 280      20.353  -5.296 -22.677  1.00  0.88           C  
ATOM   1366  C   ILE A 280      21.384  -4.736 -21.722  1.00  0.88           C  
ATOM   1367  O   ILE A 280      22.509  -4.436 -22.101  1.00  0.88           O  
ATOM   1368  CB  ILE A 280      20.737  -6.744 -23.006  1.00  0.88           C  
ATOM   1369  CG1 ILE A 280      19.835  -7.319 -24.117  1.00  0.88           C  
ATOM   1370  CG2 ILE A 280      20.636  -7.608 -21.727  1.00  0.88           C  
ATOM   1371  CD1 ILE A 280      20.061  -8.801 -24.392  1.00  0.88           C  
ATOM   1372  N   VAL A 281      21.018  -4.564 -20.440  1.00  0.89           N  
ATOM   1373  CA  VAL A 281      21.901  -3.962 -19.459  1.00  0.89           C  
ATOM   1374  C   VAL A 281      22.004  -4.873 -18.236  1.00  0.89           C  
ATOM   1375  O   VAL A 281      21.004  -5.435 -17.792  1.00  0.89           O  
ATOM   1376  CB  VAL A 281      21.390  -2.577 -19.074  1.00  0.89           C  
ATOM   1377  CG1 VAL A 281      22.361  -1.896 -18.104  1.00  0.89           C  
ATOM   1378  CG2 VAL A 281      21.255  -1.693 -20.329  1.00  0.89           C  
ATOM   1379  N   ASP A 282      23.221  -5.073 -17.667  1.00  0.90           N  
ATOM   1380  CA  ASP A 282      23.418  -5.654 -16.347  1.00  0.90           C  
ATOM   1381  C   ASP A 282      22.986  -4.645 -15.283  1.00  0.90           C  
ATOM   1382  O   ASP A 282      23.416  -3.494 -15.277  1.00  0.90           O  
ATOM   1383  CB  ASP A 282      24.912  -6.066 -16.173  1.00  0.90           C  
ATOM   1384  CG  ASP A 282      25.271  -6.888 -14.944  1.00  0.90           C  
ATOM   1385  OD1 ASP A 282      24.745  -6.640 -13.829  1.00  0.90           O  
ATOM   1386  OD2 ASP A 282      26.171  -7.767 -15.056  1.00  0.90           O  
ATOM   1387  N   VAL A 283      22.116  -5.054 -14.338  1.00  0.90           N  
ATOM   1388  CA  VAL A 283      21.613  -4.189 -13.277  1.00  0.90           C  
ATOM   1389  C   VAL A 283      22.722  -3.646 -12.394  1.00  0.90           C  
ATOM   1390  O   VAL A 283      22.688  -2.498 -11.953  1.00  0.90           O  
ATOM   1391  CB  VAL A 283      20.552  -4.880 -12.432  1.00  0.90           C  
ATOM   1392  CG1 VAL A 283      20.031  -3.945 -11.321  1.00  0.90           C  
ATOM   1393  CG2 VAL A 283      19.385  -5.285 -13.350  1.00  0.90           C  
ATOM   1394  N   TRP A 284      23.777  -4.439 -12.135  1.00  0.85           N  
ATOM   1395  CA  TRP A 284      24.902  -3.980 -11.352  1.00  0.85           C  
ATOM   1396  C   TRP A 284      25.634  -2.824 -12.025  1.00  0.85           C  
ATOM   1397  O   TRP A 284      25.926  -1.800 -11.404  1.00  0.85           O  
ATOM   1398  CB  TRP A 284      25.866  -5.162 -11.115  1.00  0.85           C  
ATOM   1399  CG  TRP A 284      27.001  -4.850 -10.175  1.00  0.85           C  
ATOM   1400  CD1 TRP A 284      26.903  -4.502  -8.867  1.00  0.85           C  
ATOM   1401  CD2 TRP A 284      28.404  -4.735 -10.498  1.00  0.85           C  
ATOM   1402  NE1 TRP A 284      28.137  -4.180  -8.344  1.00  0.85           N  
ATOM   1403  CE2 TRP A 284      29.061  -4.355  -9.339  1.00  0.85           C  
ATOM   1404  CE3 TRP A 284      29.088  -4.913 -11.697  1.00  0.85           C  
ATOM   1405  CZ2 TRP A 284      30.437  -4.152  -9.310  1.00  0.85           C  
ATOM   1406  CZ3 TRP A 284      30.488  -4.801 -11.657  1.00  0.85           C  
ATOM   1407  CH2 TRP A 284      31.151  -4.424 -10.486  1.00  0.85           C  
ATOM   1408  N   GLU A 285      25.882  -2.948 -13.339  1.00  0.83           N  
ATOM   1409  CA  GLU A 285      26.482  -1.926 -14.175  1.00  0.83           C  
ATOM   1410  C   GLU A 285      25.628  -0.672 -14.298  1.00  0.83           C  
ATOM   1411  O   GLU A 285      26.127   0.451 -14.216  1.00  0.83           O  
ATOM   1412  CB  GLU A 285      26.809  -2.490 -15.570  1.00  0.83           C  
ATOM   1413  CG  GLU A 285      27.778  -3.698 -15.540  1.00  0.83           C  
ATOM   1414  CD  GLU A 285      27.984  -4.337 -16.916  1.00  0.83           C  
ATOM   1415  OE1 GLU A 285      27.441  -3.814 -17.921  1.00  0.83           O  
ATOM   1416  OE2 GLU A 285      28.680  -5.386 -16.941  1.00  0.83           O  
ATOM   1417  N   PHE A 286      24.298  -0.854 -14.429  1.00  0.82           N  
ATOM   1418  CA  PHE A 286      23.281   0.188 -14.464  1.00  0.82           C  
ATOM   1419  C   PHE A 286      23.301   1.073 -13.215  1.00  0.82           C  
ATOM   1420  O   PHE A 286      23.118   2.288 -13.295  1.00  0.82           O  
ATOM   1421  CB  PHE A 286      21.887  -0.470 -14.680  1.00  0.82           C  
ATOM   1422  CG  PHE A 286      20.794   0.535 -14.921  1.00  0.82           C  
ATOM   1423  CD1 PHE A 286      20.689   1.260 -16.117  1.00  0.82           C  
ATOM   1424  CD2 PHE A 286      19.880   0.801 -13.899  1.00  0.82           C  
ATOM   1425  CE1 PHE A 286      19.704   2.247 -16.266  1.00  0.82           C  
ATOM   1426  CE2 PHE A 286      18.932   1.821 -14.017  1.00  0.82           C  
ATOM   1427  CZ  PHE A 286      18.838   2.539 -15.208  1.00  0.82           C  
ATOM   1428  N   LEU A 287      23.589   0.498 -12.032  1.00  0.84           N  
ATOM   1429  CA  LEU A 287      23.648   1.216 -10.766  1.00  0.84           C  
ATOM   1430  C   LEU A 287      25.034   1.794 -10.504  1.00  0.84           C  
ATOM   1431  O   LEU A 287      25.364   2.193  -9.387  1.00  0.84           O  
ATOM   1432  CB  LEU A 287      23.205   0.303  -9.589  1.00  0.84           C  
ATOM   1433  CG  LEU A 287      21.693   0.378  -9.282  1.00  0.84           C  
ATOM   1434  CD1 LEU A 287      20.835  -0.135 -10.440  1.00  0.84           C  
ATOM   1435  CD2 LEU A 287      21.350  -0.386  -7.999  1.00  0.84           C  
ATOM   1436  N   GLY A 288      25.897   1.878 -11.537  1.00  0.87           N  
ATOM   1437  CA  GLY A 288      27.220   2.475 -11.412  1.00  0.87           C  
ATOM   1438  C   GLY A 288      28.232   1.556 -10.798  1.00  0.87           C  
ATOM   1439  O   GLY A 288      29.303   1.995 -10.382  1.00  0.87           O  
ATOM   1440  N   LYS A 289      27.911   0.252 -10.734  1.00  0.83           N  
ATOM   1441  CA  LYS A 289      28.750  -0.796 -10.185  1.00  0.83           C  
ATOM   1442  C   LYS A 289      29.002  -0.702  -8.683  1.00  0.83           C  
ATOM   1443  O   LYS A 289      30.157  -0.626  -8.264  1.00  0.83           O  
ATOM   1444  CB  LYS A 289      30.055  -0.942 -10.999  1.00  0.83           C  
ATOM   1445  CG  LYS A 289      29.776  -1.222 -12.481  1.00  0.83           C  
ATOM   1446  CD  LYS A 289      30.998  -1.004 -13.375  1.00  0.83           C  
ATOM   1447  CE  LYS A 289      32.153  -1.937 -13.034  1.00  0.83           C  
ATOM   1448  NZ  LYS A 289      33.289  -1.681 -13.938  1.00  0.83           N  
ATOM   1449  N   PRO A 290      27.979  -0.678  -7.818  1.00  0.87           N  
ATOM   1450  CA  PRO A 290      28.157  -0.608  -6.372  1.00  0.87           C  
ATOM   1451  C   PRO A 290      29.117  -1.615  -5.754  1.00  0.87           C  
ATOM   1452  O   PRO A 290      29.080  -2.806  -6.069  1.00  0.87           O  
ATOM   1453  CB  PRO A 290      26.739  -0.744  -5.802  1.00  0.87           C  
ATOM   1454  CG  PRO A 290      25.988  -1.530  -6.869  1.00  0.87           C  
ATOM   1455  CD  PRO A 290      26.591  -1.011  -8.167  1.00  0.87           C  
ATOM   1456  N   LYS A 291      29.943  -1.156  -4.800  1.00  0.82           N  
ATOM   1457  CA  LYS A 291      30.940  -1.937  -4.094  1.00  0.82           C  
ATOM   1458  C   LYS A 291      30.402  -3.091  -3.254  1.00  0.82           C  
ATOM   1459  O   LYS A 291      31.117  -4.055  -2.986  1.00  0.82           O  
ATOM   1460  CB  LYS A 291      31.873  -1.020  -3.250  1.00  0.82           C  
ATOM   1461  CG  LYS A 291      31.237   0.245  -2.629  1.00  0.82           C  
ATOM   1462  CD  LYS A 291      30.175  -0.013  -1.541  1.00  0.82           C  
ATOM   1463  CE  LYS A 291      29.300   1.177  -1.126  1.00  0.82           C  
ATOM   1464  NZ  LYS A 291      28.475   1.598  -2.278  1.00  0.82           N  
ATOM   1465  N   HIS A 292      29.133  -3.047  -2.810  1.00  0.79           N  
ATOM   1466  CA  HIS A 292      28.564  -4.048  -1.934  1.00  0.79           C  
ATOM   1467  C   HIS A 292      27.947  -5.185  -2.717  1.00  0.79           C  
ATOM   1468  O   HIS A 292      27.832  -6.301  -2.218  1.00  0.79           O  
ATOM   1469  CB  HIS A 292      27.489  -3.407  -1.027  1.00  0.79           C  
ATOM   1470  CG  HIS A 292      26.324  -2.798  -1.750  1.00  0.79           C  
ATOM   1471  ND1 HIS A 292      26.393  -1.542  -2.333  1.00  0.79           N  
ATOM   1472  CD2 HIS A 292      25.082  -3.341  -1.908  1.00  0.79           C  
ATOM   1473  CE1 HIS A 292      25.164  -1.350  -2.827  1.00  0.79           C  
ATOM   1474  NE2 HIS A 292      24.357  -2.403  -2.592  1.00  0.79           N  
ATOM   1475  N   CYS A 293      27.601  -4.940  -3.993  1.00  0.83           N  
ATOM   1476  CA  CYS A 293      27.078  -5.945  -4.899  1.00  0.83           C  
ATOM   1477  C   CYS A 293      28.147  -6.405  -5.865  1.00  0.83           C  
ATOM   1478  O   CYS A 293      27.863  -7.062  -6.866  1.00  0.83           O  
ATOM   1479  CB  CYS A 293      25.876  -5.421  -5.721  1.00  0.83           C  
ATOM   1480  SG  CYS A 293      24.416  -4.995  -4.742  1.00  0.83           S  
ATOM   1481  N   GLN A 294      29.422  -6.090  -5.561  1.00  0.77           N  
ATOM   1482  CA  GLN A 294      30.587  -6.469  -6.342  1.00  0.77           C  
ATOM   1483  C   GLN A 294      30.708  -7.961  -6.555  1.00  0.77           C  
ATOM   1484  O   GLN A 294      31.054  -8.412  -7.644  1.00  0.77           O  
ATOM   1485  CB  GLN A 294      31.889  -6.002  -5.637  1.00  0.77           C  
ATOM   1486  CG  GLN A 294      32.480  -4.692  -6.198  1.00  0.77           C  
ATOM   1487  CD  GLN A 294      33.754  -4.232  -5.481  1.00  0.77           C  
ATOM   1488  OE1 GLN A 294      34.716  -3.794  -6.107  1.00  0.77           O  
ATOM   1489  NE2 GLN A 294      33.776  -4.305  -4.132  1.00  0.77           N  
ATOM   1490  N   TYR A 295      30.438  -8.758  -5.511  1.00  0.85           N  
ATOM   1491  CA  TYR A 295      30.672 -10.181  -5.536  1.00  0.85           C  
ATOM   1492  C   TYR A 295      29.443 -10.896  -5.038  1.00  0.85           C  
ATOM   1493  O   TYR A 295      28.821 -10.496  -4.059  1.00  0.85           O  
ATOM   1494  CB  TYR A 295      31.876 -10.596  -4.661  1.00  0.85           C  
ATOM   1495  CG  TYR A 295      33.055  -9.717  -4.953  1.00  0.85           C  
ATOM   1496  CD1 TYR A 295      33.643  -9.694  -6.227  1.00  0.85           C  
ATOM   1497  CD2 TYR A 295      33.577  -8.886  -3.950  1.00  0.85           C  
ATOM   1498  CE1 TYR A 295      34.764  -8.893  -6.478  1.00  0.85           C  
ATOM   1499  CE2 TYR A 295      34.683  -8.065  -4.207  1.00  0.85           C  
ATOM   1500  CZ  TYR A 295      35.296  -8.095  -5.463  1.00  0.85           C  
ATOM   1501  OH  TYR A 295      36.473  -7.360  -5.693  1.00  0.85           O  
ATOM   1502  N   THR A 296      29.060 -11.979  -5.731  1.00  0.91           N  
ATOM   1503  CA  THR A 296      27.948 -12.831  -5.343  1.00  0.91           C  
ATOM   1504  C   THR A 296      28.463 -14.205  -4.966  1.00  0.91           C  
ATOM   1505  O   THR A 296      27.729 -15.045  -4.454  1.00  0.91           O  
ATOM   1506  CB  THR A 296      26.902 -12.986  -6.423  1.00  0.91           C  
ATOM   1507  OG1 THR A 296      27.460 -13.609  -7.563  1.00  0.91           O  
ATOM   1508  CG2 THR A 296      26.374 -11.615  -6.880  1.00  0.91           C  
ATOM   1509  N   TRP A 297      29.780 -14.422  -5.117  1.00  0.87           N  
ATOM   1510  CA  TRP A 297      30.466 -15.567  -4.593  1.00  0.87           C  
ATOM   1511  C   TRP A 297      31.762 -15.058  -3.979  1.00  0.87           C  
ATOM   1512  O   TRP A 297      32.692 -14.698  -4.697  1.00  0.87           O  
ATOM   1513  CB  TRP A 297      30.702 -16.571  -5.745  1.00  0.87           C  
ATOM   1514  CG  TRP A 297      30.694 -18.003  -5.306  1.00  0.87           C  
ATOM   1515  CD1 TRP A 297      29.640 -18.666  -4.765  1.00  0.87           C  
ATOM   1516  CD2 TRP A 297      31.758 -18.969  -5.394  1.00  0.87           C  
ATOM   1517  NE1 TRP A 297      29.965 -19.967  -4.473  1.00  0.87           N  
ATOM   1518  CE2 TRP A 297      31.272 -20.160  -4.861  1.00  0.87           C  
ATOM   1519  CE3 TRP A 297      33.048 -18.859  -5.904  1.00  0.87           C  
ATOM   1520  CZ2 TRP A 297      32.062 -21.306  -4.816  1.00  0.87           C  
ATOM   1521  CZ3 TRP A 297      33.847 -20.013  -5.867  1.00  0.87           C  
ATOM   1522  CH2 TRP A 297      33.364 -21.214  -5.336  1.00  0.87           C  
ATOM   1523  N   ASP A 298      31.834 -14.962  -2.633  1.00  0.83           N  
ATOM   1524  CA  ASP A 298      33.001 -14.446  -1.940  1.00  0.83           C  
ATOM   1525  C   ASP A 298      33.449 -15.487  -0.929  1.00  0.83           C  
ATOM   1526  O   ASP A 298      32.785 -15.717   0.078  1.00  0.83           O  
ATOM   1527  CB  ASP A 298      32.699 -13.093  -1.230  1.00  0.83           C  
ATOM   1528  CG  ASP A 298      33.980 -12.356  -0.848  1.00  0.83           C  
ATOM   1529  OD1 ASP A 298      34.987 -13.040  -0.529  1.00  0.83           O  
ATOM   1530  OD2 ASP A 298      33.968 -11.101  -0.859  1.00  0.83           O  
ATOM   1531  N   THR A 299      34.612 -16.118  -1.163  1.00  0.78           N  
ATOM   1532  CA  THR A 299      35.144 -17.179  -0.313  1.00  0.78           C  
ATOM   1533  C   THR A 299      35.871 -16.619   0.901  1.00  0.78           C  
ATOM   1534  O   THR A 299      36.202 -17.324   1.851  1.00  0.78           O  
ATOM   1535  CB  THR A 299      36.109 -18.096  -1.058  1.00  0.78           C  
ATOM   1536  OG1 THR A 299      35.626 -18.432  -2.350  1.00  0.78           O  
ATOM   1537  CG2 THR A 299      36.304 -19.436  -0.340  1.00  0.78           C  
ATOM   1538  N   GLN A 300      36.160 -15.303   0.926  1.00  0.71           N  
ATOM   1539  CA  GLN A 300      36.716 -14.661   2.103  1.00  0.71           C  
ATOM   1540  C   GLN A 300      35.684 -14.543   3.209  1.00  0.71           C  
ATOM   1541  O   GLN A 300      35.954 -14.805   4.384  1.00  0.71           O  
ATOM   1542  CB  GLN A 300      37.237 -13.248   1.735  1.00  0.71           C  
ATOM   1543  CG  GLN A 300      37.963 -12.514   2.884  1.00  0.71           C  
ATOM   1544  CD  GLN A 300      38.378 -11.086   2.522  1.00  0.71           C  
ATOM   1545  OE1 GLN A 300      37.922 -10.425   1.589  1.00  0.71           O  
ATOM   1546  NE2 GLN A 300      39.325 -10.547   3.325  1.00  0.71           N  
ATOM   1547  N   MET A 301      34.463 -14.132   2.832  1.00  0.77           N  
ATOM   1548  CA  MET A 301      33.358 -13.961   3.745  1.00  0.77           C  
ATOM   1549  C   MET A 301      32.525 -15.228   3.928  1.00  0.77           C  
ATOM   1550  O   MET A 301      32.079 -15.545   5.029  1.00  0.77           O  
ATOM   1551  CB  MET A 301      32.483 -12.786   3.253  1.00  0.77           C  
ATOM   1552  CG  MET A 301      33.189 -11.415   3.234  1.00  0.77           C  
ATOM   1553  SD  MET A 301      33.897 -10.919   4.833  1.00  0.77           S  
ATOM   1554  CE  MET A 301      34.597  -9.370   4.204  1.00  0.77           C  
ATOM   1555  N   ASN A 302      32.299 -16.003   2.849  1.00  0.82           N  
ATOM   1556  CA  ASN A 302      31.540 -17.232   2.898  1.00  0.82           C  
ATOM   1557  C   ASN A 302      32.476 -18.435   2.992  1.00  0.82           C  
ATOM   1558  O   ASN A 302      33.454 -18.561   2.264  1.00  0.82           O  
ATOM   1559  CB  ASN A 302      30.594 -17.350   1.679  1.00  0.82           C  
ATOM   1560  CG  ASN A 302      29.711 -18.575   1.825  1.00  0.82           C  
ATOM   1561  OD1 ASN A 302      30.131 -19.720   1.660  1.00  0.82           O  
ATOM   1562  ND2 ASN A 302      28.447 -18.341   2.219  1.00  0.82           N  
ATOM   1563  N   SER A 303      32.156 -19.376   3.903  1.00  0.83           N  
ATOM   1564  CA  SER A 303      32.949 -20.563   4.159  1.00  0.83           C  
ATOM   1565  C   SER A 303      32.149 -21.853   4.083  1.00  0.83           C  
ATOM   1566  O   SER A 303      32.514 -22.867   4.676  1.00  0.83           O  
ATOM   1567  CB  SER A 303      33.688 -20.459   5.522  1.00  0.83           C  
ATOM   1568  OG  SER A 303      32.831 -20.195   6.644  1.00  0.83           O  
ATOM   1569  N   ASN A 304      31.015 -21.887   3.352  1.00  0.82           N  
ATOM   1570  CA  ASN A 304      30.132 -23.044   3.371  1.00  0.82           C  
ATOM   1571  C   ASN A 304      30.717 -24.348   2.838  1.00  0.82           C  
ATOM   1572  O   ASN A 304      30.662 -25.358   3.537  1.00  0.82           O  
ATOM   1573  CB  ASN A 304      28.777 -22.738   2.718  1.00  0.82           C  
ATOM   1574  CG  ASN A 304      27.841 -22.121   3.737  1.00  0.82           C  
ATOM   1575  OD1 ASN A 304      28.203 -21.581   4.782  1.00  0.82           O  
ATOM   1576  ND2 ASN A 304      26.539 -22.242   3.421  1.00  0.82           N  
ATOM   1577  N   LEU A 305      31.406 -24.335   1.687  1.00  0.68           N  
ATOM   1578  CA  LEU A 305      32.063 -25.509   1.121  1.00  0.68           C  
ATOM   1579  C   LEU A 305      33.428 -25.749   1.760  1.00  0.68           C  
ATOM   1580  O   LEU A 305      34.148 -26.675   1.400  1.00  0.68           O  
ATOM   1581  CB  LEU A 305      32.285 -25.349  -0.413  1.00  0.68           C  
ATOM   1582  CG  LEU A 305      31.012 -25.501  -1.266  1.00  0.68           C  
ATOM   1583  CD1 LEU A 305      31.052 -24.616  -2.522  1.00  0.68           C  
ATOM   1584  CD2 LEU A 305      30.642 -26.946  -1.627  1.00  0.68           C  
ATOM   1585  N   GLY A 306      33.809 -24.928   2.763  1.00  0.73           N  
ATOM   1586  CA  GLY A 306      35.058 -25.070   3.506  1.00  0.73           C  
ATOM   1587  C   GLY A 306      36.325 -24.920   2.700  1.00  0.73           C  
ATOM   1588  O   GLY A 306      37.165 -25.816   2.672  1.00  0.73           O  
ATOM   1589  N   ILE A 307      36.510 -23.770   2.034  1.00  0.64           N  
ATOM   1590  CA  ILE A 307      37.596 -23.544   1.098  1.00  0.64           C  
ATOM   1591  C   ILE A 307      38.536 -22.488   1.659  1.00  0.64           C  
ATOM   1592  O   ILE A 307      38.110 -21.461   2.179  1.00  0.64           O  
ATOM   1593  CB  ILE A 307      37.070 -23.116  -0.277  1.00  0.64           C  
ATOM   1594  CG1 ILE A 307      36.222 -24.260  -0.884  1.00  0.64           C  
ATOM   1595  CG2 ILE A 307      38.230 -22.702  -1.212  1.00  0.64           C  
ATOM   1596  CD1 ILE A 307      35.738 -24.007  -2.316  1.00  0.64           C  
ATOM   1597  N   THR A 308      39.863 -22.713   1.556  1.00  0.66           N  
ATOM   1598  CA  THR A 308      40.892 -21.757   1.943  1.00  0.66           C  
ATOM   1599  C   THR A 308      41.466 -21.055   0.726  1.00  0.66           C  
ATOM   1600  O   THR A 308      42.612 -21.243   0.330  1.00  0.66           O  
ATOM   1601  CB  THR A 308      42.023 -22.381   2.757  1.00  0.66           C  
ATOM   1602  OG1 THR A 308      42.550 -23.554   2.152  1.00  0.66           O  
ATOM   1603  CG2 THR A 308      41.456 -22.812   4.114  1.00  0.66           C  
ATOM   1604  N   ALA A 309      40.665 -20.181   0.091  1.00  0.64           N  
ATOM   1605  CA  ALA A 309      41.093 -19.423  -1.061  1.00  0.64           C  
ATOM   1606  C   ALA A 309      40.384 -18.088  -1.018  1.00  0.64           C  
ATOM   1607  O   ALA A 309      39.279 -17.979  -0.501  1.00  0.64           O  
ATOM   1608  CB  ALA A 309      40.771 -20.151  -2.388  1.00  0.64           C  
ATOM   1609  N   ALA A 310      41.004 -17.021  -1.553  1.00  0.72           N  
ATOM   1610  CA  ALA A 310      40.418 -15.698  -1.559  1.00  0.72           C  
ATOM   1611  C   ALA A 310      39.835 -15.421  -2.938  1.00  0.72           C  
ATOM   1612  O   ALA A 310      40.437 -14.743  -3.765  1.00  0.72           O  
ATOM   1613  CB  ALA A 310      41.483 -14.644  -1.185  1.00  0.72           C  
ATOM   1614  N   CYS A 311      38.638 -15.966  -3.229  1.00  0.78           N  
ATOM   1615  CA  CYS A 311      38.021 -15.843  -4.535  1.00  0.78           C  
ATOM   1616  C   CYS A 311      36.813 -14.952  -4.388  1.00  0.78           C  
ATOM   1617  O   CYS A 311      35.959 -15.189  -3.538  1.00  0.78           O  
ATOM   1618  CB  CYS A 311      37.599 -17.227  -5.099  1.00  0.78           C  
ATOM   1619  SG  CYS A 311      37.217 -17.232  -6.880  1.00  0.78           S  
ATOM   1620  N   LYS A 312      36.748 -13.881  -5.195  1.00  0.78           N  
ATOM   1621  CA  LYS A 312      35.680 -12.917  -5.151  1.00  0.78           C  
ATOM   1622  C   LYS A 312      35.141 -12.789  -6.561  1.00  0.78           C  
ATOM   1623  O   LYS A 312      35.747 -12.157  -7.422  1.00  0.78           O  
ATOM   1624  CB  LYS A 312      36.226 -11.558  -4.661  1.00  0.78           C  
ATOM   1625  CG  LYS A 312      36.989 -11.655  -3.338  1.00  0.78           C  
ATOM   1626  CD  LYS A 312      37.464 -10.290  -2.837  1.00  0.78           C  
ATOM   1627  CE  LYS A 312      38.218 -10.445  -1.526  1.00  0.78           C  
ATOM   1628  NZ  LYS A 312      38.671  -9.129  -1.042  1.00  0.78           N  
ATOM   1629  N   LEU A 313      33.991 -13.423  -6.852  1.00  0.87           N  
ATOM   1630  CA  LEU A 313      33.433 -13.442  -8.189  1.00  0.87           C  
ATOM   1631  C   LEU A 313      31.980 -13.009  -8.183  1.00  0.87           C  
ATOM   1632  O   LEU A 313      31.228 -13.203  -7.232  1.00  0.87           O  
ATOM   1633  CB  LEU A 313      33.588 -14.830  -8.865  1.00  0.87           C  
ATOM   1634  CG  LEU A 313      35.054 -15.228  -9.153  1.00  0.87           C  
ATOM   1635  CD1 LEU A 313      35.139 -16.672  -9.659  1.00  0.87           C  
ATOM   1636  CD2 LEU A 313      35.749 -14.289 -10.149  1.00  0.87           C  
ATOM   1637  N   ARG A 314      31.546 -12.365  -9.280  1.00  0.83           N  
ATOM   1638  CA  ARG A 314      30.170 -11.980  -9.511  1.00  0.83           C  
ATOM   1639  C   ARG A 314      29.499 -12.932 -10.495  1.00  0.83           C  
ATOM   1640  O   ARG A 314      29.319 -12.633 -11.681  1.00  0.83           O  
ATOM   1641  CB  ARG A 314      30.110 -10.533 -10.018  1.00  0.83           C  
ATOM   1642  CG  ARG A 314      28.694  -9.935  -9.962  1.00  0.83           C  
ATOM   1643  CD  ARG A 314      28.668  -8.424 -10.178  1.00  0.83           C  
ATOM   1644  NE  ARG A 314      29.131  -8.168 -11.584  1.00  0.83           N  
ATOM   1645  CZ  ARG A 314      28.318  -7.956 -12.620  1.00  0.83           C  
ATOM   1646  NH1 ARG A 314      26.994  -8.052 -12.524  1.00  0.83           N  
ATOM   1647  NH2 ARG A 314      28.807  -7.606 -13.810  1.00  0.83           N  
ATOM   1648  N   PHE A 315      29.172 -14.139  -9.997  1.00  0.93           N  
ATOM   1649  CA  PHE A 315      28.509 -15.204 -10.723  1.00  0.93           C  
ATOM   1650  C   PHE A 315      27.035 -14.940 -10.997  1.00  0.93           C  
ATOM   1651  O   PHE A 315      26.583 -14.955 -12.136  1.00  0.93           O  
ATOM   1652  CB  PHE A 315      28.661 -16.506  -9.901  1.00  0.93           C  
ATOM   1653  CG  PHE A 315      30.012 -17.168 -10.010  1.00  0.93           C  
ATOM   1654  CD1 PHE A 315      31.034 -16.762 -10.890  1.00  0.93           C  
ATOM   1655  CD2 PHE A 315      30.200 -18.349  -9.280  1.00  0.93           C  
ATOM   1656  CE1 PHE A 315      32.164 -17.561 -11.090  1.00  0.93           C  
ATOM   1657  CE2 PHE A 315      31.353 -19.122  -9.437  1.00  0.93           C  
ATOM   1658  CZ  PHE A 315      32.334 -18.733 -10.351  1.00  0.93           C  
ATOM   1659  N   ASP A 316      26.239 -14.626  -9.979  1.00  0.95           N  
ATOM   1660  CA  ASP A 316      24.845 -14.256 -10.082  1.00  0.95           C  
ATOM   1661  C   ASP A 316      24.637 -12.879 -10.715  1.00  0.95           C  
ATOM   1662  O   ASP A 316      25.129 -11.853 -10.246  1.00  0.95           O  
ATOM   1663  CB  ASP A 316      24.082 -14.319  -8.725  1.00  0.95           C  
ATOM   1664  CG  ASP A 316      24.258 -15.638  -7.977  1.00  0.95           C  
ATOM   1665  OD1 ASP A 316      25.440 -16.026  -7.818  1.00  0.95           O  
ATOM   1666  OD2 ASP A 316      23.237 -16.191  -7.490  1.00  0.95           O  
ATOM   1667  N   ARG A 317      23.878 -12.823 -11.830  1.00  0.88           N  
ATOM   1668  CA  ARG A 317      23.676 -11.582 -12.547  1.00  0.88           C  
ATOM   1669  C   ARG A 317      22.244 -11.422 -12.989  1.00  0.88           C  
ATOM   1670  O   ARG A 317      21.492 -12.387 -13.144  1.00  0.88           O  
ATOM   1671  CB  ARG A 317      24.576 -11.438 -13.799  1.00  0.88           C  
ATOM   1672  CG  ARG A 317      26.062 -11.744 -13.539  1.00  0.88           C  
ATOM   1673  CD  ARG A 317      26.976 -11.042 -14.531  1.00  0.88           C  
ATOM   1674  NE  ARG A 317      28.383 -11.468 -14.272  1.00  0.88           N  
ATOM   1675  CZ  ARG A 317      29.410 -10.866 -14.882  1.00  0.88           C  
ATOM   1676  NH1 ARG A 317      29.211  -9.930 -15.800  1.00  0.88           N  
ATOM   1677  NH2 ARG A 317      30.654 -11.140 -14.518  1.00  0.88           N  
ATOM   1678  N   ILE A 318      21.844 -10.157 -13.206  1.00  0.94           N  
ATOM   1679  CA  ILE A 318      20.512  -9.796 -13.631  1.00  0.94           C  
ATOM   1680  C   ILE A 318      20.662  -8.962 -14.884  1.00  0.94           C  
ATOM   1681  O   ILE A 318      21.348  -7.945 -14.885  1.00  0.94           O  
ATOM   1682  CB  ILE A 318      19.737  -8.998 -12.586  1.00  0.94           C  
ATOM   1683  CG1 ILE A 318      19.700  -9.758 -11.240  1.00  0.94           C  
ATOM   1684  CG2 ILE A 318      18.317  -8.695 -13.123  1.00  0.94           C  
ATOM   1685  CD1 ILE A 318      18.973  -8.998 -10.130  1.00  0.94           C  
ATOM   1686  N   PHE A 319      20.012  -9.382 -15.981  1.00  0.95           N  
ATOM   1687  CA  PHE A 319      20.015  -8.671 -17.239  1.00  0.95           C  
ATOM   1688  C   PHE A 319      18.612  -8.170 -17.487  1.00  0.95           C  
ATOM   1689  O   PHE A 319      17.620  -8.786 -17.106  1.00  0.95           O  
ATOM   1690  CB  PHE A 319      20.479  -9.520 -18.454  1.00  0.95           C  
ATOM   1691  CG  PHE A 319      21.854 -10.108 -18.300  1.00  0.95           C  
ATOM   1692  CD1 PHE A 319      22.897  -9.417 -17.662  1.00  0.95           C  
ATOM   1693  CD2 PHE A 319      22.122 -11.380 -18.831  1.00  0.95           C  
ATOM   1694  CE1 PHE A 319      24.164  -9.994 -17.524  1.00  0.95           C  
ATOM   1695  CE2 PHE A 319      23.388 -11.959 -18.699  1.00  0.95           C  
ATOM   1696  CZ  PHE A 319      24.413 -11.266 -18.047  1.00  0.95           C  
ATOM   1697  N   PHE A 320      18.504  -7.007 -18.132  1.00  0.89           N  
ATOM   1698  CA  PHE A 320      17.277  -6.268 -18.227  1.00  0.89           C  
ATOM   1699  C   PHE A 320      17.138  -5.719 -19.634  1.00  0.89           C  
ATOM   1700  O   PHE A 320      18.121  -5.279 -20.227  1.00  0.89           O  
ATOM   1701  CB  PHE A 320      17.387  -5.121 -17.198  1.00  0.89           C  
ATOM   1702  CG  PHE A 320      16.206  -4.211 -17.230  1.00  0.89           C  
ATOM   1703  CD1 PHE A 320      14.978  -4.620 -16.699  1.00  0.89           C  
ATOM   1704  CD2 PHE A 320      16.305  -2.964 -17.861  1.00  0.89           C  
ATOM   1705  CE1 PHE A 320      13.866  -3.777 -16.766  1.00  0.89           C  
ATOM   1706  CE2 PHE A 320      15.197  -2.120 -17.937  1.00  0.89           C  
ATOM   1707  CZ  PHE A 320      13.985  -2.526 -17.376  1.00  0.89           C  
ATOM   1708  N   ARG A 321      15.914  -5.748 -20.195  1.00  0.82           N  
ATOM   1709  CA  ARG A 321      15.617  -5.145 -21.471  1.00  0.82           C  
ATOM   1710  C   ARG A 321      14.169  -4.673 -21.508  1.00  0.82           C  
ATOM   1711  O   ARG A 321      13.246  -5.442 -21.263  1.00  0.82           O  
ATOM   1712  CB  ARG A 321      15.857  -6.195 -22.575  1.00  0.82           C  
ATOM   1713  CG  ARG A 321      15.475  -5.777 -24.002  1.00  0.82           C  
ATOM   1714  CD  ARG A 321      15.661  -6.938 -24.972  1.00  0.82           C  
ATOM   1715  NE  ARG A 321      14.972  -6.602 -26.263  1.00  0.82           N  
ATOM   1716  CZ  ARG A 321      13.682  -6.829 -26.544  1.00  0.82           C  
ATOM   1717  NH1 ARG A 321      13.202  -6.472 -27.735  1.00  0.82           N  
ATOM   1718  NH2 ARG A 321      12.864  -7.461 -25.718  1.00  0.82           N  
ATOM   1719  N   ALA A 322      13.940  -3.395 -21.869  1.00  0.74           N  
ATOM   1720  CA  ALA A 322      12.628  -2.835 -22.124  1.00  0.74           C  
ATOM   1721  C   ALA A 322      12.534  -2.521 -23.613  1.00  0.74           C  
ATOM   1722  O   ALA A 322      13.466  -2.762 -24.378  1.00  0.74           O  
ATOM   1723  CB  ALA A 322      12.404  -1.554 -21.283  1.00  0.74           C  
ATOM   1724  N   ALA A 323      11.373  -2.003 -24.071  1.00  0.54           N  
ATOM   1725  CA  ALA A 323      11.181  -1.480 -25.412  1.00  0.54           C  
ATOM   1726  C   ALA A 323      12.223  -0.438 -25.826  1.00  0.54           C  
ATOM   1727  O   ALA A 323      12.638   0.422 -25.048  1.00  0.54           O  
ATOM   1728  CB  ALA A 323       9.756  -0.893 -25.544  1.00  0.54           C  
ATOM   1729  N   ALA A 324      12.688  -0.506 -27.087  1.00  0.44           N  
ATOM   1730  CA  ALA A 324      13.790   0.286 -27.598  1.00  0.44           C  
ATOM   1731  C   ALA A 324      13.527   1.784 -27.650  1.00  0.44           C  
ATOM   1732  O   ALA A 324      14.456   2.588 -27.612  1.00  0.44           O  
ATOM   1733  CB  ALA A 324      14.118  -0.208 -29.020  1.00  0.44           C  
ATOM   1734  N   GLU A 325      12.248   2.179 -27.746  1.00  0.41           N  
ATOM   1735  CA  GLU A 325      11.854   3.562 -27.902  1.00  0.41           C  
ATOM   1736  C   GLU A 325      11.848   4.342 -26.598  1.00  0.41           C  
ATOM   1737  O   GLU A 325      11.815   5.585 -26.669  1.00  0.41           O  
ATOM   1738  CB  GLU A 325      10.487   3.642 -28.623  1.00  0.41           C  
ATOM   1739  CG  GLU A 325      10.546   3.136 -30.089  1.00  0.41           C  
ATOM   1740  CD  GLU A 325       9.188   3.183 -30.791  1.00  0.41           C  
ATOM   1741  OE1 GLU A 325       8.181   3.524 -30.122  1.00  0.41           O  
ATOM   1742  OE2 GLU A 325       9.155   2.852 -32.004  1.00  0.41           O  
ATOM   1743  N   GLU A 326      11.876   3.667 -25.430  1.00  0.63           N  
ATOM   1744  CA  GLU A 326      11.840   4.217 -24.069  1.00  0.63           C  
ATOM   1745  C   GLU A 326      11.525   3.121 -23.036  1.00  0.63           C  
ATOM   1746  O   GLU A 326      10.853   2.144 -23.296  1.00  0.63           O  
ATOM   1747  CB  GLU A 326      10.862   5.408 -23.869  1.00  0.63           C  
ATOM   1748  CG  GLU A 326      10.844   6.129 -22.494  1.00  0.63           C  
ATOM   1749  CD  GLU A 326       9.965   7.386 -22.531  1.00  0.63           C  
ATOM   1750  OE1 GLU A 326       9.315   7.637 -23.579  1.00  0.63           O  
ATOM   1751  OE2 GLU A 326       9.954   8.116 -21.507  1.00  0.63           O  
ATOM   1752  N   GLY A 327      12.105   3.280 -21.808  1.00  0.57           N  
ATOM   1753  CA  GLY A 327      11.878   2.391 -20.673  1.00  0.57           C  
ATOM   1754  C   GLY A 327      10.778   2.885 -19.777  1.00  0.57           C  
ATOM   1755  O   GLY A 327      10.797   4.032 -19.341  1.00  0.57           O  
ATOM   1756  N   HIS A 328       9.830   1.996 -19.420  1.00  0.53           N  
ATOM   1757  CA  HIS A 328       8.691   2.350 -18.579  1.00  0.53           C  
ATOM   1758  C   HIS A 328       8.865   1.790 -17.185  1.00  0.53           C  
ATOM   1759  O   HIS A 328       8.192   2.187 -16.239  1.00  0.53           O  
ATOM   1760  CB  HIS A 328       7.359   1.744 -19.113  1.00  0.53           C  
ATOM   1761  CG  HIS A 328       7.129   1.912 -20.584  1.00  0.53           C  
ATOM   1762  ND1 HIS A 328       7.615   3.020 -21.214  1.00  0.53           N  
ATOM   1763  CD2 HIS A 328       6.566   1.057 -21.494  1.00  0.53           C  
ATOM   1764  CE1 HIS A 328       7.372   2.841 -22.500  1.00  0.53           C  
ATOM   1765  NE2 HIS A 328       6.738   1.671 -22.710  1.00  0.53           N  
ATOM   1766  N   ILE A 329       9.783   0.831 -17.027  1.00  0.57           N  
ATOM   1767  CA  ILE A 329      10.133   0.209 -15.769  1.00  0.57           C  
ATOM   1768  C   ILE A 329      11.601   0.502 -15.538  1.00  0.57           C  
ATOM   1769  O   ILE A 329      12.411   0.355 -16.447  1.00  0.57           O  
ATOM   1770  CB  ILE A 329       9.834  -1.303 -15.731  1.00  0.57           C  
ATOM   1771  CG1 ILE A 329      10.500  -2.033 -14.530  1.00  0.57           C  
ATOM   1772  CG2 ILE A 329      10.153  -1.971 -17.079  1.00  0.57           C  
ATOM   1773  CD1 ILE A 329      10.101  -3.500 -14.317  1.00  0.57           C  
ATOM   1774  N   ILE A 330      11.967   0.964 -14.323  1.00  0.68           N  
ATOM   1775  CA  ILE A 330      13.335   1.283 -13.949  1.00  0.68           C  
ATOM   1776  C   ILE A 330      13.759   0.394 -12.796  1.00  0.68           C  
ATOM   1777  O   ILE A 330      12.937   0.067 -11.938  1.00  0.68           O  
ATOM   1778  CB  ILE A 330      13.521   2.780 -13.677  1.00  0.68           C  
ATOM   1779  CG1 ILE A 330      13.529   3.554 -15.019  1.00  0.68           C  
ATOM   1780  CG2 ILE A 330      14.758   3.125 -12.814  1.00  0.68           C  
ATOM   1781  CD1 ILE A 330      14.677   3.200 -15.975  1.00  0.68           C  
ATOM   1782  N   PRO A 331      14.995  -0.080 -12.706  1.00  0.83           N  
ATOM   1783  CA  PRO A 331      15.476  -0.798 -11.540  1.00  0.83           C  
ATOM   1784  C   PRO A 331      16.045   0.192 -10.540  1.00  0.83           C  
ATOM   1785  O   PRO A 331      17.050   0.853 -10.810  1.00  0.83           O  
ATOM   1786  CB  PRO A 331      16.527  -1.778 -12.089  1.00  0.83           C  
ATOM   1787  CG  PRO A 331      17.031  -1.094 -13.353  1.00  0.83           C  
ATOM   1788  CD  PRO A 331      15.826  -0.331 -13.878  1.00  0.83           C  
ATOM   1789  N   ARG A 332      15.381   0.322  -9.382  1.00  0.78           N  
ATOM   1790  CA  ARG A 332      15.670   1.285  -8.348  1.00  0.78           C  
ATOM   1791  C   ARG A 332      16.779   0.880  -7.391  1.00  0.78           C  
ATOM   1792  O   ARG A 332      17.644   1.689  -7.056  1.00  0.78           O  
ATOM   1793  CB  ARG A 332      14.396   1.518  -7.510  1.00  0.78           C  
ATOM   1794  CG  ARG A 332      14.509   2.680  -6.506  1.00  0.78           C  
ATOM   1795  CD  ARG A 332      13.236   2.845  -5.683  1.00  0.78           C  
ATOM   1796  NE  ARG A 332      13.441   4.047  -4.804  1.00  0.78           N  
ATOM   1797  CZ  ARG A 332      12.540   4.450  -3.901  1.00  0.78           C  
ATOM   1798  NH1 ARG A 332      11.434   3.745  -3.694  1.00  0.78           N  
ATOM   1799  NH2 ARG A 332      12.723   5.578  -3.219  1.00  0.78           N  
ATOM   1800  N   SER A 333      16.775  -0.374  -6.891  1.00  0.90           N  
ATOM   1801  CA  SER A 333      17.686  -0.786  -5.827  1.00  0.90           C  
ATOM   1802  C   SER A 333      18.231  -2.170  -6.067  1.00  0.90           C  
ATOM   1803  O   SER A 333      17.634  -2.976  -6.778  1.00  0.90           O  
ATOM   1804  CB  SER A 333      17.167  -0.622  -4.356  1.00  0.90           C  
ATOM   1805  OG  SER A 333      16.349  -1.680  -3.853  1.00  0.90           O  
ATOM   1806  N   LEU A 334      19.419  -2.468  -5.508  1.00  0.91           N  
ATOM   1807  CA  LEU A 334      20.034  -3.767  -5.650  1.00  0.91           C  
ATOM   1808  C   LEU A 334      20.834  -4.050  -4.398  1.00  0.91           C  
ATOM   1809  O   LEU A 334      21.757  -3.298  -4.077  1.00  0.91           O  
ATOM   1810  CB  LEU A 334      20.990  -3.803  -6.867  1.00  0.91           C  
ATOM   1811  CG  LEU A 334      21.579  -5.181  -7.207  1.00  0.91           C  
ATOM   1812  CD1 LEU A 334      20.489  -6.127  -7.714  1.00  0.91           C  
ATOM   1813  CD2 LEU A 334      22.697  -5.043  -8.248  1.00  0.91           C  
ATOM   1814  N   ASP A 335      20.517  -5.158  -3.700  1.00  0.92           N  
ATOM   1815  CA  ASP A 335      21.069  -5.462  -2.399  1.00  0.92           C  
ATOM   1816  C   ASP A 335      21.312  -6.962  -2.269  1.00  0.92           C  
ATOM   1817  O   ASP A 335      20.736  -7.790  -2.975  1.00  0.92           O  
ATOM   1818  CB  ASP A 335      20.124  -5.015  -1.252  1.00  0.92           C  
ATOM   1819  CG  ASP A 335      19.827  -3.526  -1.345  1.00  0.92           C  
ATOM   1820  OD1 ASP A 335      20.777  -2.736  -1.114  1.00  0.92           O  
ATOM   1821  OD2 ASP A 335      18.659  -3.162  -1.659  1.00  0.92           O  
ATOM   1822  N   LEU A 336      22.198  -7.352  -1.335  1.00  0.91           N  
ATOM   1823  CA  LEU A 336      22.541  -8.736  -1.068  1.00  0.91           C  
ATOM   1824  C   LEU A 336      21.801  -9.222   0.162  1.00  0.91           C  
ATOM   1825  O   LEU A 336      21.387  -8.449   1.021  1.00  0.91           O  
ATOM   1826  CB  LEU A 336      24.057  -8.941  -0.822  1.00  0.91           C  
ATOM   1827  CG  LEU A 336      24.886  -9.192  -2.092  1.00  0.91           C  
ATOM   1828  CD1 LEU A 336      24.842  -8.034  -3.085  1.00  0.91           C  
ATOM   1829  CD2 LEU A 336      26.341  -9.494  -1.711  1.00  0.91           C  
ATOM   1830  N   LEU A 337      21.645 -10.549   0.287  1.00  0.89           N  
ATOM   1831  CA  LEU A 337      21.019 -11.155   1.437  1.00  0.89           C  
ATOM   1832  C   LEU A 337      21.634 -12.510   1.677  1.00  0.89           C  
ATOM   1833  O   LEU A 337      22.331 -13.055   0.822  1.00  0.89           O  
ATOM   1834  CB  LEU A 337      19.475 -11.207   1.317  1.00  0.89           C  
ATOM   1835  CG  LEU A 337      18.909 -11.839   0.031  1.00  0.89           C  
ATOM   1836  CD1 LEU A 337      18.703 -13.354   0.129  1.00  0.89           C  
ATOM   1837  CD2 LEU A 337      17.590 -11.154  -0.333  1.00  0.89           C  
ATOM   1838  N   GLY A 338      21.455 -13.076   2.889  1.00  0.87           N  
ATOM   1839  CA  GLY A 338      22.267 -14.202   3.323  1.00  0.87           C  
ATOM   1840  C   GLY A 338      23.524 -13.739   4.010  1.00  0.87           C  
ATOM   1841  O   GLY A 338      24.499 -14.473   4.039  1.00  0.87           O  
ATOM   1842  N   LEU A 339      23.540 -12.490   4.542  1.00  0.76           N  
ATOM   1843  CA  LEU A 339      24.735 -11.794   5.009  1.00  0.76           C  
ATOM   1844  C   LEU A 339      25.271 -12.311   6.328  1.00  0.76           C  
ATOM   1845  O   LEU A 339      26.450 -12.126   6.636  1.00  0.76           O  
ATOM   1846  CB  LEU A 339      24.556 -10.259   5.108  1.00  0.76           C  
ATOM   1847  CG  LEU A 339      24.253  -9.559   3.770  1.00  0.76           C  
ATOM   1848  CD1 LEU A 339      23.745  -8.136   4.036  1.00  0.76           C  
ATOM   1849  CD2 LEU A 339      25.469  -9.525   2.828  1.00  0.76           C  
ATOM   1850  N   GLU A 340      24.441 -12.994   7.132  1.00  0.69           N  
ATOM   1851  CA  GLU A 340      24.855 -13.554   8.392  1.00  0.69           C  
ATOM   1852  C   GLU A 340      24.946 -15.061   8.300  1.00  0.69           C  
ATOM   1853  O   GLU A 340      24.305 -15.741   7.503  1.00  0.69           O  
ATOM   1854  CB  GLU A 340      23.970 -13.069   9.578  1.00  0.69           C  
ATOM   1855  CG  GLU A 340      22.730 -13.918   9.972  1.00  0.69           C  
ATOM   1856  CD  GLU A 340      21.665 -13.903   8.890  1.00  0.69           C  
ATOM   1857  OE1 GLU A 340      21.471 -12.816   8.289  1.00  0.69           O  
ATOM   1858  OE2 GLU A 340      21.013 -14.941   8.617  1.00  0.69           O  
ATOM   1859  N   LYS A 341      25.832 -15.633   9.126  1.00  0.79           N  
ATOM   1860  CA  LYS A 341      25.845 -17.043   9.408  1.00  0.79           C  
ATOM   1861  C   LYS A 341      24.685 -17.408  10.320  1.00  0.79           C  
ATOM   1862  O   LYS A 341      24.444 -16.747  11.323  1.00  0.79           O  
ATOM   1863  CB  LYS A 341      27.190 -17.386  10.069  1.00  0.79           C  
ATOM   1864  CG  LYS A 341      27.328 -18.853  10.476  1.00  0.79           C  
ATOM   1865  CD  LYS A 341      28.780 -19.244  10.764  1.00  0.79           C  
ATOM   1866  CE  LYS A 341      29.593 -19.346   9.474  1.00  0.79           C  
ATOM   1867  NZ  LYS A 341      30.905 -19.964   9.737  1.00  0.79           N  
ATOM   1868  N   LEU A 342      23.944 -18.483   9.990  1.00  0.83           N  
ATOM   1869  CA  LEU A 342      22.798 -18.923  10.753  1.00  0.83           C  
ATOM   1870  C   LEU A 342      23.215 -19.595  12.055  1.00  0.83           C  
ATOM   1871  O   LEU A 342      24.377 -19.949  12.249  1.00  0.83           O  
ATOM   1872  CB  LEU A 342      21.982 -19.963   9.942  1.00  0.83           C  
ATOM   1873  CG  LEU A 342      21.551 -19.546   8.522  1.00  0.83           C  
ATOM   1874  CD1 LEU A 342      20.895 -20.733   7.803  1.00  0.83           C  
ATOM   1875  CD2 LEU A 342      20.619 -18.331   8.523  1.00  0.83           C  
ATOM   1876  N   ASP A 343      22.247 -19.869  12.958  1.00  0.81           N  
ATOM   1877  CA  ASP A 343      22.470 -20.548  14.229  1.00  0.81           C  
ATOM   1878  C   ASP A 343      22.933 -21.999  14.023  1.00  0.81           C  
ATOM   1879  O   ASP A 343      23.613 -22.613  14.845  1.00  0.81           O  
ATOM   1880  CB  ASP A 343      21.155 -20.435  15.045  1.00  0.81           C  
ATOM   1881  CG  ASP A 343      21.395 -20.298  16.545  1.00  0.81           C  
ATOM   1882  OD1 ASP A 343      22.494 -20.660  17.023  1.00  0.81           O  
ATOM   1883  OD2 ASP A 343      20.459 -19.795  17.219  1.00  0.81           O  
ATOM   1884  N   CYS A 344      22.658 -22.557  12.823  1.00  0.74           N  
ATOM   1885  CA  CYS A 344      23.100 -23.875  12.397  1.00  0.74           C  
ATOM   1886  C   CYS A 344      24.614 -23.969  12.196  1.00  0.74           C  
ATOM   1887  O   CYS A 344      25.195 -25.053  12.114  1.00  0.74           O  
ATOM   1888  CB  CYS A 344      22.332 -24.343  11.125  1.00  0.74           C  
ATOM   1889  SG  CYS A 344      22.797 -23.580   9.526  1.00  0.74           S  
ATOM   1890  N   GLY A 345      25.306 -22.812  12.113  1.00  0.79           N  
ATOM   1891  CA  GLY A 345      26.751 -22.730  11.949  1.00  0.79           C  
ATOM   1892  C   GLY A 345      27.214 -22.527  10.530  1.00  0.79           C  
ATOM   1893  O   GLY A 345      28.414 -22.444  10.258  1.00  0.79           O  
ATOM   1894  N   ARG A 346      26.277 -22.390   9.578  1.00  0.77           N  
ATOM   1895  CA  ARG A 346      26.586 -22.142   8.186  1.00  0.77           C  
ATOM   1896  C   ARG A 346      25.789 -20.971   7.660  1.00  0.77           C  
ATOM   1897  O   ARG A 346      24.775 -20.570   8.220  1.00  0.77           O  
ATOM   1898  CB  ARG A 346      26.294 -23.373   7.296  1.00  0.77           C  
ATOM   1899  CG  ARG A 346      27.200 -24.563   7.641  1.00  0.77           C  
ATOM   1900  CD  ARG A 346      27.377 -25.568   6.502  1.00  0.77           C  
ATOM   1901  NE  ARG A 346      28.512 -26.463   6.886  1.00  0.77           N  
ATOM   1902  CZ  ARG A 346      29.801 -26.150   6.735  1.00  0.77           C  
ATOM   1903  NH1 ARG A 346      30.169 -24.951   6.301  1.00  0.77           N  
ATOM   1904  NH2 ARG A 346      30.749 -27.049   6.949  1.00  0.77           N  
ATOM   1905  N   PHE A 347      26.240 -20.374   6.543  1.00  0.89           N  
ATOM   1906  CA  PHE A 347      25.462 -19.409   5.794  1.00  0.89           C  
ATOM   1907  C   PHE A 347      24.353 -20.158   5.065  1.00  0.89           C  
ATOM   1908  O   PHE A 347      24.439 -21.382   4.958  1.00  0.89           O  
ATOM   1909  CB  PHE A 347      26.333 -18.682   4.749  1.00  0.89           C  
ATOM   1910  CG  PHE A 347      27.340 -17.782   5.396  1.00  0.89           C  
ATOM   1911  CD1 PHE A 347      28.592 -18.251   5.828  1.00  0.89           C  
ATOM   1912  CD2 PHE A 347      27.043 -16.421   5.535  1.00  0.89           C  
ATOM   1913  CE1 PHE A 347      29.520 -17.371   6.400  1.00  0.89           C  
ATOM   1914  CE2 PHE A 347      27.962 -15.542   6.112  1.00  0.89           C  
ATOM   1915  CZ  PHE A 347      29.201 -16.017   6.548  1.00  0.89           C  
ATOM   1916  N   PRO A 348      23.315 -19.551   4.538  1.00  0.95           N  
ATOM   1917  CA  PRO A 348      22.299 -20.256   3.759  1.00  0.95           C  
ATOM   1918  C   PRO A 348      22.825 -21.000   2.541  1.00  0.95           C  
ATOM   1919  O   PRO A 348      22.347 -22.089   2.235  1.00  0.95           O  
ATOM   1920  CB  PRO A 348      21.322 -19.154   3.367  1.00  0.95           C  
ATOM   1921  CG  PRO A 348      21.470 -18.089   4.449  1.00  0.95           C  
ATOM   1922  CD  PRO A 348      22.928 -18.179   4.865  1.00  0.95           C  
ATOM   1923  N   SER A 349      23.828 -20.467   1.836  1.00  0.96           N  
ATOM   1924  CA  SER A 349      24.435 -21.139   0.711  1.00  0.96           C  
ATOM   1925  C   SER A 349      25.812 -20.564   0.551  1.00  0.96           C  
ATOM   1926  O   SER A 349      26.210 -19.698   1.321  1.00  0.96           O  
ATOM   1927  CB  SER A 349      23.630 -21.073  -0.614  1.00  0.96           C  
ATOM   1928  OG  SER A 349      23.617 -19.783  -1.200  1.00  0.96           O  
ATOM   1929  N   ASN A 350      26.602 -21.090  -0.400  1.00  0.92           N  
ATOM   1930  CA  ASN A 350      27.885 -20.528  -0.798  1.00  0.92           C  
ATOM   1931  C   ASN A 350      27.758 -19.207  -1.521  1.00  0.92           C  
ATOM   1932  O   ASN A 350      28.589 -18.305  -1.407  1.00  0.92           O  
ATOM   1933  CB  ASN A 350      28.661 -21.525  -1.674  1.00  0.92           C  
ATOM   1934  CG  ASN A 350      29.023 -22.692  -0.776  1.00  0.92           C  
ATOM   1935  OD1 ASN A 350      30.045 -22.627  -0.108  1.00  0.92           O  
ATOM   1936  ND2 ASN A 350      28.175 -23.751  -0.706  1.00  0.92           N  
ATOM   1937  N   HIS A 351      26.687 -19.087  -2.301  1.00  0.92           N  
ATOM   1938  CA  HIS A 351      26.374 -17.908  -3.054  1.00  0.92           C  
ATOM   1939  C   HIS A 351      25.627 -16.919  -2.188  1.00  0.92           C  
ATOM   1940  O   HIS A 351      24.941 -17.271  -1.231  1.00  0.92           O  
ATOM   1941  CB  HIS A 351      25.562 -18.300  -4.290  1.00  0.92           C  
ATOM   1942  CG  HIS A 351      26.296 -19.265  -5.178  1.00  0.92           C  
ATOM   1943  ND1 HIS A 351      26.663 -18.802  -6.407  1.00  0.92           N  
ATOM   1944  CD2 HIS A 351      26.547 -20.609  -5.088  1.00  0.92           C  
ATOM   1945  CE1 HIS A 351      27.111 -19.845  -7.074  1.00  0.92           C  
ATOM   1946  NE2 HIS A 351      27.061 -20.957  -6.314  1.00  0.92           N  
ATOM   1947  N   TRP A 352      25.746 -15.624  -2.479  1.00  0.91           N  
ATOM   1948  CA  TRP A 352      24.996 -14.619  -1.764  1.00  0.91           C  
ATOM   1949  C   TRP A 352      23.703 -14.390  -2.509  1.00  0.91           C  
ATOM   1950  O   TRP A 352      23.676 -14.315  -3.734  1.00  0.91           O  
ATOM   1951  CB  TRP A 352      25.752 -13.279  -1.625  1.00  0.91           C  
ATOM   1952  CG  TRP A 352      27.105 -13.412  -0.960  1.00  0.91           C  
ATOM   1953  CD1 TRP A 352      28.325 -13.509  -1.561  1.00  0.91           C  
ATOM   1954  CD2 TRP A 352      27.387 -13.491   0.457  1.00  0.91           C  
ATOM   1955  NE1 TRP A 352      29.334 -13.690  -0.648  1.00  0.91           N  
ATOM   1956  CE2 TRP A 352      28.756 -13.664   0.590  1.00  0.91           C  
ATOM   1957  CE3 TRP A 352      26.550 -13.420   1.570  1.00  0.91           C  
ATOM   1958  CZ2 TRP A 352      29.360 -13.763   1.834  1.00  0.91           C  
ATOM   1959  CZ3 TRP A 352      27.177 -13.510   2.827  1.00  0.91           C  
ATOM   1960  CH2 TRP A 352      28.553 -13.646   2.966  1.00  0.91           C  
ATOM   1961  N   GLY A 353      22.575 -14.291  -1.785  1.00  0.95           N  
ATOM   1962  CA  GLY A 353      21.295 -14.008  -2.408  1.00  0.95           C  
ATOM   1963  C   GLY A 353      21.237 -12.603  -2.909  1.00  0.95           C  
ATOM   1964  O   GLY A 353      21.817 -11.700  -2.316  1.00  0.95           O  
ATOM   1965  N   LEU A 354      20.501 -12.371  -3.998  1.00  0.93           N  
ATOM   1966  CA  LEU A 354      20.483 -11.080  -4.633  1.00  0.93           C  
ATOM   1967  C   LEU A 354      19.066 -10.577  -4.807  1.00  0.93           C  
ATOM   1968  O   LEU A 354      18.278 -11.113  -5.581  1.00  0.93           O  
ATOM   1969  CB  LEU A 354      21.170 -11.230  -6.001  1.00  0.93           C  
ATOM   1970  CG  LEU A 354      21.392  -9.926  -6.779  1.00  0.93           C  
ATOM   1971  CD1 LEU A 354      22.327  -8.974  -6.023  1.00  0.93           C  
ATOM   1972  CD2 LEU A 354      21.952 -10.233  -8.174  1.00  0.93           C  
ATOM   1973  N   LEU A 355      18.720  -9.500  -4.081  1.00  0.94           N  
ATOM   1974  CA  LEU A 355      17.434  -8.848  -4.132  1.00  0.94           C  
ATOM   1975  C   LEU A 355      17.555  -7.634  -5.023  1.00  0.94           C  
ATOM   1976  O   LEU A 355      18.526  -6.887  -4.957  1.00  0.94           O  
ATOM   1977  CB  LEU A 355      16.970  -8.444  -2.710  1.00  0.94           C  
ATOM   1978  CG  LEU A 355      15.696  -7.580  -2.605  1.00  0.94           C  
ATOM   1979  CD1 LEU A 355      14.850  -8.025  -1.403  1.00  0.94           C  
ATOM   1980  CD2 LEU A 355      16.026  -6.083  -2.491  1.00  0.94           C  
ATOM   1981  N   CYS A 356      16.561  -7.409  -5.897  1.00  0.95           N  
ATOM   1982  CA  CYS A 356      16.515  -6.233  -6.736  1.00  0.95           C  
ATOM   1983  C   CYS A 356      15.127  -5.641  -6.644  1.00  0.95           C  
ATOM   1984  O   CYS A 356      14.131  -6.358  -6.670  1.00  0.95           O  
ATOM   1985  CB  CYS A 356      16.872  -6.588  -8.204  1.00  0.95           C  
ATOM   1986  SG  CYS A 356      17.026  -5.173  -9.342  1.00  0.95           S  
ATOM   1987  N   ASN A 357      15.048  -4.306  -6.507  1.00  0.89           N  
ATOM   1988  CA  ASN A 357      13.815  -3.555  -6.466  1.00  0.89           C  
ATOM   1989  C   ASN A 357      13.757  -2.695  -7.723  1.00  0.89           C  
ATOM   1990  O   ASN A 357      14.767  -2.165  -8.183  1.00  0.89           O  
ATOM   1991  CB  ASN A 357      13.753  -2.685  -5.184  1.00  0.89           C  
ATOM   1992  CG  ASN A 357      12.345  -2.197  -4.872  1.00  0.89           C  
ATOM   1993  OD1 ASN A 357      11.504  -2.067  -5.738  1.00  0.89           O  
ATOM   1994  ND2 ASN A 357      12.069  -1.881  -3.580  1.00  0.89           N  
ATOM   1995  N   LEU A 358      12.565  -2.572  -8.316  1.00  0.82           N  
ATOM   1996  CA  LEU A 358      12.287  -1.911  -9.561  1.00  0.82           C  
ATOM   1997  C   LEU A 358      10.961  -1.169  -9.406  1.00  0.82           C  
ATOM   1998  O   LEU A 358      10.175  -1.461  -8.512  1.00  0.82           O  
ATOM   1999  CB  LEU A 358      12.180  -2.921 -10.748  1.00  0.82           C  
ATOM   2000  CG  LEU A 358      13.381  -3.871 -11.008  1.00  0.82           C  
ATOM   2001  CD1 LEU A 358      13.370  -5.176 -10.190  1.00  0.82           C  
ATOM   2002  CD2 LEU A 358      13.464  -4.212 -12.505  1.00  0.82           C  
ATOM   2003  N   ASP A 359      10.679  -0.193 -10.285  1.00  0.75           N  
ATOM   2004  CA  ASP A 359       9.444   0.559 -10.288  1.00  0.75           C  
ATOM   2005  C   ASP A 359       8.954   0.739 -11.720  1.00  0.75           C  
ATOM   2006  O   ASP A 359       9.717   0.600 -12.670  1.00  0.75           O  
ATOM   2007  CB  ASP A 359       9.602   1.906  -9.527  1.00  0.75           C  
ATOM   2008  CG  ASP A 359      10.903   2.651  -9.816  1.00  0.75           C  
ATOM   2009  OD1 ASP A 359      11.216   2.906 -11.003  1.00  0.75           O  
ATOM   2010  OD2 ASP A 359      11.592   2.998  -8.816  1.00  0.75           O  
ATOM   2011  N   ILE A 360       7.641   0.980 -11.929  1.00  0.69           N  
ATOM   2012  CA  ILE A 360       7.035   1.126 -13.247  1.00  0.69           C  
ATOM   2013  C   ILE A 360       6.354   2.505 -13.284  1.00  0.69           C  
ATOM   2014  O   ILE A 360       6.322   3.207 -12.268  1.00  0.69           O  
ATOM   2015  CB  ILE A 360       6.144  -0.098 -13.618  1.00  0.69           C  
ATOM   2016  CG1 ILE A 360       6.891  -1.434 -13.305  1.00  0.69           C  
ATOM   2017  CG2 ILE A 360       5.724  -0.060 -15.104  1.00  0.69           C  
ATOM   2018  CD1 ILE A 360       6.244  -2.743 -13.795  1.00  0.69           C  
ATOM   2019  N   ILE A 361       5.825   2.975 -14.418  1.00  0.47           N  
ATOM   2020  CA  ILE A 361       4.845   4.050 -14.571  1.00  0.47           C  
ATOM   2021  C   ILE A 361       3.546   3.767 -13.740  1.00  0.47           C  
ATOM   2022  O   ILE A 361       3.175   2.578 -13.565  1.00  0.47           O  
ATOM   2023  CB  ILE A 361       4.521   4.273 -16.067  1.00  0.47           C  
ATOM   2024  CG1 ILE A 361       5.805   4.607 -16.866  1.00  0.47           C  
ATOM   2025  CG2 ILE A 361       3.477   5.395 -16.241  1.00  0.47           C  
ATOM   2026  CD1 ILE A 361       5.607   4.865 -18.368  1.00  0.47           C  
ATOM   2027  OXT ILE A 361       2.924   4.742 -13.240  1.00  0.47           O  
TER    2028      ILE A 361                                                      
END   
