# Supplementary material for: Repair of topoisomerase 1–induced DNA damage by tyrosyl-DNA phosphodiesterase 2 (TDP2) is dependent on its magnesium binding
Source: J Biol Chem. 2023 Jun 29;299(8):104988. doi: 10.1016/j.jbc.2023.104988 (PMC10407441; doi:10.1016/j.jbc.2023.104988)
Supplement: PDB data [file mmc3.zip › PDB data/TDP2_D206A.pdb]

TITLE     SWISS-MODEL SERVER (https://swissmodel.expasy.org)
TITLE    2 Untitled Project
EXPDTA    THEORETICAL MODEL (SWISS-MODEL SERVER)
AUTHOR    SWISS-MODEL SERVER (SEE REFERENCE IN JRNL Records)
REVDAT   1   08-AUG-22 1MOD    1       11:06
JRNL        AUTH   A.WATERHOUSE,M.BERTONI,S.BIENERT,G.STUDER,G.TAURIELLO,
JRNL        AUTH 2 R.GUMIENNY,F.T.HEER,T.A.P.DE BEER,C.REMPFER,L.BORDOLI,
JRNL        AUTH 3 R.LEPORE,T.SCHWEDE
JRNL        TITL   SWISS-MODEL: HOMOLOGY MODELLING OF PROTEIN STRUCTURES AND
JRNL        TITL 2 COMPLEXES
JRNL        REF    NUCLEIC.ACIDS.RES..           V.  46 W296  2018
JRNL        PMID   29788355
JRNL        DOI    10.1093/nar/gky427
REMARK   1
REMARK   1 REFERENCE 1
REMARK   1  AUTH   S.BIENERT,A.WATERHOUSE,T.A.P.DE BEER,G.TAURIELLO,G.STUDER,
REMARK   1  AUTH 2 L.BORDOLI,T.SCHWEDE
REMARK   1  TITL   THE SWISS-MODEL REPOSITORY - NEW FEATURES AND FUNCTIONALITY
REMARK   1  REF    NUCLEIC.ACIDS.RES..           V.  45       2017
REMARK   1  REFN                   ISSN 0305-1048
REMARK   1  PMID   27899672
REMARK   1  DOI    10.1093/nar/gkw1132
REMARK   1
REMARK   1 REFERENCE 2
REMARK   1  AUTH   N.GUEX,M.C.PEITSCH,T.SCHWEDE
REMARK   1  TITL   AUTOMATED COMPARATIVE PROTEIN STRUCTURE MODELING WITH
REMARK   1  TITL 2 SWISS-MODEL AND SWISS-PDBVIEWER: A HISTORICAL PERSPECTIVE
REMARK   1  REF    ELECTROPHORESIS               V.  30       2009
REMARK   1  REFN                   ISSN 0173-0835
REMARK   1  PMID   19517507
REMARK   1  DOI    10.1002/elps.200900140
REMARK   1
REMARK   1 REFERENCE 3
REMARK   1  AUTH   G.STUDER,G.TAURIELLO,S.BIENERT,M.BIASINI,N.JOHNER,T.SCHWEDE
REMARK   1  TITL   PROMOD3 - A VERSATILE HOMOLOGY MODELLING TOOLBOX
REMARK   1  REF    PLOS COMP. BIOL.              V.  17       2021
REMARK   1  REFN                   ISSN 
REMARK   1  PMID   33507980
REMARK   1  DOI    https://doi.org/10.1371/journal.pcbi.1008667
REMARK   1
REMARK   1 REFERENCE 4
REMARK   1  AUTH   G.STUDER,C.REMPFER,A.WATERHOUSE,R.GUMIENNY,J.HAAS,T.SCHWEDE
REMARK   1  TITL   QMEANDISCO - DISTANCE CONSTRAINTS APPLIED ON MODEL QUALITY 
REMARK   1  TITL 2 ESTIMATION
REMARK   1  REF    BIOINFORMATICS                V.  36       2020
REMARK   1  REFN                   ISSN 
REMARK   1  PMID   31697312
REMARK   1  DOI    https://doi.org/10.1093/bioinformatics/btz828
REMARK   1
REMARK   1 REFERENCE 5
REMARK   1  AUTH   P.BENKERT,M.BIASINI,T.SCHWEDE
REMARK   1  TITL   TOWARD THE ESTIMATION OF THE ABSOLUTE QUALITY OF INDIVIDUAL
REMARK   1  TITL 2 PROTEIN STRUCTURE MODELS
REMARK   1  REF    BIOINFORMATICS                V.  27       2011
REMARK   1  REFN                   ISSN 1367-4803
REMARK   1  PMID   21134891
REMARK   1  DOI    10.1093/bioinformatics/btq662
REMARK   1
REMARK   1 REFERENCE 6
REMARK   1  AUTH   M.BERTONI,F.KIEFER,M.BIASINI,L.BORDOLI,T.SCHWEDE
REMARK   1  TITL   MODELING PROTEIN QUATERNARY STRUCTURE OF HOMO- AND
REMARK   1  TITL 2 HETERO-OLIGOMERS BEYOND BINARY INTERACTIONS BY HOMOLOGY
REMARK   1  REF    SCI.REP.                      V.   7       2017
REMARK   1  REFN                   ISSN
REMARK   1  PMID   28874689
REMARK   1  DOI    10.1038/s41598-017-09654-8
REMARK   1
REMARK   1 DISCLAIMER
REMARK   1 The SWISS-MODEL SERVER produces theoretical models for proteins.
REMARK   1 The results of any theoretical modelling procedure is
REMARK   1 NON-EXPERIMENTAL and MUST be considered with care. These models may
REMARK   1 contain significant errors. This is especially true for automated
REMARK   1 modeling since there is no human intervention during model
REMARK   1 building. Please read the header section and the logfile carefully
REMARK   1 to know what templates and alignments were used during the model
REMARK   1 building process. All information by the SWISS-MODEL SERVER is
REMARK   1 provided "AS-IS", without any warranty, expressed or implied.
REMARK   2
REMARK   2 COPYRIGHT NOTICE
REMARK   2 This SWISS-MODEL protein model is copyright. It is produced by the
REMARK   2 SWISS-MODEL server, developed by the Computational Structural
REMARK   2 Biology Group at the SIB Swiss Institute of Bioinformatics at the
REMARK   2 Biozentrum, University of Basel (https://swissmodel.expasy.org). This
REMARK   2 model is licensed under the CC BY-SA 4.0 Creative Commons
REMARK   2 Attribution-ShareAlike 4.0 International License
REMARK   2 (https://creativecommons.org/licenses/by-sa/4.0/legalcode), i.e. you
REMARK   2 can copy and redistribute the model in any medium or format,
REMARK   2 transform and build upon the model for any purpose, even
REMARK   2 commercially, under the following terms:
REMARK   2 Attribution - You must give appropriate credit, provide a link to
REMARK   2 the license, and indicate if changes were made. You may do so in any
REMARK   2 reasonable manner, but not in any way that suggests the licensor
REMARK   2 endorses you or your use. When you publish, patent or distribute
REMARK   2 results that were fully or partially based on the model, please cite
REMARK   2 the corresponding papers mentioned under JRNL.
REMARK   2 ShareAlike - If you remix, transform, or build upon the material,
REMARK   2 you must distribute your contributions under the same license as the
REMARK   2 original.
REMARK   2 No additional restrictions - you may not apply legal terms or
REMARK   2 technological measures that legally restrict others from doing
REMARK   2 anything the license permits.
REMARK   2 Find a human-readable summary of (and not a substitute for) the
REMARK   2 CC BY-SA 4.0 license at this link:
REMARK   2 https://creativecommons.org/licenses/by-sa/4.0/
REMARK   3 
REMARK   3 MODEL INFORMATION
REMARK   3  ENGIN   PROMOD3
REMARK   3  VERSN   3.2.1
REMARK   3  OSTAT   monomer
REMARK   3  OSRSN   PREDICTION
REMARK   3  QSPRD   0.000
REMARK   3  GMQE    0.66
REMARK   3  QMNV    4.3.0
REMARK   3  QMNDG   0.84
REMARK   3  MODT    FALSE
REMARK   3 
REMARK   3 TEMPLATE 1
REMARK   3  PDBID   5ino
REMARK   3  CHAIN   A
REMARK   3  MMCIF   A
REMARK   3  PDBV    2022-07-29
REMARK   3  SMTLE   5ino.1.A
REMARK   3  SMTLV   2022-08-03
REMARK   3  MTHD    X-RAY DIFFRACTION 3.21 A
REMARK   3  FOUND   BLAST
REMARK   3  GMQE    0.66
REMARK   3  SIM     0.62
REMARK   3  SID     99.61
REMARK   3  OSTAT   monomer
REMARK   3  LIGND   DC-DC-DG-DA-DA-DT-DT-DC-DG
REMARK   3  LIGND 2 DC-DC-DG-DA-DA-DT-DT-DC-DG
REMARK   3  ALN A TRG MELGSCLEGGREAAEEEGEPEVKKRRLLCVEFASVASCDAAVAQCFLAENDWEMERAL
REMARK   3  ALN A TRG NSYFEPPVEESALERRPETISEPKTYVDLTNEETTDSTTSKISPSEDTQQENGSMFSL
REMARK   3  ALN A TRG ITWNIDGLDLNNLSERARGVCSYLALYSPDVIFLQEVIPPYYSYLKKRSSNYEIITGH
REMARK   3  ALN A TRG EEGYFTAIMLKKSRVKLKSQEIIPFPSTKMMANLLCVHVNVSGNELCLMTSHLESTRG
REMARK   3  ALN A TRG HAAERMNQLKMVLKKMQEAPESATVIFAGDTNLRDREVTRCGGLPNNIVDVWEFLGKP
REMARK   3  ALN A TRG KHCQYTWDTQMNSNLGITAACKLRFDRIFFRAAAEEGHIIPRSLDLLGLEKLDCGRFP
REMARK   3  ALN A TRG SDHWGLLCNLDIIL
REMARK   3  ALN A TPL ----------------------------------------------------------
REMARK   3  ALN A TPL -------------------------------------------------QENGSMFSL
REMARK   3  ALN A TPL ITWNIDGLDLNNLSERARGVCSYLALYSPDVIFLQEVIPPYYSYLKKRSSNYEIITGH
REMARK   3  ALN A TPL EEGYFTAIMLKKSRVKLKSQEIIPFPSTKMMRNLLCVHVNVSGNELCLMTSHLESTRG
REMARK   3  ALN A TPL HAAERMNQLKMVLKKMQEAPESATVIFAGDTNLRDREVTRCGGLPNNIVDVWEFLGKP
REMARK   3  ALN A TPL KHCQYTWDTQMNSNLGITAACKLRFDRIFFRAAAEEGHIIPRSLDLLGLEKLDCGRFP
REMARK   3  ALN A TPL SDHWGLLCNLDIIL
REMARK   3  ALN A OFF 3
ATOM      1  N   GLN A 108      -2.689   1.492  -0.387  1.00  0.26           N  
ATOM      2  CA  GLN A 108      -1.695   1.206  -1.476  1.00  0.26           C  
ATOM      3  C   GLN A 108      -0.443   0.516  -0.943  1.00  0.26           C  
ATOM      4  O   GLN A 108       0.570   1.176  -0.749  1.00  0.26           O  
ATOM      5  CB  GLN A 108      -1.313   2.541  -2.199  1.00  0.26           C  
ATOM      6  CG  GLN A 108      -0.520   2.379  -3.523  1.00  0.26           C  
ATOM      7  CD  GLN A 108      -1.411   1.677  -4.546  1.00  0.26           C  
ATOM      8  OE1 GLN A 108      -2.493   2.150  -4.824  1.00  0.26           O  
ATOM      9  NE2 GLN A 108      -0.989   0.506  -5.079  1.00  0.26           N  
ATOM     10  N   GLU A 109      -0.477  -0.810  -0.670  1.00  0.59           N  
ATOM     11  CA  GLU A 109       0.651  -1.567  -0.122  1.00  0.59           C  
ATOM     12  C   GLU A 109       1.873  -1.562  -1.032  1.00  0.59           C  
ATOM     13  O   GLU A 109       3.006  -1.301  -0.631  1.00  0.59           O  
ATOM     14  CB  GLU A 109       0.161  -3.014   0.165  1.00  0.59           C  
ATOM     15  CG  GLU A 109      -0.732  -3.115   1.430  1.00  0.59           C  
ATOM     16  CD  GLU A 109       0.058  -2.936   2.730  1.00  0.59           C  
ATOM     17  OE1 GLU A 109       1.311  -2.955   2.681  1.00  0.59           O  
ATOM     18  OE2 GLU A 109      -0.617  -2.756   3.775  1.00  0.59           O  
ATOM     19  N   ASN A 110       1.655  -1.756  -2.340  1.00  0.59           N  
ATOM     20  CA  ASN A 110       2.699  -1.649  -3.322  1.00  0.59           C  
ATOM     21  C   ASN A 110       2.401  -0.445  -4.190  1.00  0.59           C  
ATOM     22  O   ASN A 110       1.553  -0.487  -5.076  1.00  0.59           O  
ATOM     23  CB  ASN A 110       2.721  -2.935  -4.175  1.00  0.59           C  
ATOM     24  CG  ASN A 110       3.767  -3.921  -3.651  1.00  0.59           C  
ATOM     25  OD1 ASN A 110       3.482  -4.770  -2.842  1.00  0.59           O  
ATOM     26  ND2 ASN A 110       5.013  -3.820  -4.198  1.00  0.59           N  
ATOM     27  N   GLY A 111       3.121   0.672  -3.983  1.00  0.54           N  
ATOM     28  CA  GLY A 111       3.040   1.855  -4.837  1.00  0.54           C  
ATOM     29  C   GLY A 111       3.943   1.750  -6.034  1.00  0.54           C  
ATOM     30  O   GLY A 111       5.023   2.326  -6.041  1.00  0.54           O  
ATOM     31  N   SER A 112       3.543   0.953  -7.047  1.00  0.65           N  
ATOM     32  CA  SER A 112       4.289   0.703  -8.289  1.00  0.65           C  
ATOM     33  C   SER A 112       5.590  -0.070  -8.089  1.00  0.65           C  
ATOM     34  O   SER A 112       6.339  -0.371  -9.014  1.00  0.65           O  
ATOM     35  CB  SER A 112       4.445   1.963  -9.193  1.00  0.65           C  
ATOM     36  OG  SER A 112       4.991   1.625 -10.465  1.00  0.65           O  
ATOM     37  N   MET A 113       5.875  -0.493  -6.848  1.00  0.67           N  
ATOM     38  CA  MET A 113       7.109  -1.150  -6.501  1.00  0.67           C  
ATOM     39  C   MET A 113       7.136  -2.591  -6.968  1.00  0.67           C  
ATOM     40  O   MET A 113       6.087  -3.243  -7.015  1.00  0.67           O  
ATOM     41  CB  MET A 113       7.346  -1.023  -4.976  1.00  0.67           C  
ATOM     42  CG  MET A 113       8.828  -0.884  -4.599  1.00  0.67           C  
ATOM     43  SD  MET A 113       9.679   0.576  -5.301  1.00  0.67           S  
ATOM     44  CE  MET A 113       8.671   1.869  -4.529  1.00  0.67           C  
ATOM     45  N   PHE A 114       8.294  -3.137  -7.320  1.00  0.77           N  
ATOM     46  CA  PHE A 114       8.412  -4.480  -7.821  1.00  0.77           C  
ATOM     47  C   PHE A 114       9.685  -5.058  -7.258  1.00  0.77           C  
ATOM     48  O   PHE A 114      10.735  -4.415  -7.283  1.00  0.77           O  
ATOM     49  CB  PHE A 114       8.449  -4.430  -9.371  1.00  0.77           C  
ATOM     50  CG  PHE A 114       8.524  -5.785 -10.016  1.00  0.77           C  
ATOM     51  CD1 PHE A 114       7.515  -6.732  -9.798  1.00  0.77           C  
ATOM     52  CD2 PHE A 114       9.618  -6.138 -10.823  1.00  0.77           C  
ATOM     53  CE1 PHE A 114       7.596  -8.006 -10.370  1.00  0.77           C  
ATOM     54  CE2 PHE A 114       9.712  -7.418 -11.381  1.00  0.77           C  
ATOM     55  CZ  PHE A 114       8.697  -8.353 -11.158  1.00  0.77           C  
ATOM     56  N   SER A 115       9.645  -6.272  -6.707  1.00  0.91           N  
ATOM     57  CA  SER A 115      10.802  -6.857  -6.067  1.00  0.91           C  
ATOM     58  C   SER A 115      11.030  -8.266  -6.548  1.00  0.91           C  
ATOM     59  O   SER A 115      10.110  -9.071  -6.725  1.00  0.91           O  
ATOM     60  CB  SER A 115      10.732  -6.787  -4.519  1.00  0.91           C  
ATOM     61  OG  SER A 115       9.540  -7.389  -4.022  1.00  0.91           O  
ATOM     62  N   LEU A 116      12.300  -8.616  -6.804  1.00  0.93           N  
ATOM     63  CA  LEU A 116      12.664  -9.954  -7.193  1.00  0.93           C  
ATOM     64  C   LEU A 116      13.893 -10.393  -6.440  1.00  0.93           C  
ATOM     65  O   LEU A 116      14.673  -9.573  -5.949  1.00  0.93           O  
ATOM     66  CB  LEU A 116      12.837 -10.091  -8.729  1.00  0.93           C  
ATOM     67  CG  LEU A 116      13.977  -9.268  -9.366  1.00  0.93           C  
ATOM     68  CD1 LEU A 116      15.333  -9.990  -9.372  1.00  0.93           C  
ATOM     69  CD2 LEU A 116      13.611  -8.866 -10.802  1.00  0.93           C  
ATOM     70  N   ILE A 117      14.085 -11.717  -6.319  1.00  0.94           N  
ATOM     71  CA  ILE A 117      15.236 -12.320  -5.673  1.00  0.94           C  
ATOM     72  C   ILE A 117      15.770 -13.393  -6.591  1.00  0.94           C  
ATOM     73  O   ILE A 117      15.019 -14.238  -7.072  1.00  0.94           O  
ATOM     74  CB  ILE A 117      14.915 -12.884  -4.282  1.00  0.94           C  
ATOM     75  CG1 ILE A 117      14.647 -11.707  -3.314  1.00  0.94           C  
ATOM     76  CG2 ILE A 117      16.050 -13.794  -3.751  1.00  0.94           C  
ATOM     77  CD1 ILE A 117      14.326 -12.095  -1.867  1.00  0.94           C  
ATOM     78  N   THR A 118      17.081 -13.397  -6.874  1.00  0.95           N  
ATOM     79  CA  THR A 118      17.751 -14.516  -7.521  1.00  0.95           C  
ATOM     80  C   THR A 118      18.730 -15.082  -6.524  1.00  0.95           C  
ATOM     81  O   THR A 118      19.304 -14.341  -5.719  1.00  0.95           O  
ATOM     82  CB  THR A 118      18.389 -14.211  -8.880  1.00  0.95           C  
ATOM     83  OG1 THR A 118      18.969 -15.362  -9.476  1.00  0.95           O  
ATOM     84  CG2 THR A 118      19.459 -13.123  -8.804  1.00  0.95           C  
ATOM     85  N   TRP A 119      18.873 -16.417  -6.475  1.00  0.92           N  
ATOM     86  CA  TRP A 119      19.775 -17.046  -5.538  1.00  0.92           C  
ATOM     87  C   TRP A 119      20.127 -18.463  -5.938  1.00  0.92           C  
ATOM     88  O   TRP A 119      19.275 -19.355  -5.999  1.00  0.92           O  
ATOM     89  CB  TRP A 119      19.177 -17.078  -4.102  1.00  0.92           C  
ATOM     90  CG  TRP A 119      20.166 -17.245  -2.969  1.00  0.92           C  
ATOM     91  CD1 TRP A 119      21.521 -17.410  -3.012  1.00  0.92           C  
ATOM     92  CD2 TRP A 119      19.850 -17.084  -1.569  1.00  0.92           C  
ATOM     93  NE1 TRP A 119      22.062 -17.399  -1.749  1.00  0.92           N  
ATOM     94  CE2 TRP A 119      21.042 -17.186  -0.865  1.00  0.92           C  
ATOM     95  CE3 TRP A 119      18.640 -16.831  -0.923  1.00  0.92           C  
ATOM     96  CZ2 TRP A 119      21.092 -17.046   0.513  1.00  0.92           C  
ATOM     97  CZ3 TRP A 119      18.681 -16.698   0.476  1.00  0.92           C  
ATOM     98  CH2 TRP A 119      19.882 -16.804   1.180  1.00  0.92           C  
ATOM     99  N   ASN A 120      21.428 -18.731  -6.158  1.00  0.94           N  
ATOM    100  CA  ASN A 120      21.933 -20.077  -6.118  1.00  0.94           C  
ATOM    101  C   ASN A 120      21.930 -20.593  -4.668  1.00  0.94           C  
ATOM    102  O   ASN A 120      22.719 -20.187  -3.810  1.00  0.94           O  
ATOM    103  CB  ASN A 120      23.288 -20.157  -6.870  1.00  0.94           C  
ATOM    104  CG  ASN A 120      23.546 -21.603  -7.260  1.00  0.94           C  
ATOM    105  OD1 ASN A 120      22.911 -22.480  -6.670  1.00  0.94           O  
ATOM    106  ND2 ASN A 120      24.402 -21.906  -8.250  1.00  0.94           N  
ATOM    107  N   ILE A 121      20.981 -21.488  -4.334  1.00  0.94           N  
ATOM    108  CA  ILE A 121      20.816 -22.009  -2.990  1.00  0.94           C  
ATOM    109  C   ILE A 121      21.776 -23.141  -2.691  1.00  0.94           C  
ATOM    110  O   ILE A 121      21.939 -23.507  -1.526  1.00  0.94           O  
ATOM    111  CB  ILE A 121      19.387 -22.459  -2.698  1.00  0.94           C  
ATOM    112  CG1 ILE A 121      18.936 -23.604  -3.631  1.00  0.94           C  
ATOM    113  CG2 ILE A 121      18.486 -21.209  -2.769  1.00  0.94           C  
ATOM    114  CD1 ILE A 121      17.472 -24.008  -3.488  1.00  0.94           C  
ATOM    115  N   ASP A 122      22.431 -23.717  -3.721  1.00  0.94           N  
ATOM    116  CA  ASP A 122      23.289 -24.880  -3.586  1.00  0.94           C  
ATOM    117  C   ASP A 122      22.645 -26.030  -2.799  1.00  0.94           C  
ATOM    118  O   ASP A 122      22.918 -26.281  -1.615  1.00  0.94           O  
ATOM    119  CB  ASP A 122      24.740 -24.532  -3.170  1.00  0.94           C  
ATOM    120  CG  ASP A 122      25.670 -25.741  -3.257  1.00  0.94           C  
ATOM    121  OD1 ASP A 122      25.170 -26.845  -3.610  1.00  0.94           O  
ATOM    122  OD2 ASP A 122      26.864 -25.620  -2.898  1.00  0.94           O  
ATOM    123  N   GLY A 123      21.730 -26.764  -3.465  1.00  0.94           N  
ATOM    124  CA  GLY A 123      21.160 -27.982  -2.918  1.00  0.94           C  
ATOM    125  C   GLY A 123      22.076 -29.181  -3.012  1.00  0.94           C  
ATOM    126  O   GLY A 123      21.722 -30.264  -2.551  1.00  0.94           O  
ATOM    127  N   LEU A 124      23.265 -29.026  -3.626  1.00  0.83           N  
ATOM    128  CA  LEU A 124      24.298 -30.038  -3.694  1.00  0.83           C  
ATOM    129  C   LEU A 124      25.114 -30.088  -2.416  1.00  0.83           C  
ATOM    130  O   LEU A 124      25.554 -31.159  -1.995  1.00  0.83           O  
ATOM    131  CB  LEU A 124      25.242 -29.800  -4.893  1.00  0.83           C  
ATOM    132  CG  LEU A 124      24.553 -29.747  -6.271  1.00  0.83           C  
ATOM    133  CD1 LEU A 124      25.602 -29.470  -7.357  1.00  0.83           C  
ATOM    134  CD2 LEU A 124      23.755 -31.021  -6.584  1.00  0.83           C  
ATOM    135  N   ASP A 125      25.299 -28.945  -1.723  1.00  0.81           N  
ATOM    136  CA  ASP A 125      25.867 -28.939  -0.392  1.00  0.81           C  
ATOM    137  C   ASP A 125      24.863 -29.514   0.613  1.00  0.81           C  
ATOM    138  O   ASP A 125      24.046 -28.806   1.196  1.00  0.81           O  
ATOM    139  CB  ASP A 125      26.388 -27.532   0.025  1.00  0.81           C  
ATOM    140  CG  ASP A 125      27.118 -27.563   1.362  1.00  0.81           C  
ATOM    141  OD1 ASP A 125      27.692 -28.636   1.700  1.00  0.81           O  
ATOM    142  OD2 ASP A 125      27.056 -26.542   2.101  1.00  0.81           O  
ATOM    143  N   LEU A 126      24.902 -30.842   0.855  1.00  0.78           N  
ATOM    144  CA  LEU A 126      24.025 -31.516   1.800  1.00  0.78           C  
ATOM    145  C   LEU A 126      24.359 -31.212   3.254  1.00  0.78           C  
ATOM    146  O   LEU A 126      23.554 -31.440   4.160  1.00  0.78           O  
ATOM    147  CB  LEU A 126      24.026 -33.053   1.631  1.00  0.78           C  
ATOM    148  CG  LEU A 126      23.633 -33.537   0.226  1.00  0.78           C  
ATOM    149  CD1 LEU A 126      24.861 -34.048  -0.539  1.00  0.78           C  
ATOM    150  CD2 LEU A 126      22.554 -34.627   0.311  1.00  0.78           C  
ATOM    151  N   ASN A 127      25.561 -30.662   3.514  1.00  0.78           N  
ATOM    152  CA  ASN A 127      26.016 -30.219   4.811  1.00  0.78           C  
ATOM    153  C   ASN A 127      25.096 -29.141   5.362  1.00  0.78           C  
ATOM    154  O   ASN A 127      25.027 -28.011   4.868  1.00  0.78           O  
ATOM    155  CB  ASN A 127      27.488 -29.744   4.688  1.00  0.78           C  
ATOM    156  CG  ASN A 127      28.197 -29.557   6.020  1.00  0.78           C  
ATOM    157  OD1 ASN A 127      27.645 -29.121   7.028  1.00  0.78           O  
ATOM    158  ND2 ASN A 127      29.519 -29.867   6.047  1.00  0.78           N  
ATOM    159  N   ASN A 128      24.321 -29.512   6.404  1.00  0.81           N  
ATOM    160  CA  ASN A 128      23.447 -28.606   7.111  1.00  0.81           C  
ATOM    161  C   ASN A 128      22.269 -28.128   6.245  1.00  0.81           C  
ATOM    162  O   ASN A 128      21.712 -27.045   6.425  1.00  0.81           O  
ATOM    163  CB  ASN A 128      24.330 -27.469   7.695  1.00  0.81           C  
ATOM    164  CG  ASN A 128      23.884 -27.121   9.101  1.00  0.81           C  
ATOM    165  OD1 ASN A 128      22.723 -26.916   9.299  1.00  0.81           O  
ATOM    166  ND2 ASN A 128      24.846 -27.058  10.068  1.00  0.81           N  
ATOM    167  N   LEU A 129      21.862 -28.929   5.238  1.00  0.81           N  
ATOM    168  CA  LEU A 129      21.021 -28.453   4.152  1.00  0.81           C  
ATOM    169  C   LEU A 129      19.625 -27.993   4.532  1.00  0.81           C  
ATOM    170  O   LEU A 129      19.198 -26.898   4.178  1.00  0.81           O  
ATOM    171  CB  LEU A 129      20.918 -29.523   3.044  1.00  0.81           C  
ATOM    172  CG  LEU A 129      20.145 -29.107   1.774  1.00  0.81           C  
ATOM    173  CD1 LEU A 129      20.707 -27.831   1.134  1.00  0.81           C  
ATOM    174  CD2 LEU A 129      20.171 -30.242   0.744  1.00  0.81           C  
ATOM    175  N   SER A 130      18.886 -28.800   5.308  1.00  0.82           N  
ATOM    176  CA  SER A 130      17.518 -28.510   5.721  1.00  0.82           C  
ATOM    177  C   SER A 130      17.394 -27.293   6.613  1.00  0.82           C  
ATOM    178  O   SER A 130      16.418 -26.541   6.561  1.00  0.82           O  
ATOM    179  CB  SER A 130      16.875 -29.710   6.447  1.00  0.82           C  
ATOM    180  OG  SER A 130      16.893 -30.855   5.593  1.00  0.82           O  
ATOM    181  N   GLU A 131      18.391 -27.074   7.478  1.00  0.81           N  
ATOM    182  CA  GLU A 131      18.495 -25.936   8.362  1.00  0.81           C  
ATOM    183  C   GLU A 131      18.817 -24.646   7.633  1.00  0.81           C  
ATOM    184  O   GLU A 131      18.232 -23.589   7.888  1.00  0.81           O  
ATOM    185  CB  GLU A 131      19.527 -26.233   9.447  1.00  0.81           C  
ATOM    186  CG  GLU A 131      19.300 -27.623  10.084  1.00  0.81           C  
ATOM    187  CD  GLU A 131      20.305 -27.926  11.193  1.00  0.81           C  
ATOM    188  OE1 GLU A 131      20.516 -27.031  12.050  1.00  0.81           O  
ATOM    189  OE2 GLU A 131      20.824 -29.072  11.199  1.00  0.81           O  
ATOM    190  N   ARG A 132      19.724 -24.714   6.645  1.00  0.81           N  
ATOM    191  CA  ARG A 132      19.935 -23.652   5.683  1.00  0.81           C  
ATOM    192  C   ARG A 132      18.694 -23.379   4.856  1.00  0.81           C  
ATOM    193  O   ARG A 132      18.331 -22.218   4.654  1.00  0.81           O  
ATOM    194  CB  ARG A 132      21.120 -23.985   4.765  1.00  0.81           C  
ATOM    195  CG  ARG A 132      22.478 -23.918   5.482  1.00  0.81           C  
ATOM    196  CD  ARG A 132      23.607 -24.687   4.783  1.00  0.81           C  
ATOM    197  NE  ARG A 132      23.635 -24.324   3.327  1.00  0.81           N  
ATOM    198  CZ  ARG A 132      23.721 -25.206   2.322  1.00  0.81           C  
ATOM    199  NH1 ARG A 132      23.840 -26.503   2.561  1.00  0.81           N  
ATOM    200  NH2 ARG A 132      23.616 -24.800   1.056  1.00  0.81           N  
ATOM    201  N   ALA A 133      17.970 -24.410   4.398  1.00  0.90           N  
ATOM    202  CA  ALA A 133      16.734 -24.300   3.650  1.00  0.90           C  
ATOM    203  C   ALA A 133      15.635 -23.571   4.384  1.00  0.90           C  
ATOM    204  O   ALA A 133      14.997 -22.665   3.840  1.00  0.90           O  
ATOM    205  CB  ALA A 133      16.229 -25.695   3.234  1.00  0.90           C  
ATOM    206  N   ARG A 134      15.410 -23.871   5.673  1.00  0.79           N  
ATOM    207  CA  ARG A 134      14.525 -23.061   6.481  1.00  0.79           C  
ATOM    208  C   ARG A 134      14.992 -21.627   6.648  1.00  0.79           C  
ATOM    209  O   ARG A 134      14.171 -20.716   6.628  1.00  0.79           O  
ATOM    210  CB  ARG A 134      14.138 -23.702   7.833  1.00  0.79           C  
ATOM    211  CG  ARG A 134      15.291 -24.021   8.792  1.00  0.79           C  
ATOM    212  CD  ARG A 134      14.918 -24.430  10.223  1.00  0.79           C  
ATOM    213  NE  ARG A 134      13.822 -25.455  10.159  1.00  0.79           N  
ATOM    214  CZ  ARG A 134      12.521 -25.211  10.378  1.00  0.79           C  
ATOM    215  NH1 ARG A 134      12.079 -23.992  10.665  1.00  0.79           N  
ATOM    216  NH2 ARG A 134      11.641 -26.206  10.295  1.00  0.79           N  
ATOM    217  N   GLY A 135      16.310 -21.387   6.774  1.00  0.90           N  
ATOM    218  CA  GLY A 135      16.889 -20.048   6.794  1.00  0.90           C  
ATOM    219  C   GLY A 135      16.706 -19.271   5.511  1.00  0.90           C  
ATOM    220  O   GLY A 135      16.349 -18.093   5.566  1.00  0.90           O  
ATOM    221  N   VAL A 136      16.847 -19.900   4.324  1.00  0.90           N  
ATOM    222  CA  VAL A 136      16.509 -19.323   3.020  1.00  0.90           C  
ATOM    223  C   VAL A 136      15.045 -18.965   2.966  1.00  0.90           C  
ATOM    224  O   VAL A 136      14.662 -17.851   2.620  1.00  0.90           O  
ATOM    225  CB  VAL A 136      16.822 -20.248   1.840  1.00  0.90           C  
ATOM    226  CG1 VAL A 136      16.306 -19.692   0.494  1.00  0.90           C  
ATOM    227  CG2 VAL A 136      18.341 -20.404   1.724  1.00  0.90           C  
ATOM    228  N   CYS A 137      14.163 -19.879   3.386  1.00  0.88           N  
ATOM    229  CA  CYS A 137      12.740 -19.622   3.380  1.00  0.88           C  
ATOM    230  C   CYS A 137      12.286 -18.586   4.407  1.00  0.88           C  
ATOM    231  O   CYS A 137      11.246 -17.941   4.225  1.00  0.88           O  
ATOM    232  CB  CYS A 137      11.962 -20.921   3.627  1.00  0.88           C  
ATOM    233  SG  CYS A 137      12.302 -22.211   2.405  1.00  0.88           S  
ATOM    234  N   SER A 138      13.035 -18.379   5.506  1.00  0.88           N  
ATOM    235  CA  SER A 138      12.891 -17.232   6.405  1.00  0.88           C  
ATOM    236  C   SER A 138      13.159 -15.917   5.690  1.00  0.88           C  
ATOM    237  O   SER A 138      12.388 -14.973   5.827  1.00  0.88           O  
ATOM    238  CB  SER A 138      13.801 -17.268   7.667  1.00  0.88           C  
ATOM    239  OG  SER A 138      13.536 -18.398   8.496  1.00  0.88           O  
ATOM    240  N   TYR A 139      14.221 -15.840   4.853  1.00  0.87           N  
ATOM    241  CA  TYR A 139      14.475 -14.704   3.971  1.00  0.87           C  
ATOM    242  C   TYR A 139      13.399 -14.468   2.938  1.00  0.87           C  
ATOM    243  O   TYR A 139      12.944 -13.340   2.734  1.00  0.87           O  
ATOM    244  CB  TYR A 139      15.776 -14.868   3.154  1.00  0.87           C  
ATOM    245  CG  TYR A 139      16.972 -14.689   4.017  1.00  0.87           C  
ATOM    246  CD1 TYR A 139      17.311 -13.405   4.448  1.00  0.87           C  
ATOM    247  CD2 TYR A 139      17.804 -15.759   4.340  1.00  0.87           C  
ATOM    248  CE1 TYR A 139      18.506 -13.178   5.138  1.00  0.87           C  
ATOM    249  CE2 TYR A 139      18.960 -15.559   5.092  1.00  0.87           C  
ATOM    250  CZ  TYR A 139      19.322 -14.272   5.483  1.00  0.87           C  
ATOM    251  OH  TYR A 139      20.579 -14.078   6.068  1.00  0.87           O  
ATOM    252  N   LEU A 140      12.946 -15.529   2.257  1.00  0.88           N  
ATOM    253  CA  LEU A 140      11.920 -15.411   1.239  1.00  0.88           C  
ATOM    254  C   LEU A 140      10.594 -14.915   1.783  1.00  0.88           C  
ATOM    255  O   LEU A 140       9.960 -14.040   1.198  1.00  0.88           O  
ATOM    256  CB  LEU A 140      11.680 -16.742   0.503  1.00  0.88           C  
ATOM    257  CG  LEU A 140      12.912 -17.344  -0.199  1.00  0.88           C  
ATOM    258  CD1 LEU A 140      12.478 -18.597  -0.969  1.00  0.88           C  
ATOM    259  CD2 LEU A 140      13.680 -16.354  -1.091  1.00  0.88           C  
ATOM    260  N   ALA A 141      10.172 -15.441   2.948  1.00  0.88           N  
ATOM    261  CA  ALA A 141       9.012 -14.974   3.675  1.00  0.88           C  
ATOM    262  C   ALA A 141       9.155 -13.549   4.208  1.00  0.88           C  
ATOM    263  O   ALA A 141       8.210 -12.765   4.150  1.00  0.88           O  
ATOM    264  CB  ALA A 141       8.706 -15.951   4.826  1.00  0.88           C  
ATOM    265  N   LEU A 142      10.348 -13.181   4.726  1.00  0.84           N  
ATOM    266  CA  LEU A 142      10.649 -11.849   5.234  1.00  0.84           C  
ATOM    267  C   LEU A 142      10.514 -10.748   4.202  1.00  0.84           C  
ATOM    268  O   LEU A 142       9.846  -9.740   4.435  1.00  0.84           O  
ATOM    269  CB  LEU A 142      12.113 -11.818   5.760  1.00  0.84           C  
ATOM    270  CG  LEU A 142      12.701 -10.435   6.125  1.00  0.84           C  
ATOM    271  CD1 LEU A 142      11.903  -9.751   7.242  1.00  0.84           C  
ATOM    272  CD2 LEU A 142      14.193 -10.542   6.480  1.00  0.84           C  
ATOM    273  N   TYR A 143      11.140 -10.911   3.022  1.00  0.88           N  
ATOM    274  CA  TYR A 143      11.073  -9.885   1.999  1.00  0.88           C  
ATOM    275  C   TYR A 143       9.821 -10.001   1.147  1.00  0.88           C  
ATOM    276  O   TYR A 143       9.345  -8.998   0.617  1.00  0.88           O  
ATOM    277  CB  TYR A 143      12.322  -9.892   1.081  1.00  0.88           C  
ATOM    278  CG  TYR A 143      13.550  -9.470   1.844  1.00  0.88           C  
ATOM    279  CD1 TYR A 143      13.811  -8.112   2.094  1.00  0.88           C  
ATOM    280  CD2 TYR A 143      14.469 -10.424   2.303  1.00  0.88           C  
ATOM    281  CE1 TYR A 143      14.956  -7.724   2.805  1.00  0.88           C  
ATOM    282  CE2 TYR A 143      15.608 -10.039   3.019  1.00  0.88           C  
ATOM    283  CZ  TYR A 143      15.847  -8.690   3.277  1.00  0.88           C  
ATOM    284  OH  TYR A 143      16.989  -8.310   4.004  1.00  0.88           O  
ATOM    285  N   SER A 144       9.267 -11.225   0.996  1.00  0.91           N  
ATOM    286  CA  SER A 144       8.082 -11.546   0.199  1.00  0.91           C  
ATOM    287  C   SER A 144       8.075 -10.928  -1.202  1.00  0.91           C  
ATOM    288  O   SER A 144       7.160 -10.174  -1.540  1.00  0.91           O  
ATOM    289  CB  SER A 144       6.793 -11.251   1.022  1.00  0.91           C  
ATOM    290  OG  SER A 144       5.579 -11.753   0.453  1.00  0.91           O  
ATOM    291  N   PRO A 145       9.098 -11.169  -2.046  1.00  0.95           N  
ATOM    292  CA  PRO A 145       9.186 -10.543  -3.357  1.00  0.95           C  
ATOM    293  C   PRO A 145       8.139 -11.066  -4.311  1.00  0.95           C  
ATOM    294  O   PRO A 145       7.610 -12.160  -4.115  1.00  0.95           O  
ATOM    295  CB  PRO A 145      10.604 -10.885  -3.832  1.00  0.95           C  
ATOM    296  CG  PRO A 145      10.819 -12.262  -3.226  1.00  0.95           C  
ATOM    297  CD  PRO A 145      10.178 -12.146  -1.848  1.00  0.95           C  
ATOM    298  N   ASP A 146       7.815 -10.308  -5.366  1.00  0.92           N  
ATOM    299  CA  ASP A 146       6.830 -10.687  -6.352  1.00  0.92           C  
ATOM    300  C   ASP A 146       7.267 -11.935  -7.138  1.00  0.92           C  
ATOM    301  O   ASP A 146       6.461 -12.810  -7.468  1.00  0.92           O  
ATOM    302  CB  ASP A 146       6.555  -9.488  -7.294  1.00  0.92           C  
ATOM    303  CG  ASP A 146       6.226  -8.211  -6.527  1.00  0.92           C  
ATOM    304  OD1 ASP A 146       5.184  -8.158  -5.827  1.00  0.92           O  
ATOM    305  OD2 ASP A 146       7.001  -7.235  -6.681  1.00  0.92           O  
ATOM    306  N   VAL A 147       8.581 -12.040  -7.433  1.00  0.96           N  
ATOM    307  CA  VAL A 147       9.191 -13.111  -8.210  1.00  0.96           C  
ATOM    308  C   VAL A 147      10.466 -13.615  -7.542  1.00  0.96           C  
ATOM    309  O   VAL A 147      11.305 -12.846  -7.070  1.00  0.96           O  
ATOM    310  CB  VAL A 147       9.534 -12.669  -9.634  1.00  0.96           C  
ATOM    311  CG1 VAL A 147      10.234 -13.798 -10.422  1.00  0.96           C  
ATOM    312  CG2 VAL A 147       8.238 -12.225 -10.339  1.00  0.96           C  
ATOM    313  N   ILE A 148      10.663 -14.949  -7.494  1.00  0.95           N  
ATOM    314  CA  ILE A 148      11.863 -15.567  -6.954  1.00  0.95           C  
ATOM    315  C   ILE A 148      12.452 -16.519  -7.977  1.00  0.95           C  
ATOM    316  O   ILE A 148      11.769 -17.401  -8.496  1.00  0.95           O  
ATOM    317  CB  ILE A 148      11.612 -16.332  -5.659  1.00  0.95           C  
ATOM    318  CG1 ILE A 148      10.798 -15.457  -4.683  1.00  0.95           C  
ATOM    319  CG2 ILE A 148      12.964 -16.770  -5.053  1.00  0.95           C  
ATOM    320  CD1 ILE A 148      10.386 -16.101  -3.359  1.00  0.95           C  
ATOM    321  N   PHE A 149      13.749 -16.368  -8.278  1.00  0.94           N  
ATOM    322  CA  PHE A 149      14.513 -17.191  -9.183  1.00  0.94           C  
ATOM    323  C   PHE A 149      15.479 -17.990  -8.336  1.00  0.94           C  
ATOM    324  O   PHE A 149      16.276 -17.424  -7.594  1.00  0.94           O  
ATOM    325  CB  PHE A 149      15.368 -16.339 -10.153  1.00  0.94           C  
ATOM    326  CG  PHE A 149      14.532 -15.349 -10.895  1.00  0.94           C  
ATOM    327  CD1 PHE A 149      14.415 -14.017 -10.466  1.00  0.94           C  
ATOM    328  CD2 PHE A 149      13.881 -15.739 -12.066  1.00  0.94           C  
ATOM    329  CE1 PHE A 149      13.682 -13.093 -11.219  1.00  0.94           C  
ATOM    330  CE2 PHE A 149      13.182 -14.814 -12.843  1.00  0.94           C  
ATOM    331  CZ  PHE A 149      13.087 -13.485 -12.421  1.00  0.94           C  
ATOM    332  N   LEU A 150      15.456 -19.323  -8.413  1.00  0.95           N  
ATOM    333  CA  LEU A 150      16.365 -20.142  -7.638  1.00  0.95           C  
ATOM    334  C   LEU A 150      17.135 -21.055  -8.564  1.00  0.95           C  
ATOM    335  O   LEU A 150      16.654 -21.426  -9.637  1.00  0.95           O  
ATOM    336  CB  LEU A 150      15.622 -20.983  -6.578  1.00  0.95           C  
ATOM    337  CG  LEU A 150      14.864 -20.162  -5.515  1.00  0.95           C  
ATOM    338  CD1 LEU A 150      14.136 -21.111  -4.561  1.00  0.95           C  
ATOM    339  CD2 LEU A 150      15.765 -19.224  -4.701  1.00  0.95           C  
ATOM    340  N   GLN A 151      18.371 -21.423  -8.180  1.00  0.92           N  
ATOM    341  CA  GLN A 151      19.227 -22.300  -8.951  1.00  0.92           C  
ATOM    342  C   GLN A 151      19.798 -23.365  -8.039  1.00  0.92           C  
ATOM    343  O   GLN A 151      19.843 -23.179  -6.825  1.00  0.92           O  
ATOM    344  CB  GLN A 151      20.383 -21.544  -9.652  1.00  0.92           C  
ATOM    345  CG  GLN A 151      19.932 -20.383 -10.579  1.00  0.92           C  
ATOM    346  CD  GLN A 151      19.728 -19.066  -9.809  1.00  0.92           C  
ATOM    347  OE1 GLN A 151      20.567 -18.655  -9.054  1.00  0.92           O  
ATOM    348  NE2 GLN A 151      18.577 -18.375 -10.049  1.00  0.92           N  
ATOM    349  N   GLU A 152      20.178 -24.526  -8.614  1.00  0.91           N  
ATOM    350  CA  GLU A 152      20.643 -25.720  -7.921  1.00  0.91           C  
ATOM    351  C   GLU A 152      19.689 -26.238  -6.853  1.00  0.91           C  
ATOM    352  O   GLU A 152      20.069 -26.618  -5.747  1.00  0.91           O  
ATOM    353  CB  GLU A 152      22.103 -25.616  -7.436  1.00  0.91           C  
ATOM    354  CG  GLU A 152      23.111 -25.525  -8.609  1.00  0.91           C  
ATOM    355  CD  GLU A 152      24.574 -25.637  -8.171  1.00  0.91           C  
ATOM    356  OE1 GLU A 152      24.900 -25.156  -7.067  1.00  0.91           O  
ATOM    357  OE2 GLU A 152      25.383 -26.190  -8.966  1.00  0.91           O  
ATOM    358  N   VAL A 153      18.388 -26.303  -7.186  1.00  0.93           N  
ATOM    359  CA  VAL A 153      17.353 -26.764  -6.288  1.00  0.93           C  
ATOM    360  C   VAL A 153      17.082 -28.226  -6.587  1.00  0.93           C  
ATOM    361  O   VAL A 153      17.188 -28.672  -7.728  1.00  0.93           O  
ATOM    362  CB  VAL A 153      16.110 -25.864  -6.314  1.00  0.93           C  
ATOM    363  CG1 VAL A 153      15.453 -25.815  -7.696  1.00  0.93           C  
ATOM    364  CG2 VAL A 153      15.090 -26.258  -5.229  1.00  0.93           C  
ATOM    365  N   ILE A 154      16.794 -29.019  -5.537  1.00  0.88           N  
ATOM    366  CA  ILE A 154      16.584 -30.451  -5.604  1.00  0.88           C  
ATOM    367  C   ILE A 154      15.148 -30.768  -5.161  1.00  0.88           C  
ATOM    368  O   ILE A 154      14.553 -29.953  -4.448  1.00  0.88           O  
ATOM    369  CB  ILE A 154      17.617 -31.199  -4.752  1.00  0.88           C  
ATOM    370  CG1 ILE A 154      17.692 -30.711  -3.283  1.00  0.88           C  
ATOM    371  CG2 ILE A 154      18.977 -31.080  -5.473  1.00  0.88           C  
ATOM    372  CD1 ILE A 154      18.511 -31.645  -2.384  1.00  0.88           C  
ATOM    373  N   PRO A 155      14.520 -31.891  -5.529  1.00  0.89           N  
ATOM    374  CA  PRO A 155      13.165 -32.278  -5.112  1.00  0.89           C  
ATOM    375  C   PRO A 155      12.755 -32.138  -3.636  1.00  0.89           C  
ATOM    376  O   PRO A 155      11.633 -31.666  -3.446  1.00  0.89           O  
ATOM    377  CB  PRO A 155      12.973 -33.699  -5.667  1.00  0.89           C  
ATOM    378  CG  PRO A 155      13.935 -33.787  -6.855  1.00  0.89           C  
ATOM    379  CD  PRO A 155      15.089 -32.865  -6.464  1.00  0.89           C  
ATOM    380  N   PRO A 156      13.499 -32.484  -2.570  1.00  0.87           N  
ATOM    381  CA  PRO A 156      13.064 -32.273  -1.187  1.00  0.87           C  
ATOM    382  C   PRO A 156      12.927 -30.810  -0.857  1.00  0.87           C  
ATOM    383  O   PRO A 156      12.005 -30.420  -0.138  1.00  0.87           O  
ATOM    384  CB  PRO A 156      14.167 -32.913  -0.323  1.00  0.87           C  
ATOM    385  CG  PRO A 156      14.872 -33.898  -1.256  1.00  0.87           C  
ATOM    386  CD  PRO A 156      14.748 -33.239  -2.626  1.00  0.87           C  
ATOM    387  N   TYR A 157      13.842 -29.986  -1.388  1.00  0.86           N  
ATOM    388  CA  TYR A 157      13.849 -28.545  -1.267  1.00  0.86           C  
ATOM    389  C   TYR A 157      12.613 -27.958  -1.936  1.00  0.86           C  
ATOM    390  O   TYR A 157      11.903 -27.152  -1.349  1.00  0.86           O  
ATOM    391  CB  TYR A 157      15.160 -28.008  -1.898  1.00  0.86           C  
ATOM    392  CG  TYR A 157      15.774 -26.827  -1.190  1.00  0.86           C  
ATOM    393  CD1 TYR A 157      15.017 -25.722  -0.768  1.00  0.86           C  
ATOM    394  CD2 TYR A 157      17.166 -26.801  -0.986  1.00  0.86           C  
ATOM    395  CE1 TYR A 157      15.634 -24.621  -0.158  1.00  0.86           C  
ATOM    396  CE2 TYR A 157      17.786 -25.707  -0.369  1.00  0.86           C  
ATOM    397  CZ  TYR A 157      17.018 -24.611   0.025  1.00  0.86           C  
ATOM    398  OH  TYR A 157      17.650 -23.463   0.524  1.00  0.86           O  
ATOM    399  N   TYR A 158      12.278 -28.437  -3.155  1.00  0.87           N  
ATOM    400  CA  TYR A 158      11.070 -28.076  -3.883  1.00  0.87           C  
ATOM    401  C   TYR A 158       9.791 -28.365  -3.089  1.00  0.87           C  
ATOM    402  O   TYR A 158       8.903 -27.513  -2.987  1.00  0.87           O  
ATOM    403  CB  TYR A 158      11.063 -28.846  -5.237  1.00  0.87           C  
ATOM    404  CG  TYR A 158       9.806 -28.659  -6.046  1.00  0.87           C  
ATOM    405  CD1 TYR A 158       9.409 -27.385  -6.473  1.00  0.87           C  
ATOM    406  CD2 TYR A 158       8.981 -29.758  -6.340  1.00  0.87           C  
ATOM    407  CE1 TYR A 158       8.229 -27.221  -7.206  1.00  0.87           C  
ATOM    408  CE2 TYR A 158       7.812 -29.594  -7.098  1.00  0.87           C  
ATOM    409  CZ  TYR A 158       7.447 -28.321  -7.549  1.00  0.87           C  
ATOM    410  OH  TYR A 158       6.271 -28.115  -8.301  1.00  0.87           O  
ATOM    411  N   SER A 159       9.674 -29.552  -2.471  1.00  0.86           N  
ATOM    412  CA  SER A 159       8.563 -29.907  -1.588  1.00  0.86           C  
ATOM    413  C   SER A 159       8.461 -29.083  -0.316  1.00  0.86           C  
ATOM    414  O   SER A 159       7.367 -28.759   0.145  1.00  0.86           O  
ATOM    415  CB  SER A 159       8.565 -31.394  -1.181  1.00  0.86           C  
ATOM    416  OG  SER A 159       8.406 -32.220  -2.334  1.00  0.86           O  
ATOM    417  N   TYR A 160       9.595 -28.719   0.298  1.00  0.82           N  
ATOM    418  CA  TYR A 160       9.658 -27.792   1.414  1.00  0.82           C  
ATOM    419  C   TYR A 160       9.262 -26.358   1.051  1.00  0.82           C  
ATOM    420  O   TYR A 160       8.562 -25.676   1.819  1.00  0.82           O  
ATOM    421  CB  TYR A 160      11.078 -27.841   2.012  1.00  0.82           C  
ATOM    422  CG  TYR A 160      11.156 -27.069   3.291  1.00  0.82           C  
ATOM    423  CD1 TYR A 160      10.477 -27.521   4.430  1.00  0.82           C  
ATOM    424  CD2 TYR A 160      11.870 -25.866   3.350  1.00  0.82           C  
ATOM    425  CE1 TYR A 160      10.552 -26.805   5.629  1.00  0.82           C  
ATOM    426  CE2 TYR A 160      11.959 -25.157   4.555  1.00  0.82           C  
ATOM    427  CZ  TYR A 160      11.309 -25.639   5.698  1.00  0.82           C  
ATOM    428  OH  TYR A 160      11.369 -24.941   6.919  1.00  0.82           O  
ATOM    429  N   LEU A 161       9.679 -25.865  -0.129  1.00  0.87           N  
ATOM    430  CA  LEU A 161       9.243 -24.597  -0.695  1.00  0.87           C  
ATOM    431  C   LEU A 161       7.744 -24.577  -0.933  1.00  0.87           C  
ATOM    432  O   LEU A 161       7.063 -23.641  -0.536  1.00  0.87           O  
ATOM    433  CB  LEU A 161       9.993 -24.254  -2.009  1.00  0.87           C  
ATOM    434  CG  LEU A 161      11.497 -23.949  -1.849  1.00  0.87           C  
ATOM    435  CD1 LEU A 161      12.166 -23.746  -3.213  1.00  0.87           C  
ATOM    436  CD2 LEU A 161      11.755 -22.749  -0.937  1.00  0.87           C  
ATOM    437  N   LYS A 162       7.178 -25.663  -1.495  1.00  0.85           N  
ATOM    438  CA  LYS A 162       5.740 -25.829  -1.636  1.00  0.85           C  
ATOM    439  C   LYS A 162       4.968 -25.729  -0.333  1.00  0.85           C  
ATOM    440  O   LYS A 162       3.866 -25.177  -0.291  1.00  0.85           O  
ATOM    441  CB  LYS A 162       5.432 -27.226  -2.214  1.00  0.85           C  
ATOM    442  CG  LYS A 162       5.756 -27.379  -3.700  1.00  0.85           C  
ATOM    443  CD  LYS A 162       4.492 -27.303  -4.567  1.00  0.85           C  
ATOM    444  CE  LYS A 162       4.370 -28.451  -5.563  1.00  0.85           C  
ATOM    445  NZ  LYS A 162       4.302 -29.744  -4.848  1.00  0.85           N  
ATOM    446  N   LYS A 163       5.509 -26.289   0.760  1.00  0.82           N  
ATOM    447  CA  LYS A 163       4.914 -26.160   2.073  1.00  0.82           C  
ATOM    448  C   LYS A 163       4.937 -24.752   2.659  1.00  0.82           C  
ATOM    449  O   LYS A 163       3.937 -24.284   3.207  1.00  0.82           O  
ATOM    450  CB  LYS A 163       5.650 -27.067   3.088  1.00  0.82           C  
ATOM    451  CG  LYS A 163       5.071 -27.028   4.519  1.00  0.82           C  
ATOM    452  CD  LYS A 163       6.152 -26.896   5.606  1.00  0.82           C  
ATOM    453  CE  LYS A 163       5.593 -26.574   6.996  1.00  0.82           C  
ATOM    454  NZ  LYS A 163       4.903 -25.262   6.974  1.00  0.82           N  
ATOM    455  N   ARG A 164       6.079 -24.047   2.648  1.00  0.73           N  
ATOM    456  CA  ARG A 164       6.144 -22.752   3.306  1.00  0.73           C  
ATOM    457  C   ARG A 164       5.688 -21.607   2.435  1.00  0.73           C  
ATOM    458  O   ARG A 164       4.790 -20.846   2.815  1.00  0.73           O  
ATOM    459  CB  ARG A 164       7.572 -22.412   3.760  1.00  0.73           C  
ATOM    460  CG  ARG A 164       8.005 -23.104   5.059  1.00  0.73           C  
ATOM    461  CD  ARG A 164       9.366 -22.584   5.523  1.00  0.73           C  
ATOM    462  NE  ARG A 164       9.225 -21.666   6.711  1.00  0.73           N  
ATOM    463  CZ  ARG A 164       9.212 -20.324   6.675  1.00  0.73           C  
ATOM    464  NH1 ARG A 164       9.230 -19.648   5.534  1.00  0.73           N  
ATOM    465  NH2 ARG A 164       9.190 -19.634   7.815  1.00  0.73           N  
ATOM    466  N   SER A 165       6.284 -21.428   1.257  1.00  0.86           N  
ATOM    467  CA  SER A 165       5.927 -20.419   0.281  1.00  0.86           C  
ATOM    468  C   SER A 165       4.760 -20.884  -0.579  1.00  0.86           C  
ATOM    469  O   SER A 165       4.864 -21.048  -1.794  1.00  0.86           O  
ATOM    470  CB  SER A 165       7.142 -19.865  -0.541  1.00  0.86           C  
ATOM    471  OG  SER A 165       8.134 -20.845  -0.843  1.00  0.86           O  
ATOM    472  N   SER A 166       3.574 -21.078   0.045  1.00  0.87           N  
ATOM    473  CA  SER A 166       2.358 -21.631  -0.562  1.00  0.87           C  
ATOM    474  C   SER A 166       1.541 -20.572  -1.298  1.00  0.87           C  
ATOM    475  O   SER A 166       0.631 -20.851  -2.085  1.00  0.87           O  
ATOM    476  CB  SER A 166       1.481 -22.327   0.521  1.00  0.87           C  
ATOM    477  OG  SER A 166       0.297 -22.945   0.004  1.00  0.87           O  
ATOM    478  N   ASN A 167       1.909 -19.288  -1.121  1.00  0.85           N  
ATOM    479  CA  ASN A 167       1.342 -18.125  -1.777  1.00  0.85           C  
ATOM    480  C   ASN A 167       2.075 -17.825  -3.084  1.00  0.85           C  
ATOM    481  O   ASN A 167       1.902 -16.767  -3.689  1.00  0.85           O  
ATOM    482  CB  ASN A 167       1.298 -16.869  -0.845  1.00  0.85           C  
ATOM    483  CG  ASN A 167       2.638 -16.539  -0.171  1.00  0.85           C  
ATOM    484  OD1 ASN A 167       3.491 -17.372   0.053  1.00  0.85           O  
ATOM    485  ND2 ASN A 167       2.786 -15.234   0.200  1.00  0.85           N  
ATOM    486  N   TYR A 168       2.880 -18.788  -3.565  1.00  0.89           N  
ATOM    487  CA  TYR A 168       3.626 -18.707  -4.793  1.00  0.89           C  
ATOM    488  C   TYR A 168       3.228 -19.865  -5.689  1.00  0.89           C  
ATOM    489  O   TYR A 168       3.051 -20.993  -5.237  1.00  0.89           O  
ATOM    490  CB  TYR A 168       5.151 -18.775  -4.548  1.00  0.89           C  
ATOM    491  CG  TYR A 168       5.660 -17.492  -3.950  1.00  0.89           C  
ATOM    492  CD1 TYR A 168       5.497 -17.219  -2.584  1.00  0.89           C  
ATOM    493  CD2 TYR A 168       6.326 -16.549  -4.744  1.00  0.89           C  
ATOM    494  CE1 TYR A 168       6.000 -16.041  -2.023  1.00  0.89           C  
ATOM    495  CE2 TYR A 168       6.830 -15.364  -4.190  1.00  0.89           C  
ATOM    496  CZ  TYR A 168       6.671 -15.118  -2.823  1.00  0.89           C  
ATOM    497  OH  TYR A 168       7.177 -13.965  -2.207  1.00  0.89           O  
ATOM    498  N   GLU A 169       3.064 -19.598  -6.996  1.00  0.88           N  
ATOM    499  CA  GLU A 169       2.970 -20.623  -8.015  1.00  0.88           C  
ATOM    500  C   GLU A 169       4.398 -20.940  -8.427  1.00  0.88           C  
ATOM    501  O   GLU A 169       5.182 -20.021  -8.676  1.00  0.88           O  
ATOM    502  CB  GLU A 169       2.153 -20.146  -9.245  1.00  0.88           C  
ATOM    503  CG  GLU A 169       1.802 -21.282 -10.229  1.00  0.88           C  
ATOM    504  CD  GLU A 169       0.764 -22.176  -9.563  1.00  0.88           C  
ATOM    505  OE1 GLU A 169       1.147 -23.292  -9.134  1.00  0.88           O  
ATOM    506  OE2 GLU A 169      -0.394 -21.705  -9.397  1.00  0.88           O  
ATOM    507  N   ILE A 170       4.800 -22.227  -8.447  1.00  0.93           N  
ATOM    508  CA  ILE A 170       6.193 -22.614  -8.631  1.00  0.93           C  
ATOM    509  C   ILE A 170       6.367 -23.378  -9.934  1.00  0.93           C  
ATOM    510  O   ILE A 170       5.700 -24.377 -10.195  1.00  0.93           O  
ATOM    511  CB  ILE A 170       6.756 -23.466  -7.485  1.00  0.93           C  
ATOM    512  CG1 ILE A 170       6.374 -22.874  -6.102  1.00  0.93           C  
ATOM    513  CG2 ILE A 170       8.283 -23.633  -7.704  1.00  0.93           C  
ATOM    514  CD1 ILE A 170       7.046 -23.535  -4.892  1.00  0.93           C  
ATOM    515  N   ILE A 171       7.312 -22.927 -10.779  1.00  0.92           N  
ATOM    516  CA  ILE A 171       7.661 -23.531 -12.048  1.00  0.92           C  
ATOM    517  C   ILE A 171       9.072 -24.056 -11.892  1.00  0.92           C  
ATOM    518  O   ILE A 171       9.952 -23.386 -11.347  1.00  0.92           O  
ATOM    519  CB  ILE A 171       7.574 -22.535 -13.212  1.00  0.92           C  
ATOM    520  CG1 ILE A 171       6.104 -22.159 -13.533  1.00  0.92           C  
ATOM    521  CG2 ILE A 171       8.234 -23.103 -14.492  1.00  0.92           C  
ATOM    522  CD1 ILE A 171       5.450 -21.103 -12.632  1.00  0.92           C  
ATOM    523  N   THR A 172       9.321 -25.293 -12.346  1.00  0.90           N  
ATOM    524  CA  THR A 172      10.585 -25.984 -12.208  1.00  0.90           C  
ATOM    525  C   THR A 172      11.216 -26.169 -13.561  1.00  0.90           C  
ATOM    526  O   THR A 172      10.549 -26.361 -14.574  1.00  0.90           O  
ATOM    527  CB  THR A 172      10.464 -27.348 -11.533  1.00  0.90           C  
ATOM    528  OG1 THR A 172       9.369 -28.107 -12.031  1.00  0.90           O  
ATOM    529  CG2 THR A 172      10.196 -27.105 -10.047  1.00  0.90           C  
ATOM    530  N   GLY A 173      12.558 -26.066 -13.620  1.00  0.90           N  
ATOM    531  CA  GLY A 173      13.316 -26.307 -14.840  1.00  0.90           C  
ATOM    532  C   GLY A 173      13.419 -27.763 -15.256  1.00  0.90           C  
ATOM    533  O   GLY A 173      13.519 -28.025 -16.451  1.00  0.90           O  
ATOM    534  N   HIS A 174      13.382 -28.713 -14.293  1.00  0.81           N  
ATOM    535  CA  HIS A 174      13.385 -30.164 -14.480  1.00  0.81           C  
ATOM    536  C   HIS A 174      12.592 -30.783 -13.340  1.00  0.81           C  
ATOM    537  O   HIS A 174      12.263 -30.101 -12.371  1.00  0.81           O  
ATOM    538  CB  HIS A 174      14.782 -30.850 -14.448  1.00  0.81           C  
ATOM    539  CG  HIS A 174      15.655 -30.560 -15.614  1.00  0.81           C  
ATOM    540  ND1 HIS A 174      15.095 -30.552 -16.865  1.00  0.81           N  
ATOM    541  CD2 HIS A 174      16.988 -30.276 -15.684  1.00  0.81           C  
ATOM    542  CE1 HIS A 174      16.077 -30.250 -17.684  1.00  0.81           C  
ATOM    543  NE2 HIS A 174      17.234 -30.070 -17.019  1.00  0.81           N  
ATOM    544  N   GLU A 175      12.264 -32.092 -13.432  1.00  0.75           N  
ATOM    545  CA  GLU A 175      11.513 -32.828 -12.428  1.00  0.75           C  
ATOM    546  C   GLU A 175      12.440 -33.675 -11.555  1.00  0.75           C  
ATOM    547  O   GLU A 175      12.123 -34.033 -10.418  1.00  0.75           O  
ATOM    548  CB  GLU A 175      10.519 -33.761 -13.169  1.00  0.75           C  
ATOM    549  CG  GLU A 175       9.428 -33.001 -13.972  1.00  0.75           C  
ATOM    550  CD  GLU A 175       8.517 -33.885 -14.834  1.00  0.75           C  
ATOM    551  OE1 GLU A 175       8.572 -35.135 -14.721  1.00  0.75           O  
ATOM    552  OE2 GLU A 175       7.719 -33.282 -15.601  1.00  0.75           O  
ATOM    553  N   GLU A 176      13.658 -33.948 -12.056  1.00  0.78           N  
ATOM    554  CA  GLU A 176      14.627 -34.834 -11.467  1.00  0.78           C  
ATOM    555  C   GLU A 176      15.999 -34.206 -11.393  1.00  0.78           C  
ATOM    556  O   GLU A 176      16.295 -33.189 -12.019  1.00  0.78           O  
ATOM    557  CB  GLU A 176      14.709 -36.162 -12.267  1.00  0.78           C  
ATOM    558  CG  GLU A 176      15.362 -36.100 -13.681  1.00  0.78           C  
ATOM    559  CD  GLU A 176      14.630 -35.268 -14.741  1.00  0.78           C  
ATOM    560  OE1 GLU A 176      13.394 -35.085 -14.638  1.00  0.78           O  
ATOM    561  OE2 GLU A 176      15.335 -34.790 -15.663  1.00  0.78           O  
ATOM    562  N   GLY A 177      16.900 -34.800 -10.576  1.00  0.88           N  
ATOM    563  CA  GLY A 177      18.231 -34.250 -10.339  1.00  0.88           C  
ATOM    564  C   GLY A 177      18.222 -32.888  -9.686  1.00  0.88           C  
ATOM    565  O   GLY A 177      17.523 -32.650  -8.705  1.00  0.88           O  
ATOM    566  N   TYR A 178      19.050 -31.975 -10.211  1.00  0.87           N  
ATOM    567  CA  TYR A 178      19.144 -30.595  -9.793  1.00  0.87           C  
ATOM    568  C   TYR A 178      18.686 -29.683 -10.918  1.00  0.87           C  
ATOM    569  O   TYR A 178      18.787 -30.025 -12.096  1.00  0.87           O  
ATOM    570  CB  TYR A 178      20.578 -30.211  -9.317  1.00  0.87           C  
ATOM    571  CG  TYR A 178      21.656 -30.072 -10.385  1.00  0.87           C  
ATOM    572  CD1 TYR A 178      21.735 -30.824 -11.578  1.00  0.87           C  
ATOM    573  CD2 TYR A 178      22.640 -29.097 -10.166  1.00  0.87           C  
ATOM    574  CE1 TYR A 178      22.763 -30.602 -12.505  1.00  0.87           C  
ATOM    575  CE2 TYR A 178      23.658 -28.863 -11.095  1.00  0.87           C  
ATOM    576  CZ  TYR A 178      23.735 -29.635 -12.251  1.00  0.87           C  
ATOM    577  OH  TYR A 178      24.796 -29.445 -13.149  1.00  0.87           O  
ATOM    578  N   PHE A 179      18.134 -28.510 -10.572  1.00  0.91           N  
ATOM    579  CA  PHE A 179      17.514 -27.644 -11.545  1.00  0.91           C  
ATOM    580  C   PHE A 179      17.368 -26.226 -11.036  1.00  0.91           C  
ATOM    581  O   PHE A 179      17.865 -25.854  -9.970  1.00  0.91           O  
ATOM    582  CB  PHE A 179      16.174 -28.225 -12.079  1.00  0.91           C  
ATOM    583  CG  PHE A 179      15.293 -28.807 -10.998  1.00  0.91           C  
ATOM    584  CD1 PHE A 179      14.462 -27.998 -10.211  1.00  0.91           C  
ATOM    585  CD2 PHE A 179      15.295 -30.191 -10.758  1.00  0.91           C  
ATOM    586  CE1 PHE A 179      13.673 -28.554  -9.193  1.00  0.91           C  
ATOM    587  CE2 PHE A 179      14.503 -30.751  -9.750  1.00  0.91           C  
ATOM    588  CZ  PHE A 179      13.697 -29.931  -8.959  1.00  0.91           C  
ATOM    589  N   THR A 180      16.737 -25.360 -11.837  1.00  0.94           N  
ATOM    590  CA  THR A 180      16.342 -24.011 -11.479  1.00  0.94           C  
ATOM    591  C   THR A 180      14.848 -23.970 -11.244  1.00  0.94           C  
ATOM    592  O   THR A 180      14.110 -24.879 -11.630  1.00  0.94           O  
ATOM    593  CB  THR A 180      16.718 -22.982 -12.542  1.00  0.94           C  
ATOM    594  OG1 THR A 180      16.119 -23.272 -13.799  1.00  0.94           O  
ATOM    595  CG2 THR A 180      18.235 -23.037 -12.749  1.00  0.94           C  
ATOM    596  N   ALA A 181      14.348 -22.919 -10.581  1.00  0.97           N  
ATOM    597  CA  ALA A 181      12.934 -22.760 -10.355  1.00  0.97           C  
ATOM    598  C   ALA A 181      12.575 -21.287 -10.358  1.00  0.97           C  
ATOM    599  O   ALA A 181      13.391 -20.431 -10.005  1.00  0.97           O  
ATOM    600  CB  ALA A 181      12.511 -23.432  -9.032  1.00  0.97           C  
ATOM    601  N   ILE A 182      11.345 -20.966 -10.794  1.00  0.95           N  
ATOM    602  CA  ILE A 182      10.776 -19.631 -10.772  1.00  0.95           C  
ATOM    603  C   ILE A 182       9.515 -19.721  -9.940  1.00  0.95           C  
ATOM    604  O   ILE A 182       8.586 -20.464 -10.253  1.00  0.95           O  
ATOM    605  CB  ILE A 182      10.464 -19.041 -12.152  1.00  0.95           C  
ATOM    606  CG1 ILE A 182      11.763 -18.949 -12.981  1.00  0.95           C  
ATOM    607  CG2 ILE A 182       9.810 -17.648 -11.999  1.00  0.95           C  
ATOM    608  CD1 ILE A 182      11.591 -18.361 -14.385  1.00  0.95           C  
ATOM    609  N   MET A 183       9.465 -18.971  -8.831  1.00  0.92           N  
ATOM    610  CA  MET A 183       8.294 -18.826  -8.002  1.00  0.92           C  
ATOM    611  C   MET A 183       7.688 -17.471  -8.272  1.00  0.92           C  
ATOM    612  O   MET A 183       8.383 -16.454  -8.299  1.00  0.92           O  
ATOM    613  CB  MET A 183       8.614 -18.935  -6.495  1.00  0.92           C  
ATOM    614  CG  MET A 183       9.176 -20.308  -6.110  1.00  0.92           C  
ATOM    615  SD  MET A 183       9.252 -20.650  -4.331  1.00  0.92           S  
ATOM    616  CE  MET A 183      10.799 -19.741  -4.162  1.00  0.92           C  
ATOM    617  N   LEU A 184       6.368 -17.428  -8.484  1.00  0.94           N  
ATOM    618  CA  LEU A 184       5.645 -16.213  -8.782  1.00  0.94           C  
ATOM    619  C   LEU A 184       4.579 -16.000  -7.739  1.00  0.94           C  
ATOM    620  O   LEU A 184       3.762 -16.886  -7.482  1.00  0.94           O  
ATOM    621  CB  LEU A 184       4.942 -16.332 -10.149  1.00  0.94           C  
ATOM    622  CG  LEU A 184       5.889 -16.698 -11.302  1.00  0.94           C  
ATOM    623  CD1 LEU A 184       5.074 -17.040 -12.549  1.00  0.94           C  
ATOM    624  CD2 LEU A 184       6.912 -15.590 -11.576  1.00  0.94           C  
ATOM    625  N   LYS A 185       4.555 -14.830  -7.080  1.00  0.91           N  
ATOM    626  CA  LYS A 185       3.521 -14.504  -6.122  1.00  0.91           C  
ATOM    627  C   LYS A 185       2.149 -14.355  -6.764  1.00  0.91           C  
ATOM    628  O   LYS A 185       1.824 -13.364  -7.420  1.00  0.91           O  
ATOM    629  CB  LYS A 185       3.879 -13.245  -5.304  1.00  0.91           C  
ATOM    630  CG  LYS A 185       2.891 -12.963  -4.164  1.00  0.91           C  
ATOM    631  CD  LYS A 185       3.525 -12.090  -3.071  1.00  0.91           C  
ATOM    632  CE  LYS A 185       2.680 -11.958  -1.807  1.00  0.91           C  
ATOM    633  NZ  LYS A 185       1.579 -11.003  -2.045  1.00  0.91           N  
ATOM    634  N   LYS A 186       1.279 -15.366  -6.574  1.00  0.85           N  
ATOM    635  CA  LYS A 186      -0.100 -15.318  -7.008  1.00  0.85           C  
ATOM    636  C   LYS A 186      -0.851 -14.254  -6.237  1.00  0.85           C  
ATOM    637  O   LYS A 186      -0.519 -13.972  -5.080  1.00  0.85           O  
ATOM    638  CB  LYS A 186      -0.814 -16.690  -6.956  1.00  0.85           C  
ATOM    639  CG  LYS A 186      -0.489 -17.513  -5.709  1.00  0.85           C  
ATOM    640  CD  LYS A 186      -1.133 -18.906  -5.747  1.00  0.85           C  
ATOM    641  CE  LYS A 186      -0.716 -19.759  -4.552  1.00  0.85           C  
ATOM    642  NZ  LYS A 186      -1.247 -21.132  -4.654  1.00  0.85           N  
ATOM    643  N   SER A 187      -1.802 -13.589  -6.909  1.00  0.82           N  
ATOM    644  CA  SER A 187      -2.530 -12.393  -6.483  1.00  0.82           C  
ATOM    645  C   SER A 187      -1.831 -11.119  -6.893  1.00  0.82           C  
ATOM    646  O   SER A 187      -2.446 -10.060  -6.985  1.00  0.82           O  
ATOM    647  CB  SER A 187      -3.103 -12.325  -5.026  1.00  0.82           C  
ATOM    648  OG  SER A 187      -2.187 -11.862  -4.031  1.00  0.82           O  
ATOM    649  N   ARG A 188      -0.532 -11.212  -7.236  1.00  0.77           N  
ATOM    650  CA  ARG A 188       0.221 -10.091  -7.746  1.00  0.77           C  
ATOM    651  C   ARG A 188       0.707 -10.300  -9.168  1.00  0.77           C  
ATOM    652  O   ARG A 188       0.854  -9.348  -9.938  1.00  0.77           O  
ATOM    653  CB  ARG A 188       1.441  -9.916  -6.828  1.00  0.77           C  
ATOM    654  CG  ARG A 188       2.248  -8.637  -7.065  1.00  0.77           C  
ATOM    655  CD  ARG A 188       1.420  -7.375  -6.876  1.00  0.77           C  
ATOM    656  NE  ARG A 188       2.372  -6.273  -6.571  1.00  0.77           N  
ATOM    657  CZ  ARG A 188       2.875  -5.414  -7.452  1.00  0.77           C  
ATOM    658  NH1 ARG A 188       2.581  -5.425  -8.735  1.00  0.77           N  
ATOM    659  NH2 ARG A 188       3.768  -4.542  -7.005  1.00  0.77           N  
ATOM    660  N   VAL A 189       0.944 -11.562  -9.549  1.00  0.88           N  
ATOM    661  CA  VAL A 189       1.439 -11.952 -10.847  1.00  0.88           C  
ATOM    662  C   VAL A 189       0.473 -12.954 -11.445  1.00  0.88           C  
ATOM    663  O   VAL A 189       0.122 -13.964 -10.834  1.00  0.88           O  
ATOM    664  CB  VAL A 189       2.838 -12.550 -10.722  1.00  0.88           C  
ATOM    665  CG1 VAL A 189       3.328 -13.144 -12.051  1.00  0.88           C  
ATOM    666  CG2 VAL A 189       3.801 -11.439 -10.266  1.00  0.88           C  
ATOM    667  N   LYS A 190      -0.007 -12.692 -12.677  1.00  0.85           N  
ATOM    668  CA  LYS A 190      -0.789 -13.650 -13.428  1.00  0.85           C  
ATOM    669  C   LYS A 190       0.091 -14.348 -14.455  1.00  0.85           C  
ATOM    670  O   LYS A 190       0.735 -13.713 -15.289  1.00  0.85           O  
ATOM    671  CB  LYS A 190      -1.968 -12.954 -14.149  1.00  0.85           C  
ATOM    672  CG  LYS A 190      -2.914 -13.897 -14.917  1.00  0.85           C  
ATOM    673  CD  LYS A 190      -3.754 -14.804 -13.998  1.00  0.85           C  
ATOM    674  CE  LYS A 190      -4.723 -15.704 -14.773  1.00  0.85           C  
ATOM    675  NZ  LYS A 190      -5.581 -16.476 -13.844  1.00  0.85           N  
ATOM    676  N   LEU A 191       0.122 -15.695 -14.426  1.00  0.87           N  
ATOM    677  CA  LEU A 191       0.885 -16.505 -15.354  1.00  0.87           C  
ATOM    678  C   LEU A 191       0.210 -16.651 -16.710  1.00  0.87           C  
ATOM    679  O   LEU A 191      -0.949 -17.051 -16.813  1.00  0.87           O  
ATOM    680  CB  LEU A 191       1.229 -17.867 -14.708  1.00  0.87           C  
ATOM    681  CG  LEU A 191       2.096 -18.826 -15.547  1.00  0.87           C  
ATOM    682  CD1 LEU A 191       3.505 -18.281 -15.801  1.00  0.87           C  
ATOM    683  CD2 LEU A 191       2.182 -20.195 -14.860  1.00  0.87           C  
ATOM    684  N   LYS A 192       0.928 -16.264 -17.788  1.00  0.83           N  
ATOM    685  CA  LYS A 192       0.499 -16.453 -19.160  1.00  0.83           C  
ATOM    686  C   LYS A 192       1.084 -17.710 -19.765  1.00  0.83           C  
ATOM    687  O   LYS A 192       0.358 -18.502 -20.363  1.00  0.83           O  
ATOM    688  CB  LYS A 192       0.809 -15.215 -20.051  1.00  0.83           C  
ATOM    689  CG  LYS A 192       0.035 -13.927 -19.682  1.00  0.83           C  
ATOM    690  CD  LYS A 192      -1.419 -14.205 -19.255  1.00  0.83           C  
ATOM    691  CE  LYS A 192      -2.342 -12.997 -19.125  1.00  0.83           C  
ATOM    692  NZ  LYS A 192      -2.900 -12.665 -20.451  1.00  0.83           N  
ATOM    693  N   SER A 193       2.393 -17.960 -19.619  1.00  0.89           N  
ATOM    694  CA  SER A 193       2.958 -19.156 -20.206  1.00  0.89           C  
ATOM    695  C   SER A 193       4.293 -19.467 -19.575  1.00  0.89           C  
ATOM    696  O   SER A 193       4.830 -18.687 -18.788  1.00  0.89           O  
ATOM    697  CB  SER A 193       3.081 -19.107 -21.758  1.00  0.89           C  
ATOM    698  OG  SER A 193       4.028 -18.136 -22.189  1.00  0.89           O  
ATOM    699  N   GLN A 194       4.854 -20.648 -19.882  1.00  0.86           N  
ATOM    700  CA  GLN A 194       6.158 -21.058 -19.422  1.00  0.86           C  
ATOM    701  C   GLN A 194       6.799 -21.841 -20.551  1.00  0.86           C  
ATOM    702  O   GLN A 194       6.121 -22.614 -21.230  1.00  0.86           O  
ATOM    703  CB  GLN A 194       6.074 -21.907 -18.123  1.00  0.86           C  
ATOM    704  CG  GLN A 194       5.094 -23.102 -18.193  1.00  0.86           C  
ATOM    705  CD  GLN A 194       5.079 -23.886 -16.877  1.00  0.86           C  
ATOM    706  OE1 GLN A 194       5.978 -24.652 -16.584  1.00  0.86           O  
ATOM    707  NE2 GLN A 194       4.006 -23.692 -16.062  1.00  0.86           N  
ATOM    708  N   GLU A 195       8.102 -21.624 -20.805  1.00  0.88           N  
ATOM    709  CA  GLU A 195       8.838 -22.226 -21.900  1.00  0.88           C  
ATOM    710  C   GLU A 195      10.200 -22.677 -21.391  1.00  0.88           C  
ATOM    711  O   GLU A 195      10.901 -21.959 -20.678  1.00  0.88           O  
ATOM    712  CB  GLU A 195       9.027 -21.237 -23.081  1.00  0.88           C  
ATOM    713  CG  GLU A 195       9.713 -21.834 -24.340  1.00  0.88           C  
ATOM    714  CD  GLU A 195      10.031 -20.806 -25.434  1.00  0.88           C  
ATOM    715  OE1 GLU A 195       9.966 -19.576 -25.170  1.00  0.88           O  
ATOM    716  OE2 GLU A 195      10.401 -21.253 -26.552  1.00  0.88           O  
ATOM    717  N   ILE A 196      10.615 -23.912 -21.725  1.00  0.90           N  
ATOM    718  CA  ILE A 196      11.867 -24.478 -21.264  1.00  0.90           C  
ATOM    719  C   ILE A 196      12.702 -24.790 -22.488  1.00  0.90           C  
ATOM    720  O   ILE A 196      12.317 -25.595 -23.335  1.00  0.90           O  
ATOM    721  CB  ILE A 196      11.676 -25.745 -20.429  1.00  0.90           C  
ATOM    722  CG1 ILE A 196      10.757 -25.454 -19.218  1.00  0.90           C  
ATOM    723  CG2 ILE A 196      13.061 -26.244 -19.970  1.00  0.90           C  
ATOM    724  CD1 ILE A 196      10.468 -26.658 -18.314  1.00  0.90           C  
ATOM    725  N   ILE A 197      13.882 -24.158 -22.616  1.00  0.86           N  
ATOM    726  CA  ILE A 197      14.745 -24.348 -23.767  1.00  0.86           C  
ATOM    727  C   ILE A 197      16.029 -25.012 -23.284  1.00  0.86           C  
ATOM    728  O   ILE A 197      16.790 -24.381 -22.547  1.00  0.86           O  
ATOM    729  CB  ILE A 197      15.009 -23.043 -24.507  1.00  0.86           C  
ATOM    730  CG1 ILE A 197      13.650 -22.456 -24.951  1.00  0.86           C  
ATOM    731  CG2 ILE A 197      15.932 -23.310 -25.718  1.00  0.86           C  
ATOM    732  CD1 ILE A 197      13.748 -21.078 -25.594  1.00  0.86           C  
ATOM    733  N   PRO A 198      16.344 -26.267 -23.604  1.00  0.85           N  
ATOM    734  CA  PRO A 198      17.634 -26.861 -23.286  1.00  0.85           C  
ATOM    735  C   PRO A 198      18.724 -26.321 -24.191  1.00  0.85           C  
ATOM    736  O   PRO A 198      18.479 -26.063 -25.367  1.00  0.85           O  
ATOM    737  CB  PRO A 198      17.428 -28.374 -23.507  1.00  0.85           C  
ATOM    738  CG  PRO A 198      16.031 -28.549 -24.130  1.00  0.85           C  
ATOM    739  CD  PRO A 198      15.555 -27.138 -24.468  1.00  0.85           C  
ATOM    740  N   PHE A 199      19.952 -26.131 -23.676  1.00  0.89           N  
ATOM    741  CA  PHE A 199      21.070 -25.777 -24.530  1.00  0.89           C  
ATOM    742  C   PHE A 199      21.481 -26.983 -25.380  1.00  0.89           C  
ATOM    743  O   PHE A 199      21.687 -28.040 -24.789  1.00  0.89           O  
ATOM    744  CB  PHE A 199      22.288 -25.266 -23.730  1.00  0.89           C  
ATOM    745  CG  PHE A 199      21.866 -24.188 -22.784  1.00  0.89           C  
ATOM    746  CD1 PHE A 199      21.443 -22.955 -23.296  1.00  0.89           C  
ATOM    747  CD2 PHE A 199      21.953 -24.346 -21.393  1.00  0.89           C  
ATOM    748  CE1 PHE A 199      21.098 -21.904 -22.446  1.00  0.89           C  
ATOM    749  CE2 PHE A 199      21.603 -23.296 -20.534  1.00  0.89           C  
ATOM    750  CZ  PHE A 199      21.170 -22.077 -21.064  1.00  0.89           C  
ATOM    751  N   PRO A 200      21.631 -26.949 -26.705  1.00  0.87           N  
ATOM    752  CA  PRO A 200      21.929 -28.133 -27.517  1.00  0.87           C  
ATOM    753  C   PRO A 200      23.315 -28.704 -27.261  1.00  0.87           C  
ATOM    754  O   PRO A 200      23.581 -29.840 -27.639  1.00  0.87           O  
ATOM    755  CB  PRO A 200      21.832 -27.631 -28.971  1.00  0.87           C  
ATOM    756  CG  PRO A 200      20.970 -26.370 -28.898  1.00  0.87           C  
ATOM    757  CD  PRO A 200      21.313 -25.792 -27.531  1.00  0.87           C  
ATOM    758  N   SER A 201      24.205 -27.882 -26.679  1.00  0.86           N  
ATOM    759  CA  SER A 201      25.598 -28.171 -26.396  1.00  0.86           C  
ATOM    760  C   SER A 201      25.872 -28.453 -24.913  1.00  0.86           C  
ATOM    761  O   SER A 201      26.999 -28.801 -24.564  1.00  0.86           O  
ATOM    762  CB  SER A 201      26.533 -27.071 -26.972  1.00  0.86           C  
ATOM    763  OG  SER A 201      25.968 -25.800 -26.717  1.00  0.86           O  
ATOM    764  N   THR A 202      24.827 -28.422 -24.031  1.00  0.85           N  
ATOM    765  CA  THR A 202      24.914 -28.702 -22.580  1.00  0.85           C  
ATOM    766  C   THR A 202      25.464 -30.067 -22.276  1.00  0.85           C  
ATOM    767  O   THR A 202      25.231 -31.033 -23.000  1.00  0.85           O  
ATOM    768  CB  THR A 202      23.593 -28.543 -21.789  1.00  0.85           C  
ATOM    769  OG1 THR A 202      23.797 -28.593 -20.389  1.00  0.85           O  
ATOM    770  CG2 THR A 202      22.519 -29.606 -22.079  1.00  0.85           C  
ATOM    771  N   LYS A 203      26.247 -30.184 -21.184  1.00  0.76           N  
ATOM    772  CA  LYS A 203      26.685 -31.482 -20.721  1.00  0.76           C  
ATOM    773  C   LYS A 203      26.351 -31.680 -19.264  1.00  0.76           C  
ATOM    774  O   LYS A 203      26.669 -32.717 -18.684  1.00  0.76           O  
ATOM    775  CB  LYS A 203      28.185 -31.724 -21.003  1.00  0.76           C  
ATOM    776  CG  LYS A 203      28.495 -31.592 -22.503  1.00  0.76           C  
ATOM    777  CD  LYS A 203      29.613 -32.522 -22.989  1.00  0.76           C  
ATOM    778  CE  LYS A 203      29.685 -32.653 -24.513  1.00  0.76           C  
ATOM    779  NZ  LYS A 203      28.424 -33.245 -25.012  1.00  0.76           N  
ATOM    780  N   MET A 204      25.642 -30.719 -18.651  1.00  0.75           N  
ATOM    781  CA  MET A 204      25.257 -30.788 -17.261  1.00  0.75           C  
ATOM    782  C   MET A 204      23.750 -30.667 -17.105  1.00  0.75           C  
ATOM    783  O   MET A 204      23.239 -30.379 -16.024  1.00  0.75           O  
ATOM    784  CB  MET A 204      25.996 -29.682 -16.474  1.00  0.75           C  
ATOM    785  CG  MET A 204      27.536 -29.789 -16.554  1.00  0.75           C  
ATOM    786  SD  MET A 204      28.436 -28.427 -15.746  1.00  0.75           S  
ATOM    787  CE  MET A 204      28.387 -29.123 -14.076  1.00  0.75           C  
ATOM    788  N   MET A 205      22.989 -30.867 -18.203  1.00  0.77           N  
ATOM    789  CA  MET A 205      21.529 -30.812 -18.239  1.00  0.77           C  
ATOM    790  C   MET A 205      20.973 -29.409 -18.030  1.00  0.77           C  
ATOM    791  O   MET A 205      19.766 -29.215 -17.834  1.00  0.77           O  
ATOM    792  CB  MET A 205      20.864 -31.858 -17.303  1.00  0.77           C  
ATOM    793  CG  MET A 205      21.155 -33.320 -17.695  1.00  0.77           C  
ATOM    794  SD  MET A 205      20.555 -33.792 -19.349  1.00  0.77           S  
ATOM    795  CE  MET A 205      18.780 -33.642 -18.992  1.00  0.77           C  
ATOM    796  N   ALA A 206      21.824 -28.381 -18.136  1.00  0.92           N  
ATOM    797  CA  ALA A 206      21.487 -26.984 -18.038  1.00  0.92           C  
ATOM    798  C   ALA A 206      20.528 -26.485 -19.108  1.00  0.92           C  
ATOM    799  O   ALA A 206      20.510 -26.949 -20.254  1.00  0.92           O  
ATOM    800  CB  ALA A 206      22.759 -26.117 -17.986  1.00  0.92           C  
ATOM    801  N   ASN A 207      19.687 -25.508 -18.751  1.00  0.91           N  
ATOM    802  CA  ASN A 207      18.629 -25.065 -19.608  1.00  0.91           C  
ATOM    803  C   ASN A 207      18.224 -23.655 -19.277  1.00  0.91           C  
ATOM    804  O   ASN A 207      18.483 -23.132 -18.192  1.00  0.91           O  
ATOM    805  CB  ASN A 207      17.407 -26.030 -19.565  1.00  0.91           C  
ATOM    806  CG  ASN A 207      16.819 -26.252 -18.159  1.00  0.91           C  
ATOM    807  OD1 ASN A 207      17.352 -25.927 -17.126  1.00  0.91           O  
ATOM    808  ND2 ASN A 207      15.606 -26.883 -18.182  1.00  0.91           N  
ATOM    809  N   LEU A 208      17.575 -22.993 -20.236  1.00  0.94           N  
ATOM    810  CA  LEU A 208      17.014 -21.688 -20.051  1.00  0.94           C  
ATOM    811  C   LEU A 208      15.539 -21.848 -19.726  1.00  0.94           C  
ATOM    812  O   LEU A 208      14.762 -22.403 -20.503  1.00  0.94           O  
ATOM    813  CB  LEU A 208      17.219 -20.878 -21.340  1.00  0.94           C  
ATOM    814  CG  LEU A 208      16.689 -19.441 -21.308  1.00  0.94           C  
ATOM    815  CD1 LEU A 208      17.353 -18.581 -20.221  1.00  0.94           C  
ATOM    816  CD2 LEU A 208      16.830 -18.860 -22.720  1.00  0.94           C  
ATOM    817  N   LEU A 209      15.125 -21.378 -18.537  1.00  0.94           N  
ATOM    818  CA  LEU A 209      13.750 -21.435 -18.099  1.00  0.94           C  
ATOM    819  C   LEU A 209      13.138 -20.058 -18.284  1.00  0.94           C  
ATOM    820  O   LEU A 209      13.471 -19.119 -17.563  1.00  0.94           O  
ATOM    821  CB  LEU A 209      13.689 -21.875 -16.616  1.00  0.94           C  
ATOM    822  CG  LEU A 209      12.293 -21.885 -15.964  1.00  0.94           C  
ATOM    823  CD1 LEU A 209      11.302 -22.752 -16.744  1.00  0.94           C  
ATOM    824  CD2 LEU A 209      12.388 -22.372 -14.510  1.00  0.94           C  
ATOM    825  N   CYS A 210      12.242 -19.917 -19.278  1.00  0.93           N  
ATOM    826  CA  CYS A 210      11.564 -18.689 -19.641  1.00  0.93           C  
ATOM    827  C   CYS A 210      10.112 -18.772 -19.196  1.00  0.93           C  
ATOM    828  O   CYS A 210       9.497 -19.837 -19.161  1.00  0.93           O  
ATOM    829  CB  CYS A 210      11.565 -18.425 -21.177  1.00  0.93           C  
ATOM    830  SG  CYS A 210      13.209 -18.412 -21.957  1.00  0.93           S  
ATOM    831  N   VAL A 211       9.522 -17.632 -18.823  1.00  0.92           N  
ATOM    832  CA  VAL A 211       8.184 -17.533 -18.287  1.00  0.92           C  
ATOM    833  C   VAL A 211       7.617 -16.221 -18.778  1.00  0.92           C  
ATOM    834  O   VAL A 211       8.321 -15.209 -18.820  1.00  0.92           O  
ATOM    835  CB  VAL A 211       8.209 -17.538 -16.755  1.00  0.92           C  
ATOM    836  CG1 VAL A 211       6.896 -17.039 -16.144  1.00  0.92           C  
ATOM    837  CG2 VAL A 211       8.475 -18.954 -16.223  1.00  0.92           C  
ATOM    838  N   HIS A 212       6.323 -16.183 -19.133  1.00  0.88           N  
ATOM    839  CA  HIS A 212       5.649 -14.986 -19.585  1.00  0.88           C  
ATOM    840  C   HIS A 212       4.505 -14.702 -18.627  1.00  0.88           C  
ATOM    841  O   HIS A 212       3.704 -15.584 -18.294  1.00  0.88           O  
ATOM    842  CB  HIS A 212       5.137 -15.123 -21.037  1.00  0.88           C  
ATOM    843  CG  HIS A 212       6.226 -15.368 -22.050  1.00  0.88           C  
ATOM    844  ND1 HIS A 212       6.857 -16.590 -22.117  1.00  0.88           N  
ATOM    845  CD2 HIS A 212       6.742 -14.522 -22.992  1.00  0.88           C  
ATOM    846  CE1 HIS A 212       7.746 -16.480 -23.088  1.00  0.88           C  
ATOM    847  NE2 HIS A 212       7.709 -15.252 -23.645  1.00  0.88           N  
ATOM    848  N   VAL A 213       4.412 -13.467 -18.107  1.00  0.89           N  
ATOM    849  CA  VAL A 213       3.493 -13.097 -17.046  1.00  0.89           C  
ATOM    850  C   VAL A 213       2.928 -11.710 -17.287  1.00  0.89           C  
ATOM    851  O   VAL A 213       3.428 -10.929 -18.099  1.00  0.89           O  
ATOM    852  CB  VAL A 213       4.109 -13.132 -15.640  1.00  0.89           C  
ATOM    853  CG1 VAL A 213       4.396 -14.571 -15.199  1.00  0.89           C  
ATOM    854  CG2 VAL A 213       5.412 -12.322 -15.570  1.00  0.89           C  
ATOM    855  N   ASN A 214       1.839 -11.360 -16.581  1.00  0.84           N  
ATOM    856  CA  ASN A 214       1.250 -10.043 -16.610  1.00  0.84           C  
ATOM    857  C   ASN A 214       1.203  -9.522 -15.183  1.00  0.84           C  
ATOM    858  O   ASN A 214       0.668 -10.177 -14.282  1.00  0.84           O  
ATOM    859  CB  ASN A 214      -0.151 -10.106 -17.268  1.00  0.84           C  
ATOM    860  CG  ASN A 214      -0.763  -8.721 -17.472  1.00  0.84           C  
ATOM    861  OD1 ASN A 214      -1.483  -8.211 -16.623  1.00  0.84           O  
ATOM    862  ND2 ASN A 214      -0.485  -8.095 -18.641  1.00  0.84           N  
ATOM    863  N   VAL A 215       1.792  -8.338 -14.959  1.00  0.83           N  
ATOM    864  CA  VAL A 215       1.770  -7.625 -13.708  1.00  0.83           C  
ATOM    865  C   VAL A 215       1.051  -6.326 -14.003  1.00  0.83           C  
ATOM    866  O   VAL A 215       1.597  -5.446 -14.663  1.00  0.83           O  
ATOM    867  CB  VAL A 215       3.166  -7.311 -13.169  1.00  0.83           C  
ATOM    868  CG1 VAL A 215       3.032  -6.743 -11.744  1.00  0.83           C  
ATOM    869  CG2 VAL A 215       4.031  -8.586 -13.176  1.00  0.83           C  
ATOM    870  N   SER A 216      -0.211  -6.187 -13.563  1.00  0.71           N  
ATOM    871  CA  SER A 216      -0.984  -4.947 -13.632  1.00  0.71           C  
ATOM    872  C   SER A 216      -1.065  -4.245 -14.986  1.00  0.71           C  
ATOM    873  O   SER A 216      -1.000  -3.021 -15.083  1.00  0.71           O  
ATOM    874  CB  SER A 216      -0.760  -3.961 -12.429  1.00  0.71           C  
ATOM    875  OG  SER A 216       0.591  -3.617 -12.137  1.00  0.71           O  
ATOM    876  N   GLY A 217      -1.259  -5.005 -16.089  1.00  0.76           N  
ATOM    877  CA  GLY A 217      -1.220  -4.480 -17.454  1.00  0.76           C  
ATOM    878  C   GLY A 217       0.142  -4.597 -18.090  1.00  0.76           C  
ATOM    879  O   GLY A 217       0.250  -4.868 -19.283  1.00  0.76           O  
ATOM    880  N   ASN A 218       1.233  -4.449 -17.319  1.00  0.79           N  
ATOM    881  CA  ASN A 218       2.584  -4.595 -17.821  1.00  0.79           C  
ATOM    882  C   ASN A 218       2.929  -6.067 -18.027  1.00  0.79           C  
ATOM    883  O   ASN A 218       2.979  -6.872 -17.101  1.00  0.79           O  
ATOM    884  CB  ASN A 218       3.628  -3.939 -16.881  1.00  0.79           C  
ATOM    885  CG  ASN A 218       3.249  -2.495 -16.566  1.00  0.79           C  
ATOM    886  OD1 ASN A 218       2.905  -2.178 -15.443  1.00  0.79           O  
ATOM    887  ND2 ASN A 218       3.335  -1.588 -17.574  1.00  0.79           N  
ATOM    888  N   GLU A 219       3.173  -6.464 -19.287  1.00  0.84           N  
ATOM    889  CA  GLU A 219       3.578  -7.805 -19.617  1.00  0.84           C  
ATOM    890  C   GLU A 219       5.083  -7.975 -19.470  1.00  0.84           C  
ATOM    891  O   GLU A 219       5.892  -7.145 -19.891  1.00  0.84           O  
ATOM    892  CB  GLU A 219       3.049  -8.198 -21.011  1.00  0.84           C  
ATOM    893  CG  GLU A 219       3.331  -7.183 -22.140  1.00  0.84           C  
ATOM    894  CD  GLU A 219       2.831  -7.706 -23.484  1.00  0.84           C  
ATOM    895  OE1 GLU A 219       2.295  -6.871 -24.256  1.00  0.84           O  
ATOM    896  OE2 GLU A 219       2.971  -8.933 -23.726  1.00  0.84           O  
ATOM    897  N   LEU A 220       5.493  -9.046 -18.766  1.00  0.86           N  
ATOM    898  CA  LEU A 220       6.874  -9.316 -18.430  1.00  0.86           C  
ATOM    899  C   LEU A 220       7.246 -10.703 -18.919  1.00  0.86           C  
ATOM    900  O   LEU A 220       6.455 -11.647 -18.873  1.00  0.86           O  
ATOM    901  CB  LEU A 220       7.181  -9.219 -16.906  1.00  0.86           C  
ATOM    902  CG  LEU A 220       7.520  -7.807 -16.374  1.00  0.86           C  
ATOM    903  CD1 LEU A 220       6.348  -6.817 -16.363  1.00  0.86           C  
ATOM    904  CD2 LEU A 220       8.145  -7.873 -14.972  1.00  0.86           C  
ATOM    905  N   CYS A 221       8.496 -10.853 -19.386  1.00  0.93           N  
ATOM    906  CA  CYS A 221       9.088 -12.129 -19.730  1.00  0.93           C  
ATOM    907  C   CYS A 221      10.272 -12.329 -18.808  1.00  0.93           C  
ATOM    908  O   CYS A 221      11.240 -11.567 -18.816  1.00  0.93           O  
ATOM    909  CB  CYS A 221       9.511 -12.192 -21.223  1.00  0.93           C  
ATOM    910  SG  CYS A 221      10.229 -13.789 -21.756  1.00  0.93           S  
ATOM    911  N   LEU A 222      10.204 -13.345 -17.946  1.00  0.93           N  
ATOM    912  CA  LEU A 222      11.163 -13.578 -16.894  1.00  0.93           C  
ATOM    913  C   LEU A 222      11.916 -14.844 -17.203  1.00  0.93           C  
ATOM    914  O   LEU A 222      11.342 -15.842 -17.629  1.00  0.93           O  
ATOM    915  CB  LEU A 222      10.489 -13.716 -15.515  1.00  0.93           C  
ATOM    916  CG  LEU A 222       9.513 -12.575 -15.190  1.00  0.93           C  
ATOM    917  CD1 LEU A 222       8.830 -12.837 -13.851  1.00  0.93           C  
ATOM    918  CD2 LEU A 222      10.208 -11.211 -15.157  1.00  0.93           C  
ATOM    919  N   MET A 223      13.242 -14.822 -17.035  1.00  0.94           N  
ATOM    920  CA  MET A 223      14.093 -15.895 -17.478  1.00  0.94           C  
ATOM    921  C   MET A 223      15.143 -16.218 -16.423  1.00  0.94           C  
ATOM    922  O   MET A 223      15.682 -15.336 -15.754  1.00  0.94           O  
ATOM    923  CB  MET A 223      14.798 -15.486 -18.793  1.00  0.94           C  
ATOM    924  CG  MET A 223      13.867 -15.183 -19.987  1.00  0.94           C  
ATOM    925  SD  MET A 223      14.621 -14.220 -21.333  1.00  0.94           S  
ATOM    926  CE  MET A 223      16.117 -15.215 -21.525  1.00  0.94           C  
ATOM    927  N   THR A 224      15.475 -17.508 -16.234  1.00  0.96           N  
ATOM    928  CA  THR A 224      16.520 -17.930 -15.309  1.00  0.96           C  
ATOM    929  C   THR A 224      17.298 -19.051 -15.922  1.00  0.96           C  
ATOM    930  O   THR A 224      16.821 -19.778 -16.800  1.00  0.96           O  
ATOM    931  CB  THR A 224      15.997 -18.360 -13.935  1.00  0.96           C  
ATOM    932  OG1 THR A 224      16.993 -18.689 -12.975  1.00  0.96           O  
ATOM    933  CG2 THR A 224      15.086 -19.580 -14.015  1.00  0.96           C  
ATOM    934  N   SER A 225      18.552 -19.205 -15.493  1.00  0.96           N  
ATOM    935  CA  SER A 225      19.403 -20.265 -15.957  1.00  0.96           C  
ATOM    936  C   SER A 225      20.514 -20.431 -14.957  1.00  0.96           C  
ATOM    937  O   SER A 225      20.801 -19.530 -14.161  1.00  0.96           O  
ATOM    938  CB  SER A 225      19.976 -20.006 -17.372  1.00  0.96           C  
ATOM    939  OG  SER A 225      20.718 -21.124 -17.846  1.00  0.96           O  
ATOM    940  N   HIS A 226      21.137 -21.610 -14.964  1.00  0.94           N  
ATOM    941  CA  HIS A 226      22.367 -21.908 -14.285  1.00  0.94           C  
ATOM    942  C   HIS A 226      23.262 -22.387 -15.397  1.00  0.94           C  
ATOM    943  O   HIS A 226      23.052 -23.477 -15.934  1.00  0.94           O  
ATOM    944  CB  HIS A 226      22.188 -23.001 -13.218  1.00  0.94           C  
ATOM    945  CG  HIS A 226      23.443 -23.399 -12.531  1.00  0.94           C  
ATOM    946  ND1 HIS A 226      23.486 -24.628 -11.932  1.00  0.94           N  
ATOM    947  CD2 HIS A 226      24.588 -22.700 -12.291  1.00  0.94           C  
ATOM    948  CE1 HIS A 226      24.667 -24.668 -11.331  1.00  0.94           C  
ATOM    949  NE2 HIS A 226      25.356 -23.525 -11.513  1.00  0.94           N  
ATOM    950  N   LEU A 227      24.224 -21.563 -15.830  1.00  0.94           N  
ATOM    951  CA  LEU A 227      25.094 -21.871 -16.951  1.00  0.94           C  
ATOM    952  C   LEU A 227      26.199 -22.837 -16.587  1.00  0.94           C  
ATOM    953  O   LEU A 227      26.571 -22.959 -15.421  1.00  0.94           O  
ATOM    954  CB  LEU A 227      25.744 -20.606 -17.566  1.00  0.94           C  
ATOM    955  CG  LEU A 227      24.761 -19.506 -18.004  1.00  0.94           C  
ATOM    956  CD1 LEU A 227      25.508 -18.368 -18.713  1.00  0.94           C  
ATOM    957  CD2 LEU A 227      23.685 -20.071 -18.931  1.00  0.94           C  
ATOM    958  N   GLU A 228      26.773 -23.536 -17.592  1.00  0.89           N  
ATOM    959  CA  GLU A 228      27.855 -24.494 -17.406  1.00  0.89           C  
ATOM    960  C   GLU A 228      28.980 -24.007 -16.504  1.00  0.89           C  
ATOM    961  O   GLU A 228      29.598 -22.958 -16.713  1.00  0.89           O  
ATOM    962  CB  GLU A 228      28.455 -25.002 -18.736  1.00  0.89           C  
ATOM    963  CG  GLU A 228      27.468 -25.838 -19.591  1.00  0.89           C  
ATOM    964  CD  GLU A 228      27.407 -27.328 -19.277  1.00  0.89           C  
ATOM    965  OE1 GLU A 228      26.279 -27.856 -19.109  1.00  0.89           O  
ATOM    966  OE2 GLU A 228      28.480 -27.981 -19.299  1.00  0.89           O  
ATOM    967  N   SER A 229      29.233 -24.775 -15.432  1.00  0.91           N  
ATOM    968  CA  SER A 229      30.143 -24.404 -14.372  1.00  0.91           C  
ATOM    969  C   SER A 229      31.585 -24.565 -14.795  1.00  0.91           C  
ATOM    970  O   SER A 229      31.887 -25.016 -15.898  1.00  0.91           O  
ATOM    971  CB  SER A 229      29.866 -25.164 -13.044  1.00  0.91           C  
ATOM    972  OG  SER A 229      28.537 -24.900 -12.594  1.00  0.91           O  
ATOM    973  N   THR A 230      32.525 -24.159 -13.928  1.00  0.79           N  
ATOM    974  CA  THR A 230      33.960 -24.346 -14.122  1.00  0.79           C  
ATOM    975  C   THR A 230      34.598 -23.460 -15.174  1.00  0.79           C  
ATOM    976  O   THR A 230      33.977 -22.907 -16.078  1.00  0.79           O  
ATOM    977  CB  THR A 230      34.535 -25.781 -14.149  1.00  0.79           C  
ATOM    978  OG1 THR A 230      34.577 -26.389 -15.424  1.00  0.79           O  
ATOM    979  CG2 THR A 230      33.797 -26.695 -13.165  1.00  0.79           C  
ATOM    980  N   ARG A 231      35.907 -23.210 -15.067  1.00  0.66           N  
ATOM    981  CA  ARG A 231      36.661 -22.539 -16.111  1.00  0.66           C  
ATOM    982  C   ARG A 231      36.753 -23.342 -17.412  1.00  0.66           C  
ATOM    983  O   ARG A 231      36.799 -22.769 -18.500  1.00  0.66           O  
ATOM    984  CB  ARG A 231      38.079 -22.242 -15.585  1.00  0.66           C  
ATOM    985  CG  ARG A 231      39.016 -21.597 -16.627  1.00  0.66           C  
ATOM    986  CD  ARG A 231      40.438 -21.312 -16.147  1.00  0.66           C  
ATOM    987  NE  ARG A 231      41.016 -22.630 -15.734  1.00  0.66           N  
ATOM    988  CZ  ARG A 231      42.280 -22.804 -15.328  1.00  0.66           C  
ATOM    989  NH1 ARG A 231      42.700 -24.005 -14.938  1.00  0.66           N  
ATOM    990  NH2 ARG A 231      43.139 -21.789 -15.311  1.00  0.66           N  
ATOM    991  N   GLY A 232      36.781 -24.688 -17.324  1.00  0.75           N  
ATOM    992  CA  GLY A 232      37.022 -25.599 -18.446  1.00  0.75           C  
ATOM    993  C   GLY A 232      35.979 -25.562 -19.531  1.00  0.75           C  
ATOM    994  O   GLY A 232      36.248 -25.888 -20.686  1.00  0.75           O  
ATOM    995  N   HIS A 233      34.762 -25.127 -19.175  1.00  0.78           N  
ATOM    996  CA  HIS A 233      33.624 -25.032 -20.062  1.00  0.78           C  
ATOM    997  C   HIS A 233      33.293 -23.577 -20.380  1.00  0.78           C  
ATOM    998  O   HIS A 233      32.177 -23.258 -20.791  1.00  0.78           O  
ATOM    999  CB  HIS A 233      32.388 -25.752 -19.469  1.00  0.78           C  
ATOM   1000  CG  HIS A 233      32.598 -27.220 -19.239  1.00  0.78           C  
ATOM   1001  ND1 HIS A 233      33.444 -27.673 -18.248  1.00  0.78           N  
ATOM   1002  CD2 HIS A 233      32.050 -28.273 -19.912  1.00  0.78           C  
ATOM   1003  CE1 HIS A 233      33.399 -28.989 -18.331  1.00  0.78           C  
ATOM   1004  NE2 HIS A 233      32.573 -29.394 -19.316  1.00  0.78           N  
ATOM   1005  N   ALA A 234      34.254 -22.635 -20.244  1.00  0.89           N  
ATOM   1006  CA  ALA A 234      34.060 -21.214 -20.513  1.00  0.89           C  
ATOM   1007  C   ALA A 234      33.565 -20.871 -21.915  1.00  0.89           C  
ATOM   1008  O   ALA A 234      32.682 -20.032 -22.077  1.00  0.89           O  
ATOM   1009  CB  ALA A 234      35.367 -20.438 -20.262  1.00  0.89           C  
ATOM   1010  N   ALA A 235      34.076 -21.530 -22.966  1.00  0.89           N  
ATOM   1011  CA  ALA A 235      33.608 -21.391 -24.335  1.00  0.89           C  
ATOM   1012  C   ALA A 235      32.165 -21.833 -24.551  1.00  0.89           C  
ATOM   1013  O   ALA A 235      31.383 -21.169 -25.239  1.00  0.89           O  
ATOM   1014  CB  ALA A 235      34.526 -22.215 -25.249  1.00  0.89           C  
ATOM   1015  N   GLU A 236      31.760 -22.950 -23.934  1.00  0.86           N  
ATOM   1016  CA  GLU A 236      30.388 -23.412 -23.876  1.00  0.86           C  
ATOM   1017  C   GLU A 236      29.488 -22.468 -23.080  1.00  0.86           C  
ATOM   1018  O   GLU A 236      28.359 -22.144 -23.453  1.00  0.86           O  
ATOM   1019  CB  GLU A 236      30.337 -24.861 -23.341  1.00  0.86           C  
ATOM   1020  CG  GLU A 236      28.908 -25.365 -23.025  1.00  0.86           C  
ATOM   1021  CD  GLU A 236      27.869 -25.178 -24.120  1.00  0.86           C  
ATOM   1022  OE1 GLU A 236      28.286 -25.033 -25.296  1.00  0.86           O  
ATOM   1023  OE2 GLU A 236      26.649 -25.149 -23.810  1.00  0.86           O  
ATOM   1024  N   ARG A 237      29.975 -21.928 -21.958  1.00  0.85           N  
ATOM   1025  CA  ARG A 237      29.288 -20.899 -21.206  1.00  0.85           C  
ATOM   1026  C   ARG A 237      29.027 -19.609 -21.955  1.00  0.85           C  
ATOM   1027  O   ARG A 237      27.952 -19.002 -21.847  1.00  0.85           O  
ATOM   1028  CB  ARG A 237      30.066 -20.591 -19.942  1.00  0.85           C  
ATOM   1029  CG  ARG A 237      29.326 -19.606 -19.033  1.00  0.85           C  
ATOM   1030  CD  ARG A 237      29.806 -19.649 -17.598  1.00  0.85           C  
ATOM   1031  NE  ARG A 237      31.261 -19.395 -17.623  1.00  0.85           N  
ATOM   1032  CZ  ARG A 237      32.197 -20.286 -17.308  1.00  0.85           C  
ATOM   1033  NH1 ARG A 237      31.959 -21.580 -17.161  1.00  0.85           N  
ATOM   1034  NH2 ARG A 237      33.441 -19.836 -17.225  1.00  0.85           N  
ATOM   1035  N   MET A 238      29.984 -19.169 -22.774  1.00  0.89           N  
ATOM   1036  CA  MET A 238      29.783 -18.108 -23.730  1.00  0.89           C  
ATOM   1037  C   MET A 238      28.708 -18.422 -24.767  1.00  0.89           C  
ATOM   1038  O   MET A 238      27.850 -17.579 -25.019  1.00  0.89           O  
ATOM   1039  CB  MET A 238      31.092 -17.800 -24.467  1.00  0.89           C  
ATOM   1040  CG  MET A 238      32.195 -17.166 -23.601  1.00  0.89           C  
ATOM   1041  SD  MET A 238      33.781 -16.955 -24.476  1.00  0.89           S  
ATOM   1042  CE  MET A 238      33.187 -16.074 -25.952  1.00  0.89           C  
ATOM   1043  N   ASN A 239      28.694 -19.654 -25.334  1.00  0.90           N  
ATOM   1044  CA  ASN A 239      27.684 -20.151 -26.269  1.00  0.90           C  
ATOM   1045  C   ASN A 239      26.282 -20.128 -25.703  1.00  0.90           C  
ATOM   1046  O   ASN A 239      25.321 -19.756 -26.386  1.00  0.90           O  
ATOM   1047  CB  ASN A 239      27.952 -21.602 -26.739  1.00  0.90           C  
ATOM   1048  CG  ASN A 239      29.131 -21.655 -27.699  1.00  0.90           C  
ATOM   1049  OD1 ASN A 239      29.442 -20.695 -28.393  1.00  0.90           O  
ATOM   1050  ND2 ASN A 239      29.752 -22.860 -27.786  1.00  0.90           N  
ATOM   1051  N   GLN A 240      26.130 -20.498 -24.427  1.00  0.90           N  
ATOM   1052  CA  GLN A 240      24.900 -20.280 -23.706  1.00  0.90           C  
ATOM   1053  C   GLN A 240      24.562 -18.822 -23.472  1.00  0.90           C  
ATOM   1054  O   GLN A 240      23.426 -18.421 -23.675  1.00  0.90           O  
ATOM   1055  CB  GLN A 240      24.929 -20.946 -22.335  1.00  0.90           C  
ATOM   1056  CG  GLN A 240      24.944 -22.472 -22.395  1.00  0.90           C  
ATOM   1057  CD  GLN A 240      25.490 -23.013 -21.087  1.00  0.90           C  
ATOM   1058  OE1 GLN A 240      24.842 -23.204 -20.065  1.00  0.90           O  
ATOM   1059  NE2 GLN A 240      26.818 -23.219 -21.131  1.00  0.90           N  
ATOM   1060  N   LEU A 241      25.526 -17.969 -23.060  1.00  0.93           N  
ATOM   1061  CA  LEU A 241      25.248 -16.566 -22.790  1.00  0.93           C  
ATOM   1062  C   LEU A 241      24.689 -15.823 -23.989  1.00  0.93           C  
ATOM   1063  O   LEU A 241      23.652 -15.164 -23.891  1.00  0.93           O  
ATOM   1064  CB  LEU A 241      26.518 -15.822 -22.305  1.00  0.93           C  
ATOM   1065  CG  LEU A 241      26.350 -14.300 -22.088  1.00  0.93           C  
ATOM   1066  CD1 LEU A 241      25.296 -13.964 -21.025  1.00  0.93           C  
ATOM   1067  CD2 LEU A 241      27.692 -13.634 -21.765  1.00  0.93           C  
ATOM   1068  N   LYS A 242      25.291 -15.961 -25.179  1.00  0.86           N  
ATOM   1069  CA  LYS A 242      24.762 -15.377 -26.400  1.00  0.86           C  
ATOM   1070  C   LYS A 242      23.421 -15.951 -26.811  1.00  0.86           C  
ATOM   1071  O   LYS A 242      22.595 -15.240 -27.377  1.00  0.86           O  
ATOM   1072  CB  LYS A 242      25.715 -15.518 -27.601  1.00  0.86           C  
ATOM   1073  CG  LYS A 242      26.219 -16.951 -27.759  1.00  0.86           C  
ATOM   1074  CD  LYS A 242      26.929 -17.267 -29.067  1.00  0.86           C  
ATOM   1075  CE  LYS A 242      25.938 -17.393 -30.212  1.00  0.86           C  
ATOM   1076  NZ  LYS A 242      26.675 -17.758 -31.431  1.00  0.86           N  
ATOM   1077  N   MET A 243      23.158 -17.237 -26.534  1.00  0.88           N  
ATOM   1078  CA  MET A 243      21.869 -17.864 -26.715  1.00  0.88           C  
ATOM   1079  C   MET A 243      20.827 -17.267 -25.786  1.00  0.88           C  
ATOM   1080  O   MET A 243      19.741 -16.887 -26.237  1.00  0.88           O  
ATOM   1081  CB  MET A 243      22.019 -19.392 -26.541  1.00  0.88           C  
ATOM   1082  CG  MET A 243      20.774 -20.204 -26.935  1.00  0.88           C  
ATOM   1083  SD  MET A 243      20.977 -22.015 -26.900  1.00  0.88           S  
ATOM   1084  CE  MET A 243      22.435 -22.202 -27.964  1.00  0.88           C  
ATOM   1085  N   VAL A 244      21.134 -17.058 -24.494  1.00  0.95           N  
ATOM   1086  CA  VAL A 244      20.276 -16.347 -23.553  1.00  0.95           C  
ATOM   1087  C   VAL A 244      20.003 -14.920 -24.001  1.00  0.95           C  
ATOM   1088  O   VAL A 244      18.853 -14.495 -24.082  1.00  0.95           O  
ATOM   1089  CB  VAL A 244      20.872 -16.291 -22.144  1.00  0.95           C  
ATOM   1090  CG1 VAL A 244      19.998 -15.446 -21.189  1.00  0.95           C  
ATOM   1091  CG2 VAL A 244      21.018 -17.710 -21.565  1.00  0.95           C  
ATOM   1092  N   LEU A 245      21.057 -14.164 -24.373  1.00  0.94           N  
ATOM   1093  CA  LEU A 245      20.951 -12.790 -24.836  1.00  0.94           C  
ATOM   1094  C   LEU A 245      20.145 -12.677 -26.097  1.00  0.94           C  
ATOM   1095  O   LEU A 245      19.303 -11.775 -26.230  1.00  0.94           O  
ATOM   1096  CB  LEU A 245      22.334 -12.164 -25.123  1.00  0.94           C  
ATOM   1097  CG  LEU A 245      23.230 -11.959 -23.890  1.00  0.94           C  
ATOM   1098  CD1 LEU A 245      24.630 -11.516 -24.340  1.00  0.94           C  
ATOM   1099  CD2 LEU A 245      22.631 -10.984 -22.870  1.00  0.94           C  
ATOM   1100  N   LYS A 246      20.329 -13.585 -27.056  1.00  0.87           N  
ATOM   1101  CA  LYS A 246      19.524 -13.662 -28.247  1.00  0.87           C  
ATOM   1102  C   LYS A 246      18.055 -13.960 -27.969  1.00  0.87           C  
ATOM   1103  O   LYS A 246      17.179 -13.372 -28.577  1.00  0.87           O  
ATOM   1104  CB  LYS A 246      20.105 -14.634 -29.291  1.00  0.87           C  
ATOM   1105  CG  LYS A 246      19.457 -14.512 -30.681  1.00  0.87           C  
ATOM   1106  CD  LYS A 246      19.623 -13.130 -31.338  1.00  0.87           C  
ATOM   1107  CE  LYS A 246      18.928 -13.036 -32.697  1.00  0.87           C  
ATOM   1108  NZ  LYS A 246      19.080 -11.663 -33.231  1.00  0.87           N  
ATOM   1109  N   LYS A 247      17.742 -14.833 -26.993  1.00  0.90           N  
ATOM   1110  CA  LYS A 247      16.374 -15.034 -26.547  1.00  0.90           C  
ATOM   1111  C   LYS A 247      15.781 -13.831 -25.842  1.00  0.90           C  
ATOM   1112  O   LYS A 247      14.575 -13.593 -25.918  1.00  0.90           O  
ATOM   1113  CB  LYS A 247      16.255 -16.293 -25.666  1.00  0.90           C  
ATOM   1114  CG  LYS A 247      16.598 -17.598 -26.404  1.00  0.90           C  
ATOM   1115  CD  LYS A 247      15.789 -17.867 -27.676  1.00  0.90           C  
ATOM   1116  CE  LYS A 247      14.287 -17.982 -27.458  1.00  0.90           C  
ATOM   1117  NZ  LYS A 247      13.654 -18.297 -28.751  1.00  0.90           N  
ATOM   1118  N   MET A 248      16.597 -13.008 -25.166  1.00  0.92           N  
ATOM   1119  CA  MET A 248      16.191 -11.694 -24.708  1.00  0.92           C  
ATOM   1120  C   MET A 248      15.879 -10.714 -25.846  1.00  0.92           C  
ATOM   1121  O   MET A 248      14.956  -9.914 -25.749  1.00  0.92           O  
ATOM   1122  CB  MET A 248      17.227 -11.066 -23.752  1.00  0.92           C  
ATOM   1123  CG  MET A 248      17.496 -11.868 -22.465  1.00  0.92           C  
ATOM   1124  SD  MET A 248      18.691 -11.088 -21.341  1.00  0.92           S  
ATOM   1125  CE  MET A 248      17.604  -9.734 -20.819  1.00  0.92           C  
ATOM   1126  N   GLN A 249      16.669 -10.750 -26.944  1.00  0.85           N  
ATOM   1127  CA  GLN A 249      16.434  -9.999 -28.174  1.00  0.85           C  
ATOM   1128  C   GLN A 249      15.213 -10.427 -28.973  1.00  0.85           C  
ATOM   1129  O   GLN A 249      14.450  -9.571 -29.442  1.00  0.85           O  
ATOM   1130  CB  GLN A 249      17.637 -10.134 -29.148  1.00  0.85           C  
ATOM   1131  CG  GLN A 249      18.981  -9.605 -28.622  1.00  0.85           C  
ATOM   1132  CD  GLN A 249      18.941  -8.086 -28.547  1.00  0.85           C  
ATOM   1133  OE1 GLN A 249      18.941  -7.385 -29.538  1.00  0.85           O  
ATOM   1134  NE2 GLN A 249      18.881  -7.583 -27.291  1.00  0.85           N  
ATOM   1135  N   GLU A 250      15.018 -11.742 -29.155  1.00  0.85           N  
ATOM   1136  CA  GLU A 250      13.921 -12.391 -29.858  1.00  0.85           C  
ATOM   1137  C   GLU A 250      12.640 -12.392 -29.057  1.00  0.85           C  
ATOM   1138  O   GLU A 250      11.555 -12.630 -29.589  1.00  0.85           O  
ATOM   1139  CB  GLU A 250      14.227 -13.890 -30.091  1.00  0.85           C  
ATOM   1140  CG  GLU A 250      15.257 -14.203 -31.192  1.00  0.85           C  
ATOM   1141  CD  GLU A 250      15.628 -15.688 -31.214  1.00  0.85           C  
ATOM   1142  OE1 GLU A 250      14.965 -16.515 -30.515  1.00  0.85           O  
ATOM   1143  OE2 GLU A 250      16.609 -15.993 -31.939  1.00  0.85           O  
ATOM   1144  N   ALA A 251      12.730 -12.155 -27.739  1.00  0.86           N  
ATOM   1145  CA  ALA A 251      11.585 -12.019 -26.875  1.00  0.86           C  
ATOM   1146  C   ALA A 251      10.673 -10.883 -27.312  1.00  0.86           C  
ATOM   1147  O   ALA A 251      11.198  -9.826 -27.682  1.00  0.86           O  
ATOM   1148  CB  ALA A 251      12.029 -11.724 -25.432  1.00  0.86           C  
ATOM   1149  N   PRO A 252       9.344 -11.068 -27.281  1.00  0.75           N  
ATOM   1150  CA  PRO A 252       8.356 -10.112 -27.788  1.00  0.75           C  
ATOM   1151  C   PRO A 252       8.629  -8.664 -27.401  1.00  0.75           C  
ATOM   1152  O   PRO A 252       9.093  -8.388 -26.293  1.00  0.75           O  
ATOM   1153  CB  PRO A 252       6.999 -10.665 -27.302  1.00  0.75           C  
ATOM   1154  CG  PRO A 252       7.346 -11.592 -26.136  1.00  0.75           C  
ATOM   1155  CD  PRO A 252       8.692 -12.164 -26.555  1.00  0.75           C  
ATOM   1156  N   GLU A 253       8.400  -7.716 -28.328  1.00  0.70           N  
ATOM   1157  CA  GLU A 253       8.366  -6.293 -28.070  1.00  0.70           C  
ATOM   1158  C   GLU A 253       7.231  -5.951 -27.118  1.00  0.70           C  
ATOM   1159  O   GLU A 253       6.441  -6.817 -26.759  1.00  0.70           O  
ATOM   1160  CB  GLU A 253       8.254  -5.493 -29.394  1.00  0.70           C  
ATOM   1161  CG  GLU A 253       6.839  -5.448 -30.027  1.00  0.70           C  
ATOM   1162  CD  GLU A 253       6.251  -6.822 -30.359  1.00  0.70           C  
ATOM   1163  OE1 GLU A 253       7.042  -7.737 -30.717  1.00  0.70           O  
ATOM   1164  OE2 GLU A 253       5.008  -6.949 -30.266  1.00  0.70           O  
ATOM   1165  N   SER A 254       7.153  -4.696 -26.621  1.00  0.72           N  
ATOM   1166  CA  SER A 254       6.126  -4.244 -25.674  1.00  0.72           C  
ATOM   1167  C   SER A 254       6.315  -4.834 -24.269  1.00  0.72           C  
ATOM   1168  O   SER A 254       6.126  -4.147 -23.262  1.00  0.72           O  
ATOM   1169  CB  SER A 254       4.693  -4.436 -26.292  1.00  0.72           C  
ATOM   1170  OG  SER A 254       3.638  -3.931 -25.467  1.00  0.72           O  
ATOM   1171  N   ALA A 255       6.836  -6.068 -24.162  1.00  0.84           N  
ATOM   1172  CA  ALA A 255       7.115  -6.790 -22.953  1.00  0.84           C  
ATOM   1173  C   ALA A 255       8.500  -6.527 -22.392  1.00  0.84           C  
ATOM   1174  O   ALA A 255       9.507  -6.405 -23.090  1.00  0.84           O  
ATOM   1175  CB  ALA A 255       6.892  -8.300 -23.192  1.00  0.84           C  
ATOM   1176  N   THR A 256       8.567  -6.435 -21.053  1.00  0.85           N  
ATOM   1177  CA  THR A 256       9.811  -6.202 -20.339  1.00  0.85           C  
ATOM   1178  C   THR A 256      10.477  -7.528 -20.075  1.00  0.85           C  
ATOM   1179  O   THR A 256       9.904  -8.423 -19.460  1.00  0.85           O  
ATOM   1180  CB  THR A 256       9.618  -5.511 -19.001  1.00  0.85           C  
ATOM   1181  OG1 THR A 256       9.089  -4.208 -19.185  1.00  0.85           O  
ATOM   1182  CG2 THR A 256      10.946  -5.344 -18.249  1.00  0.85           C  
ATOM   1183  N   VAL A 257      11.730  -7.686 -20.524  1.00  0.92           N  
ATOM   1184  CA  VAL A 257      12.471  -8.920 -20.385  1.00  0.92           C  
ATOM   1185  C   VAL A 257      13.431  -8.792 -19.219  1.00  0.92           C  
ATOM   1186  O   VAL A 257      14.198  -7.832 -19.121  1.00  0.92           O  
ATOM   1187  CB  VAL A 257      13.265  -9.263 -21.635  1.00  0.92           C  
ATOM   1188  CG1 VAL A 257      13.960 -10.630 -21.492  1.00  0.92           C  
ATOM   1189  CG2 VAL A 257      12.345  -9.256 -22.867  1.00  0.92           C  
ATOM   1190  N   ILE A 258      13.407  -9.768 -18.294  1.00  0.93           N  
ATOM   1191  CA  ILE A 258      14.298  -9.803 -17.150  1.00  0.93           C  
ATOM   1192  C   ILE A 258      14.912 -11.186 -17.072  1.00  0.93           C  
ATOM   1193  O   ILE A 258      14.218 -12.190 -16.939  1.00  0.93           O  
ATOM   1194  CB  ILE A 258      13.602  -9.487 -15.823  1.00  0.93           C  
ATOM   1195  CG1 ILE A 258      12.837  -8.141 -15.914  1.00  0.93           C  
ATOM   1196  CG2 ILE A 258      14.656  -9.489 -14.690  1.00  0.93           C  
ATOM   1197  CD1 ILE A 258      12.064  -7.752 -14.651  1.00  0.93           C  
ATOM   1198  N   PHE A 259      16.248 -11.281 -17.133  1.00  0.94           N  
ATOM   1199  CA  PHE A 259      16.966 -12.510 -16.875  1.00  0.94           C  
ATOM   1200  C   PHE A 259      17.581 -12.355 -15.501  1.00  0.94           C  
ATOM   1201  O   PHE A 259      18.123 -11.299 -15.187  1.00  0.94           O  
ATOM   1202  CB  PHE A 259      18.064 -12.789 -17.945  1.00  0.94           C  
ATOM   1203  CG  PHE A 259      18.937 -13.970 -17.603  1.00  0.94           C  
ATOM   1204  CD1 PHE A 259      18.523 -15.275 -17.897  1.00  0.94           C  
ATOM   1205  CD2 PHE A 259      20.149 -13.785 -16.916  1.00  0.94           C  
ATOM   1206  CE1 PHE A 259      19.307 -16.373 -17.529  1.00  0.94           C  
ATOM   1207  CE2 PHE A 259      20.922 -14.883 -16.523  1.00  0.94           C  
ATOM   1208  CZ  PHE A 259      20.508 -16.180 -16.839  1.00  0.94           C  
ATOM   1209  N   ALA A 260      17.524 -13.390 -14.650  1.00  0.96           N  
ATOM   1210  CA  ALA A 260      18.211 -13.374 -13.384  1.00  0.96           C  
ATOM   1211  C   ALA A 260      18.672 -14.782 -13.040  1.00  0.96           C  
ATOM   1212  O   ALA A 260      17.864 -15.705 -12.931  1.00  0.96           O  
ATOM   1213  CB  ALA A 260      17.268 -12.813 -12.305  1.00  0.96           C  
ATOM   1214  N   GLY A 261      19.986 -15.017 -12.863  1.00  0.97           N  
ATOM   1215  CA  GLY A 261      20.445 -16.373 -12.616  1.00  0.97           C  
ATOM   1216  C   GLY A 261      21.898 -16.436 -12.327  1.00  0.97           C  
ATOM   1217  O   GLY A 261      22.601 -15.422 -12.339  1.00  0.97           O  
ATOM   1218  N   ASP A 262      22.381 -17.665 -12.108  1.00  0.95           N  
ATOM   1219  CA  ASP A 262      23.767 -17.946 -11.858  1.00  0.95           C  
ATOM   1220  C   ASP A 262      24.432 -18.053 -13.222  1.00  0.95           C  
ATOM   1221  O   ASP A 262      24.230 -19.005 -13.985  1.00  0.95           O  
ATOM   1222  CB  ASP A 262      23.931 -19.227 -11.006  1.00  0.95           C  
ATOM   1223  CG  ASP A 262      25.410 -19.498 -10.746  1.00  0.95           C  
ATOM   1224  OD1 ASP A 262      26.241 -18.611 -11.074  1.00  0.95           O  
ATOM   1225  OD2 ASP A 262      25.714 -20.617 -10.272  1.00  0.95           O  
ATOM   1226  N   THR A 263      25.213 -17.024 -13.593  1.00  0.95           N  
ATOM   1227  CA  THR A 263      25.826 -16.989 -14.900  1.00  0.95           C  
ATOM   1228  C   THR A 263      27.161 -17.677 -14.907  1.00  0.95           C  
ATOM   1229  O   THR A 263      27.610 -18.091 -15.968  1.00  0.95           O  
ATOM   1230  CB  THR A 263      25.983 -15.602 -15.526  1.00  0.95           C  
ATOM   1231  OG1 THR A 263      26.977 -14.794 -14.917  1.00  0.95           O  
ATOM   1232  CG2 THR A 263      24.668 -14.832 -15.415  1.00  0.95           C  
ATOM   1233  N   ASN A 264      27.823 -17.826 -13.743  1.00  0.94           N  
ATOM   1234  CA  ASN A 264      29.188 -18.314 -13.618  1.00  0.94           C  
ATOM   1235  C   ASN A 264      30.230 -17.510 -14.407  1.00  0.94           C  
ATOM   1236  O   ASN A 264      31.222 -18.054 -14.898  1.00  0.94           O  
ATOM   1237  CB  ASN A 264      29.295 -19.831 -13.944  1.00  0.94           C  
ATOM   1238  CG  ASN A 264      28.815 -20.678 -12.769  1.00  0.94           C  
ATOM   1239  OD1 ASN A 264      29.128 -20.384 -11.629  1.00  0.94           O  
ATOM   1240  ND2 ASN A 264      28.117 -21.801 -13.064  1.00  0.94           N  
ATOM   1241  N   LEU A 265      30.068 -16.181 -14.530  1.00  0.91           N  
ATOM   1242  CA  LEU A 265      30.839 -15.372 -15.454  1.00  0.91           C  
ATOM   1243  C   LEU A 265      31.761 -14.386 -14.785  1.00  0.91           C  
ATOM   1244  O   LEU A 265      31.535 -13.866 -13.691  1.00  0.91           O  
ATOM   1245  CB  LEU A 265      29.936 -14.518 -16.377  1.00  0.91           C  
ATOM   1246  CG  LEU A 265      29.242 -15.292 -17.508  1.00  0.91           C  
ATOM   1247  CD1 LEU A 265      28.229 -14.382 -18.208  1.00  0.91           C  
ATOM   1248  CD2 LEU A 265      30.238 -15.813 -18.548  1.00  0.91           C  
ATOM   1249  N   ARG A 266      32.829 -14.038 -15.512  1.00  0.70           N  
ATOM   1250  CA  ARG A 266      33.681 -12.925 -15.193  1.00  0.70           C  
ATOM   1251  C   ARG A 266      33.463 -11.822 -16.203  1.00  0.70           C  
ATOM   1252  O   ARG A 266      33.019 -12.060 -17.327  1.00  0.70           O  
ATOM   1253  CB  ARG A 266      35.145 -13.374 -15.221  1.00  0.70           C  
ATOM   1254  CG  ARG A 266      35.466 -14.358 -14.087  1.00  0.70           C  
ATOM   1255  CD  ARG A 266      36.872 -14.897 -14.264  1.00  0.70           C  
ATOM   1256  NE  ARG A 266      37.192 -15.883 -13.195  1.00  0.70           N  
ATOM   1257  CZ  ARG A 266      36.834 -17.170 -13.215  1.00  0.70           C  
ATOM   1258  NH1 ARG A 266      36.122 -17.693 -14.207  1.00  0.70           N  
ATOM   1259  NH2 ARG A 266      37.191 -17.949 -12.199  1.00  0.70           N  
ATOM   1260  N   ASP A 267      33.791 -10.573 -15.829  1.00  0.67           N  
ATOM   1261  CA  ASP A 267      33.554  -9.365 -16.609  1.00  0.67           C  
ATOM   1262  C   ASP A 267      34.202  -9.417 -17.987  1.00  0.67           C  
ATOM   1263  O   ASP A 267      33.630  -8.995 -18.996  1.00  0.67           O  
ATOM   1264  CB  ASP A 267      33.991  -8.128 -15.781  1.00  0.67           C  
ATOM   1265  CG  ASP A 267      33.065  -7.932 -14.580  1.00  0.67           C  
ATOM   1266  OD1 ASP A 267      32.206  -8.827 -14.317  1.00  0.67           O  
ATOM   1267  OD2 ASP A 267      33.188  -6.872 -13.922  1.00  0.67           O  
ATOM   1268  N   ARG A 268      35.390 -10.037 -18.066  1.00  0.78           N  
ATOM   1269  CA  ARG A 268      36.071 -10.374 -19.297  1.00  0.78           C  
ATOM   1270  C   ARG A 268      35.291 -11.291 -20.235  1.00  0.78           C  
ATOM   1271  O   ARG A 268      35.305 -11.092 -21.442  1.00  0.78           O  
ATOM   1272  CB  ARG A 268      37.464 -10.998 -18.998  1.00  0.78           C  
ATOM   1273  CG  ARG A 268      37.454 -12.248 -18.085  1.00  0.78           C  
ATOM   1274  CD  ARG A 268      38.847 -12.855 -17.861  1.00  0.78           C  
ATOM   1275  NE  ARG A 268      38.734 -14.138 -17.072  1.00  0.78           N  
ATOM   1276  CZ  ARG A 268      38.556 -15.360 -17.599  1.00  0.78           C  
ATOM   1277  NH1 ARG A 268      38.342 -15.544 -18.894  1.00  0.78           N  
ATOM   1278  NH2 ARG A 268      38.562 -16.447 -16.829  1.00  0.78           N  
ATOM   1279  N   GLU A 269      34.580 -12.322 -19.755  1.00  0.87           N  
ATOM   1280  CA  GLU A 269      33.881 -13.292 -20.582  1.00  0.87           C  
ATOM   1281  C   GLU A 269      32.728 -12.639 -21.342  1.00  0.87           C  
ATOM   1282  O   GLU A 269      32.470 -12.951 -22.504  1.00  0.87           O  
ATOM   1283  CB  GLU A 269      33.422 -14.519 -19.727  1.00  0.87           C  
ATOM   1284  CG  GLU A 269      34.586 -15.254 -18.976  1.00  0.87           C  
ATOM   1285  CD  GLU A 269      34.282 -16.413 -17.996  1.00  0.87           C  
ATOM   1286  OE1 GLU A 269      33.617 -17.414 -18.355  1.00  0.87           O  
ATOM   1287  OE2 GLU A 269      34.841 -16.341 -16.861  1.00  0.87           O  
ATOM   1288  N   VAL A 270      32.049 -11.659 -20.713  1.00  0.89           N  
ATOM   1289  CA  VAL A 270      30.979 -10.870 -21.310  1.00  0.89           C  
ATOM   1290  C   VAL A 270      31.451 -10.058 -22.512  1.00  0.89           C  
ATOM   1291  O   VAL A 270      30.818 -10.046 -23.570  1.00  0.89           O  
ATOM   1292  CB  VAL A 270      30.357  -9.926 -20.286  1.00  0.89           C  
ATOM   1293  CG1 VAL A 270      29.096  -9.251 -20.861  1.00  0.89           C  
ATOM   1294  CG2 VAL A 270      29.973 -10.705 -19.017  1.00  0.89           C  
ATOM   1295  N   THR A 271      32.618  -9.386 -22.389  1.00  0.82           N  
ATOM   1296  CA  THR A 271      33.242  -8.612 -23.464  1.00  0.82           C  
ATOM   1297  C   THR A 271      33.668  -9.493 -24.623  1.00  0.82           C  
ATOM   1298  O   THR A 271      33.440  -9.172 -25.789  1.00  0.82           O  
ATOM   1299  CB  THR A 271      34.401  -7.700 -23.030  1.00  0.82           C  
ATOM   1300  OG1 THR A 271      35.562  -8.392 -22.598  1.00  0.82           O  
ATOM   1301  CG2 THR A 271      33.968  -6.837 -21.841  1.00  0.82           C  
ATOM   1302  N   ARG A 272      34.231 -10.676 -24.314  1.00  0.77           N  
ATOM   1303  CA  ARG A 272      34.666 -11.683 -25.271  1.00  0.77           C  
ATOM   1304  C   ARG A 272      33.570 -12.235 -26.169  1.00  0.77           C  
ATOM   1305  O   ARG A 272      33.834 -12.613 -27.310  1.00  0.77           O  
ATOM   1306  CB  ARG A 272      35.327 -12.888 -24.572  1.00  0.77           C  
ATOM   1307  CG  ARG A 272      36.678 -12.577 -23.911  1.00  0.77           C  
ATOM   1308  CD  ARG A 272      37.261 -13.827 -23.270  1.00  0.77           C  
ATOM   1309  NE  ARG A 272      38.484 -13.415 -22.510  1.00  0.77           N  
ATOM   1310  CZ  ARG A 272      39.282 -14.291 -21.893  1.00  0.77           C  
ATOM   1311  NH1 ARG A 272      38.988 -15.584 -21.895  1.00  0.77           N  
ATOM   1312  NH2 ARG A 272      40.381 -13.882 -21.269  1.00  0.77           N  
ATOM   1313  N   CYS A 273      32.318 -12.302 -25.687  1.00  0.85           N  
ATOM   1314  CA  CYS A 273      31.176 -12.719 -26.499  1.00  0.85           C  
ATOM   1315  C   CYS A 273      30.779 -11.695 -27.538  1.00  0.85           C  
ATOM   1316  O   CYS A 273      30.041 -12.039 -28.504  1.00  0.85           O  
ATOM   1317  CB  CYS A 273      29.933 -12.960 -25.611  1.00  0.85           C  
ATOM   1318  SG  CYS A 273      30.157 -14.360 -24.487  1.00  0.85           S  
ATOM   1319  N   GLY A 274      31.199 -10.440 -27.406  1.00  0.89           N  
ATOM   1320  CA  GLY A 274      30.844  -9.331 -28.276  1.00  0.89           C  
ATOM   1321  C   GLY A 274      30.305  -8.174 -27.486  1.00  0.89           C  
ATOM   1322  O   GLY A 274      30.000  -7.111 -28.033  1.00  0.89           O  
ATOM   1323  N   GLY A 275      30.177  -8.354 -26.163  1.00  0.93           N  
ATOM   1324  CA  GLY A 275      29.494  -7.454 -25.250  1.00  0.93           C  
ATOM   1325  C   GLY A 275      28.011  -7.682 -25.214  1.00  0.93           C  
ATOM   1326  O   GLY A 275      27.437  -8.456 -25.977  1.00  0.93           O  
ATOM   1327  N   LEU A 276      27.329  -7.019 -24.267  1.00  0.90           N  
ATOM   1328  CA  LEU A 276      25.883  -6.998 -24.243  1.00  0.90           C  
ATOM   1329  C   LEU A 276      25.319  -6.233 -25.448  1.00  0.90           C  
ATOM   1330  O   LEU A 276      25.908  -5.229 -25.849  1.00  0.90           O  
ATOM   1331  CB  LEU A 276      25.340  -6.414 -22.919  1.00  0.90           C  
ATOM   1332  CG  LEU A 276      25.697  -7.233 -21.660  1.00  0.90           C  
ATOM   1333  CD1 LEU A 276      25.166  -6.526 -20.406  1.00  0.90           C  
ATOM   1334  CD2 LEU A 276      25.159  -8.670 -21.713  1.00  0.90           C  
ATOM   1335  N   PRO A 277      24.221  -6.634 -26.081  1.00  0.89           N  
ATOM   1336  CA  PRO A 277      23.449  -5.780 -26.979  1.00  0.89           C  
ATOM   1337  C   PRO A 277      23.048  -4.459 -26.363  1.00  0.89           C  
ATOM   1338  O   PRO A 277      22.858  -4.393 -25.154  1.00  0.89           O  
ATOM   1339  CB  PRO A 277      22.205  -6.613 -27.313  1.00  0.89           C  
ATOM   1340  CG  PRO A 277      22.611  -8.052 -27.012  1.00  0.89           C  
ATOM   1341  CD  PRO A 277      23.538  -7.891 -25.822  1.00  0.89           C  
ATOM   1342  N   ASN A 278      22.843  -3.411 -27.178  1.00  0.81           N  
ATOM   1343  CA  ASN A 278      22.701  -2.028 -26.731  1.00  0.81           C  
ATOM   1344  C   ASN A 278      21.439  -1.724 -25.921  1.00  0.81           C  
ATOM   1345  O   ASN A 278      21.313  -0.684 -25.280  1.00  0.81           O  
ATOM   1346  CB  ASN A 278      22.720  -1.081 -27.955  1.00  0.81           C  
ATOM   1347  CG  ASN A 278      23.932  -1.381 -28.832  1.00  0.81           C  
ATOM   1348  OD1 ASN A 278      25.052  -1.032 -28.517  1.00  0.81           O  
ATOM   1349  ND2 ASN A 278      23.694  -2.068 -29.985  1.00  0.81           N  
ATOM   1350  N   ASN A 279      20.469  -2.645 -25.962  1.00  0.81           N  
ATOM   1351  CA  ASN A 279      19.221  -2.633 -25.241  1.00  0.81           C  
ATOM   1352  C   ASN A 279      19.217  -3.580 -24.038  1.00  0.81           C  
ATOM   1353  O   ASN A 279      18.243  -3.598 -23.285  1.00  0.81           O  
ATOM   1354  CB  ASN A 279      18.050  -3.026 -26.196  1.00  0.81           C  
ATOM   1355  CG  ASN A 279      18.322  -4.337 -26.953  1.00  0.81           C  
ATOM   1356  OD1 ASN A 279      19.402  -4.828 -27.121  1.00  0.81           O  
ATOM   1357  ND2 ASN A 279      17.189  -4.916 -27.465  1.00  0.81           N  
ATOM   1358  N   ILE A 280      20.277  -4.382 -23.809  1.00  0.88           N  
ATOM   1359  CA  ILE A 280      20.354  -5.296 -22.677  1.00  0.88           C  
ATOM   1360  C   ILE A 280      21.384  -4.737 -21.721  1.00  0.88           C  
ATOM   1361  O   ILE A 280      22.511  -4.440 -22.101  1.00  0.88           O  
ATOM   1362  CB  ILE A 280      20.736  -6.745 -23.006  1.00  0.88           C  
ATOM   1363  CG1 ILE A 280      19.831  -7.321 -24.115  1.00  0.88           C  
ATOM   1364  CG2 ILE A 280      20.637  -7.607 -21.725  1.00  0.88           C  
ATOM   1365  CD1 ILE A 280      20.055  -8.806 -24.387  1.00  0.88           C  
ATOM   1366  N   VAL A 281      21.019  -4.562 -20.440  1.00  0.89           N  
ATOM   1367  CA  VAL A 281      21.901  -3.961 -19.459  1.00  0.89           C  
ATOM   1368  C   VAL A 281      22.005  -4.873 -18.238  1.00  0.89           C  
ATOM   1369  O   VAL A 281      21.003  -5.437 -17.794  1.00  0.89           O  
ATOM   1370  CB  VAL A 281      21.389  -2.575 -19.074  1.00  0.89           C  
ATOM   1371  CG1 VAL A 281      22.361  -1.894 -18.105  1.00  0.89           C  
ATOM   1372  CG2 VAL A 281      21.254  -1.692 -20.330  1.00  0.89           C  
ATOM   1373  N   ASP A 282      23.221  -5.074 -17.667  1.00  0.89           N  
ATOM   1374  CA  ASP A 282      23.418  -5.655 -16.347  1.00  0.89           C  
ATOM   1375  C   ASP A 282      22.986  -4.649 -15.282  1.00  0.89           C  
ATOM   1376  O   ASP A 282      23.417  -3.495 -15.277  1.00  0.89           O  
ATOM   1377  CB  ASP A 282      24.912  -6.069 -16.173  1.00  0.89           C  
ATOM   1378  CG  ASP A 282      25.273  -6.891 -14.945  1.00  0.89           C  
ATOM   1379  OD1 ASP A 282      24.752  -6.639 -13.829  1.00  0.89           O  
ATOM   1380  OD2 ASP A 282      26.170  -7.772 -15.060  1.00  0.89           O  
ATOM   1381  N   VAL A 283      22.115  -5.055 -14.338  1.00  0.90           N  
ATOM   1382  CA  VAL A 283      21.612  -4.191 -13.275  1.00  0.90           C  
ATOM   1383  C   VAL A 283      22.722  -3.646 -12.392  1.00  0.90           C  
ATOM   1384  O   VAL A 283      22.687  -2.501 -11.950  1.00  0.90           O  
ATOM   1385  CB  VAL A 283      20.551  -4.880 -12.431  1.00  0.90           C  
ATOM   1386  CG1 VAL A 283      20.029  -3.946 -11.320  1.00  0.90           C  
ATOM   1387  CG2 VAL A 283      19.384  -5.285 -13.350  1.00  0.90           C  
ATOM   1388  N   TRP A 284      23.778  -4.440 -12.136  1.00  0.85           N  
ATOM   1389  CA  TRP A 284      24.903  -3.981 -11.354  1.00  0.85           C  
ATOM   1390  C   TRP A 284      25.634  -2.824 -12.026  1.00  0.85           C  
ATOM   1391  O   TRP A 284      25.927  -1.800 -11.405  1.00  0.85           O  
ATOM   1392  CB  TRP A 284      25.867  -5.163 -11.115  1.00  0.85           C  
ATOM   1393  CG  TRP A 284      26.998  -4.852 -10.177  1.00  0.85           C  
ATOM   1394  CD1 TRP A 284      26.905  -4.503  -8.870  1.00  0.85           C  
ATOM   1395  CD2 TRP A 284      28.408  -4.735 -10.494  1.00  0.85           C  
ATOM   1396  NE1 TRP A 284      28.140  -4.178  -8.338  1.00  0.85           N  
ATOM   1397  CE2 TRP A 284      29.058  -4.358  -9.347  1.00  0.85           C  
ATOM   1398  CE3 TRP A 284      29.087  -4.915 -11.700  1.00  0.85           C  
ATOM   1399  CZ2 TRP A 284      30.439  -4.152  -9.307  1.00  0.85           C  
ATOM   1400  CZ3 TRP A 284      30.489  -4.804 -11.657  1.00  0.85           C  
ATOM   1401  CH2 TRP A 284      31.151  -4.427 -10.488  1.00  0.85           C  
ATOM   1402  N   GLU A 285      25.882  -2.947 -13.340  1.00  0.83           N  
ATOM   1403  CA  GLU A 285      26.482  -1.925 -14.177  1.00  0.83           C  
ATOM   1404  C   GLU A 285      25.628  -0.670 -14.301  1.00  0.83           C  
ATOM   1405  O   GLU A 285      26.127   0.452 -14.219  1.00  0.83           O  
ATOM   1406  CB  GLU A 285      26.810  -2.491 -15.571  1.00  0.83           C  
ATOM   1407  CG  GLU A 285      27.779  -3.699 -15.540  1.00  0.83           C  
ATOM   1408  CD  GLU A 285      27.986  -4.340 -16.915  1.00  0.83           C  
ATOM   1409  OE1 GLU A 285      27.444  -3.819 -17.921  1.00  0.83           O  
ATOM   1410  OE2 GLU A 285      28.684  -5.388 -16.937  1.00  0.83           O  
ATOM   1411  N   PHE A 286      24.297  -0.852 -14.431  1.00  0.82           N  
ATOM   1412  CA  PHE A 286      23.280   0.190 -14.465  1.00  0.82           C  
ATOM   1413  C   PHE A 286      23.301   1.076 -13.215  1.00  0.82           C  
ATOM   1414  O   PHE A 286      23.121   2.291 -13.295  1.00  0.82           O  
ATOM   1415  CB  PHE A 286      21.886  -0.469 -14.680  1.00  0.82           C  
ATOM   1416  CG  PHE A 286      20.793   0.535 -14.922  1.00  0.82           C  
ATOM   1417  CD1 PHE A 286      20.688   1.261 -16.119  1.00  0.82           C  
ATOM   1418  CD2 PHE A 286      19.878   0.801 -13.901  1.00  0.82           C  
ATOM   1419  CE1 PHE A 286      19.704   2.249 -16.268  1.00  0.82           C  
ATOM   1420  CE2 PHE A 286      18.931   1.821 -14.020  1.00  0.82           C  
ATOM   1421  CZ  PHE A 286      18.837   2.541 -15.211  1.00  0.82           C  
ATOM   1422  N   LEU A 287      23.587   0.499 -12.031  1.00  0.85           N  
ATOM   1423  CA  LEU A 287      23.647   1.217 -10.765  1.00  0.85           C  
ATOM   1424  C   LEU A 287      25.033   1.797 -10.504  1.00  0.85           C  
ATOM   1425  O   LEU A 287      25.362   2.200  -9.387  1.00  0.85           O  
ATOM   1426  CB  LEU A 287      23.205   0.303  -9.587  1.00  0.85           C  
ATOM   1427  CG  LEU A 287      21.693   0.378  -9.280  1.00  0.85           C  
ATOM   1428  CD1 LEU A 287      20.834  -0.135 -10.438  1.00  0.85           C  
ATOM   1429  CD2 LEU A 287      21.350  -0.387  -7.997  1.00  0.85           C  
ATOM   1430  N   GLY A 288      25.897   1.878 -11.535  1.00  0.87           N  
ATOM   1431  CA  GLY A 288      27.219   2.476 -11.412  1.00  0.87           C  
ATOM   1432  C   GLY A 288      28.234   1.558 -10.798  1.00  0.87           C  
ATOM   1433  O   GLY A 288      29.305   1.997 -10.385  1.00  0.87           O  
ATOM   1434  N   LYS A 289      27.912   0.253 -10.734  1.00  0.83           N  
ATOM   1435  CA  LYS A 289      28.752  -0.795 -10.185  1.00  0.83           C  
ATOM   1436  C   LYS A 289      29.001  -0.704  -8.683  1.00  0.83           C  
ATOM   1437  O   LYS A 289      30.158  -0.633  -8.263  1.00  0.83           O  
ATOM   1438  CB  LYS A 289      30.057  -0.940 -10.999  1.00  0.83           C  
ATOM   1439  CG  LYS A 289      29.778  -1.220 -12.481  1.00  0.83           C  
ATOM   1440  CD  LYS A 289      31.000  -1.005 -13.376  1.00  0.83           C  
ATOM   1441  CE  LYS A 289      32.155  -1.939 -13.034  1.00  0.83           C  
ATOM   1442  NZ  LYS A 289      33.290  -1.683 -13.940  1.00  0.83           N  
ATOM   1443  N   PRO A 290      27.978  -0.677  -7.818  1.00  0.88           N  
ATOM   1444  CA  PRO A 290      28.156  -0.608  -6.372  1.00  0.88           C  
ATOM   1445  C   PRO A 290      29.115  -1.615  -5.753  1.00  0.88           C  
ATOM   1446  O   PRO A 290      29.074  -2.809  -6.064  1.00  0.88           O  
ATOM   1447  CB  PRO A 290      26.738  -0.742  -5.802  1.00  0.88           C  
ATOM   1448  CG  PRO A 290      25.986  -1.528  -6.869  1.00  0.88           C  
ATOM   1449  CD  PRO A 290      26.590  -1.008  -8.167  1.00  0.88           C  
ATOM   1450  N   LYS A 291      29.945  -1.156  -4.802  1.00  0.83           N  
ATOM   1451  CA  LYS A 291      30.941  -1.936  -4.092  1.00  0.83           C  
ATOM   1452  C   LYS A 291      30.402  -3.091  -3.252  1.00  0.83           C  
ATOM   1453  O   LYS A 291      31.118  -4.054  -2.984  1.00  0.83           O  
ATOM   1454  CB  LYS A 291      31.874  -1.019  -3.250  1.00  0.83           C  
ATOM   1455  CG  LYS A 291      31.239   0.247  -2.627  1.00  0.83           C  
ATOM   1456  CD  LYS A 291      30.175  -0.010  -1.540  1.00  0.83           C  
ATOM   1457  CE  LYS A 291      29.299   1.180  -1.124  1.00  0.83           C  
ATOM   1458  NZ  LYS A 291      28.472   1.599  -2.275  1.00  0.83           N  
ATOM   1459  N   HIS A 292      29.133  -3.048  -2.809  1.00  0.79           N  
ATOM   1460  CA  HIS A 292      28.564  -4.048  -1.933  1.00  0.79           C  
ATOM   1461  C   HIS A 292      27.945  -5.187  -2.715  1.00  0.79           C  
ATOM   1462  O   HIS A 292      27.829  -6.301  -2.215  1.00  0.79           O  
ATOM   1463  CB  HIS A 292      27.488  -3.406  -1.026  1.00  0.79           C  
ATOM   1464  CG  HIS A 292      26.324  -2.798  -1.749  1.00  0.79           C  
ATOM   1465  ND1 HIS A 292      26.393  -1.540  -2.333  1.00  0.79           N  
ATOM   1466  CD2 HIS A 292      25.083  -3.338  -1.906  1.00  0.79           C  
ATOM   1467  CE1 HIS A 292      25.165  -1.349  -2.826  1.00  0.79           C  
ATOM   1468  NE2 HIS A 292      24.354  -2.401  -2.591  1.00  0.79           N  
ATOM   1469  N   CYS A 293      27.601  -4.942  -3.992  1.00  0.82           N  
ATOM   1470  CA  CYS A 293      27.078  -5.947  -4.899  1.00  0.82           C  
ATOM   1471  C   CYS A 293      28.147  -6.405  -5.867  1.00  0.82           C  
ATOM   1472  O   CYS A 293      27.862  -7.059  -6.870  1.00  0.82           O  
ATOM   1473  CB  CYS A 293      25.874  -5.423  -5.719  1.00  0.82           C  
ATOM   1474  SG  CYS A 293      24.414  -4.997  -4.741  1.00  0.82           S  
ATOM   1475  N   GLN A 294      29.423  -6.091  -5.563  1.00  0.77           N  
ATOM   1476  CA  GLN A 294      30.587  -6.470  -6.344  1.00  0.77           C  
ATOM   1477  C   GLN A 294      30.709  -7.963  -6.558  1.00  0.77           C  
ATOM   1478  O   GLN A 294      31.054  -8.414  -7.646  1.00  0.77           O  
ATOM   1479  CB  GLN A 294      31.890  -6.004  -5.639  1.00  0.77           C  
ATOM   1480  CG  GLN A 294      32.481  -4.694  -6.199  1.00  0.77           C  
ATOM   1481  CD  GLN A 294      33.756  -4.231  -5.483  1.00  0.77           C  
ATOM   1482  OE1 GLN A 294      34.714  -3.795  -6.106  1.00  0.77           O  
ATOM   1483  NE2 GLN A 294      33.775  -4.305  -4.131  1.00  0.77           N  
ATOM   1484  N   TYR A 295      30.440  -8.759  -5.513  1.00  0.85           N  
ATOM   1485  CA  TYR A 295      30.675 -10.182  -5.537  1.00  0.85           C  
ATOM   1486  C   TYR A 295      29.446 -10.895  -5.040  1.00  0.85           C  
ATOM   1487  O   TYR A 295      28.825 -10.495  -4.061  1.00  0.85           O  
ATOM   1488  CB  TYR A 295      31.877 -10.597  -4.660  1.00  0.85           C  
ATOM   1489  CG  TYR A 295      33.057  -9.718  -4.952  1.00  0.85           C  
ATOM   1490  CD1 TYR A 295      33.643  -9.694  -6.226  1.00  0.85           C  
ATOM   1491  CD2 TYR A 295      33.578  -8.886  -3.949  1.00  0.85           C  
ATOM   1492  CE1 TYR A 295      34.764  -8.893  -6.478  1.00  0.85           C  
ATOM   1493  CE2 TYR A 295      34.683  -8.065  -4.207  1.00  0.85           C  
ATOM   1494  CZ  TYR A 295      35.297  -8.096  -5.462  1.00  0.85           C  
ATOM   1495  OH  TYR A 295      36.474  -7.360  -5.692  1.00  0.85           O  
ATOM   1496  N   THR A 296      29.062 -11.977  -5.734  1.00  0.91           N  
ATOM   1497  CA  THR A 296      27.950 -12.826  -5.346  1.00  0.91           C  
ATOM   1498  C   THR A 296      28.461 -14.201  -4.967  1.00  0.91           C  
ATOM   1499  O   THR A 296      27.725 -15.033  -4.450  1.00  0.91           O  
ATOM   1500  CB  THR A 296      26.900 -12.983  -6.426  1.00  0.91           C  
ATOM   1501  OG1 THR A 296      27.462 -13.600  -7.566  1.00  0.91           O  
ATOM   1502  CG2 THR A 296      26.370 -11.611  -6.878  1.00  0.91           C  
ATOM   1503  N   TRP A 297      29.777 -14.423  -5.121  1.00  0.86           N  
ATOM   1504  CA  TRP A 297      30.460 -15.568  -4.592  1.00  0.86           C  
ATOM   1505  C   TRP A 297      31.755 -15.057  -3.978  1.00  0.86           C  
ATOM   1506  O   TRP A 297      32.683 -14.688  -4.698  1.00  0.86           O  
ATOM   1507  CB  TRP A 297      30.694 -16.574  -5.740  1.00  0.86           C  
ATOM   1508  CG  TRP A 297      30.697 -18.002  -5.294  1.00  0.86           C  
ATOM   1509  CD1 TRP A 297      29.647 -18.681  -4.771  1.00  0.86           C  
ATOM   1510  CD2 TRP A 297      31.769 -18.959  -5.388  1.00  0.86           C  
ATOM   1511  NE1 TRP A 297      29.995 -19.973  -4.497  1.00  0.86           N  
ATOM   1512  CE2 TRP A 297      31.289 -20.157  -4.868  1.00  0.86           C  
ATOM   1513  CE3 TRP A 297      33.056 -18.854  -5.893  1.00  0.86           C  
ATOM   1514  CZ2 TRP A 297      32.071 -21.304  -4.817  1.00  0.86           C  
ATOM   1515  CZ3 TRP A 297      33.852 -20.011  -5.864  1.00  0.86           C  
ATOM   1516  CH2 TRP A 297      33.371 -21.215  -5.335  1.00  0.86           C  
ATOM   1517  N   ASP A 298      31.832 -14.967  -2.633  1.00  0.83           N  
ATOM   1518  CA  ASP A 298      32.998 -14.446  -1.940  1.00  0.83           C  
ATOM   1519  C   ASP A 298      33.451 -15.486  -0.930  1.00  0.83           C  
ATOM   1520  O   ASP A 298      32.788 -15.715   0.083  1.00  0.83           O  
ATOM   1521  CB  ASP A 298      32.699 -13.091  -1.231  1.00  0.83           C  
ATOM   1522  CG  ASP A 298      33.982 -12.356  -0.848  1.00  0.83           C  
ATOM   1523  OD1 ASP A 298      34.986 -13.042  -0.525  1.00  0.83           O  
ATOM   1524  OD2 ASP A 298      33.973 -11.101  -0.862  1.00  0.83           O  
ATOM   1525  N   THR A 299      34.610 -16.119  -1.165  1.00  0.78           N  
ATOM   1526  CA  THR A 299      35.145 -17.178  -0.315  1.00  0.78           C  
ATOM   1527  C   THR A 299      35.870 -16.618   0.901  1.00  0.78           C  
ATOM   1528  O   THR A 299      36.200 -17.325   1.850  1.00  0.78           O  
ATOM   1529  CB  THR A 299      36.111 -18.096  -1.058  1.00  0.78           C  
ATOM   1530  OG1 THR A 299      35.629 -18.433  -2.349  1.00  0.78           O  
ATOM   1531  CG2 THR A 299      36.305 -19.436  -0.340  1.00  0.78           C  
ATOM   1532  N   GLN A 300      36.159 -15.302   0.927  1.00  0.71           N  
ATOM   1533  CA  GLN A 300      36.716 -14.660   2.103  1.00  0.71           C  
ATOM   1534  C   GLN A 300      35.685 -14.543   3.211  1.00  0.71           C  
ATOM   1535  O   GLN A 300      35.956 -14.804   4.384  1.00  0.71           O  
ATOM   1536  CB  GLN A 300      37.237 -13.247   1.735  1.00  0.71           C  
ATOM   1537  CG  GLN A 300      37.964 -12.512   2.883  1.00  0.71           C  
ATOM   1538  CD  GLN A 300      38.381 -11.084   2.518  1.00  0.71           C  
ATOM   1539  OE1 GLN A 300      37.934 -10.426   1.584  1.00  0.71           O  
ATOM   1540  NE2 GLN A 300      39.327 -10.547   3.328  1.00  0.71           N  
ATOM   1541  N   MET A 301      34.463 -14.132   2.833  1.00  0.77           N  
ATOM   1542  CA  MET A 301      33.358 -13.962   3.745  1.00  0.77           C  
ATOM   1543  C   MET A 301      32.525 -15.229   3.925  1.00  0.77           C  
ATOM   1544  O   MET A 301      32.079 -15.550   5.026  1.00  0.77           O  
ATOM   1545  CB  MET A 301      32.484 -12.786   3.252  1.00  0.77           C  
ATOM   1546  CG  MET A 301      33.191 -11.415   3.236  1.00  0.77           C  
ATOM   1547  SD  MET A 301      33.898 -10.918   4.836  1.00  0.77           S  
ATOM   1548  CE  MET A 301      34.597  -9.369   4.204  1.00  0.77           C  
ATOM   1549  N   ASN A 302      32.299 -16.002   2.845  1.00  0.82           N  
ATOM   1550  CA  ASN A 302      31.545 -17.232   2.896  1.00  0.82           C  
ATOM   1551  C   ASN A 302      32.484 -18.433   2.996  1.00  0.82           C  
ATOM   1552  O   ASN A 302      33.455 -18.569   2.261  1.00  0.82           O  
ATOM   1553  CB  ASN A 302      30.599 -17.359   1.679  1.00  0.82           C  
ATOM   1554  CG  ASN A 302      29.727 -18.588   1.845  1.00  0.82           C  
ATOM   1555  OD1 ASN A 302      30.169 -19.731   1.719  1.00  0.82           O  
ATOM   1556  ND2 ASN A 302      28.455 -18.356   2.212  1.00  0.82           N  
ATOM   1557  N   SER A 303      32.167 -19.367   3.917  1.00  0.82           N  
ATOM   1558  CA  SER A 303      32.950 -20.561   4.166  1.00  0.82           C  
ATOM   1559  C   SER A 303      32.142 -21.845   4.070  1.00  0.82           C  
ATOM   1560  O   SER A 303      32.507 -22.871   4.648  1.00  0.82           O  
ATOM   1561  CB  SER A 303      33.689 -20.465   5.528  1.00  0.82           C  
ATOM   1562  OG  SER A 303      32.829 -20.206   6.649  1.00  0.82           O  
ATOM   1563  N   ASN A 304      31.010 -21.868   3.334  1.00  0.82           N  
ATOM   1564  CA  ASN A 304      30.116 -23.020   3.331  1.00  0.82           C  
ATOM   1565  C   ASN A 304      30.706 -24.311   2.820  1.00  0.82           C  
ATOM   1566  O   ASN A 304      30.645 -25.323   3.517  1.00  0.82           O  
ATOM   1567  CB  ASN A 304      28.783 -22.740   2.620  1.00  0.82           C  
ATOM   1568  CG  ASN A 304      27.853 -22.102   3.633  1.00  0.82           C  
ATOM   1569  OD1 ASN A 304      28.235 -21.556   4.676  1.00  0.82           O  
ATOM   1570  ND2 ASN A 304      26.544 -22.246   3.367  1.00  0.82           N  
ATOM   1571  N   LEU A 305      31.407 -24.278   1.683  1.00  0.66           N  
ATOM   1572  CA  LEU A 305      32.023 -25.461   1.115  1.00  0.66           C  
ATOM   1573  C   LEU A 305      33.400 -25.716   1.734  1.00  0.66           C  
ATOM   1574  O   LEU A 305      34.116 -26.633   1.346  1.00  0.66           O  
ATOM   1575  CB  LEU A 305      32.187 -25.277  -0.414  1.00  0.66           C  
ATOM   1576  CG  LEU A 305      30.876 -25.375  -1.221  1.00  0.66           C  
ATOM   1577  CD1 LEU A 305      30.954 -24.512  -2.489  1.00  0.66           C  
ATOM   1578  CD2 LEU A 305      30.549 -26.831  -1.591  1.00  0.66           C  
ATOM   1579  N   GLY A 306      33.791 -24.917   2.757  1.00  0.71           N  
ATOM   1580  CA  GLY A 306      35.045 -25.070   3.493  1.00  0.71           C  
ATOM   1581  C   GLY A 306      36.315 -24.922   2.692  1.00  0.71           C  
ATOM   1582  O   GLY A 306      37.153 -25.821   2.665  1.00  0.71           O  
ATOM   1583  N   ILE A 307      36.509 -23.770   2.031  1.00  0.64           N  
ATOM   1584  CA  ILE A 307      37.596 -23.546   1.096  1.00  0.64           C  
ATOM   1585  C   ILE A 307      38.535 -22.490   1.658  1.00  0.64           C  
ATOM   1586  O   ILE A 307      38.106 -21.463   2.179  1.00  0.64           O  
ATOM   1587  CB  ILE A 307      37.071 -23.117  -0.279  1.00  0.64           C  
ATOM   1588  CG1 ILE A 307      36.221 -24.260  -0.886  1.00  0.64           C  
ATOM   1589  CG2 ILE A 307      38.231 -22.703  -1.214  1.00  0.64           C  
ATOM   1590  CD1 ILE A 307      35.735 -24.008  -2.317  1.00  0.64           C  
ATOM   1591  N   THR A 308      39.862 -22.712   1.558  1.00  0.66           N  
ATOM   1592  CA  THR A 308      40.891 -21.756   1.945  1.00  0.66           C  
ATOM   1593  C   THR A 308      41.465 -21.053   0.728  1.00  0.66           C  
ATOM   1594  O   THR A 308      42.614 -21.242   0.334  1.00  0.66           O  
ATOM   1595  CB  THR A 308      42.024 -22.382   2.759  1.00  0.66           C  
ATOM   1596  OG1 THR A 308      42.545 -23.557   2.151  1.00  0.66           O  
ATOM   1597  CG2 THR A 308      41.456 -22.812   4.116  1.00  0.66           C  
ATOM   1598  N   ALA A 309      40.666 -20.181   0.091  1.00  0.64           N  
ATOM   1599  CA  ALA A 309      41.094 -19.424  -1.061  1.00  0.64           C  
ATOM   1600  C   ALA A 309      40.385 -18.087  -1.018  1.00  0.64           C  
ATOM   1601  O   ALA A 309      39.278 -17.980  -0.501  1.00  0.64           O  
ATOM   1602  CB  ALA A 309      40.772 -20.151  -2.388  1.00  0.64           C  
ATOM   1603  N   ALA A 310      41.004 -17.020  -1.551  1.00  0.72           N  
ATOM   1604  CA  ALA A 310      40.419 -15.697  -1.558  1.00  0.72           C  
ATOM   1605  C   ALA A 310      39.835 -15.421  -2.937  1.00  0.72           C  
ATOM   1606  O   ALA A 310      40.438 -14.741  -3.764  1.00  0.72           O  
ATOM   1607  CB  ALA A 310      41.484 -14.643  -1.184  1.00  0.72           C  
ATOM   1608  N   CYS A 311      38.639 -15.966  -3.231  1.00  0.78           N  
ATOM   1609  CA  CYS A 311      38.022 -15.844  -4.536  1.00  0.78           C  
ATOM   1610  C   CYS A 311      36.815 -14.953  -4.389  1.00  0.78           C  
ATOM   1611  O   CYS A 311      35.960 -15.190  -3.537  1.00  0.78           O  
ATOM   1612  CB  CYS A 311      37.599 -17.228  -5.101  1.00  0.78           C  
ATOM   1613  SG  CYS A 311      37.219 -17.238  -6.882  1.00  0.78           S  
ATOM   1614  N   LYS A 312      36.748 -13.882  -5.194  1.00  0.78           N  
ATOM   1615  CA  LYS A 312      35.679 -12.917  -5.151  1.00  0.78           C  
ATOM   1616  C   LYS A 312      35.140 -12.792  -6.560  1.00  0.78           C  
ATOM   1617  O   LYS A 312      35.751 -12.162  -7.424  1.00  0.78           O  
ATOM   1618  CB  LYS A 312      36.226 -11.558  -4.660  1.00  0.78           C  
ATOM   1619  CG  LYS A 312      36.989 -11.655  -3.338  1.00  0.78           C  
ATOM   1620  CD  LYS A 312      37.464 -10.291  -2.836  1.00  0.78           C  
ATOM   1621  CE  LYS A 312      38.217 -10.447  -1.524  1.00  0.78           C  
ATOM   1622  NZ  LYS A 312      38.668  -9.130  -1.040  1.00  0.78           N  
ATOM   1623  N   LEU A 313      33.990 -13.423  -6.852  1.00  0.87           N  
ATOM   1624  CA  LEU A 313      33.432 -13.442  -8.188  1.00  0.87           C  
ATOM   1625  C   LEU A 313      31.980 -13.006  -8.185  1.00  0.87           C  
ATOM   1626  O   LEU A 313      31.228 -13.197  -7.228  1.00  0.87           O  
ATOM   1627  CB  LEU A 313      33.587 -14.830  -8.865  1.00  0.87           C  
ATOM   1628  CG  LEU A 313      35.053 -15.228  -9.153  1.00  0.87           C  
ATOM   1629  CD1 LEU A 313      35.139 -16.672  -9.659  1.00  0.87           C  
ATOM   1630  CD2 LEU A 313      35.749 -14.290 -10.149  1.00  0.87           C  
ATOM   1631  N   ARG A 314      31.545 -12.367  -9.280  1.00  0.83           N  
ATOM   1632  CA  ARG A 314      30.169 -11.980  -9.514  1.00  0.83           C  
ATOM   1633  C   ARG A 314      29.499 -12.933 -10.496  1.00  0.83           C  
ATOM   1634  O   ARG A 314      29.320 -12.631 -11.686  1.00  0.83           O  
ATOM   1635  CB  ARG A 314      30.110 -10.532 -10.019  1.00  0.83           C  
ATOM   1636  CG  ARG A 314      28.695  -9.934  -9.962  1.00  0.83           C  
ATOM   1637  CD  ARG A 314      28.669  -8.422 -10.177  1.00  0.83           C  
ATOM   1638  NE  ARG A 314      29.131  -8.166 -11.583  1.00  0.83           N  
ATOM   1639  CZ  ARG A 314      28.318  -7.954 -12.621  1.00  0.83           C  
ATOM   1640  NH1 ARG A 314      26.994  -8.052 -12.524  1.00  0.83           N  
ATOM   1641  NH2 ARG A 314      28.807  -7.603 -13.809  1.00  0.83           N  
ATOM   1642  N   PHE A 315      29.172 -14.139 -10.002  1.00  0.93           N  
ATOM   1643  CA  PHE A 315      28.508 -15.206 -10.724  1.00  0.93           C  
ATOM   1644  C   PHE A 315      27.032 -14.939 -11.001  1.00  0.93           C  
ATOM   1645  O   PHE A 315      26.583 -14.946 -12.138  1.00  0.93           O  
ATOM   1646  CB  PHE A 315      28.663 -16.506  -9.902  1.00  0.93           C  
ATOM   1647  CG  PHE A 315      30.016 -17.165 -10.008  1.00  0.93           C  
ATOM   1648  CD1 PHE A 315      31.039 -16.761 -10.889  1.00  0.93           C  
ATOM   1649  CD2 PHE A 315      30.203 -18.345  -9.276  1.00  0.93           C  
ATOM   1650  CE1 PHE A 315      32.168 -17.563 -11.089  1.00  0.93           C  
ATOM   1651  CE2 PHE A 315      31.355 -19.120  -9.434  1.00  0.93           C  
ATOM   1652  CZ  PHE A 315      32.335 -18.735 -10.349  1.00  0.93           C  
ATOM   1653  N   ASP A 316      26.235 -14.628  -9.980  1.00  0.95           N  
ATOM   1654  CA  ASP A 316      24.842 -14.251 -10.083  1.00  0.95           C  
ATOM   1655  C   ASP A 316      24.637 -12.876 -10.718  1.00  0.95           C  
ATOM   1656  O   ASP A 316      25.132 -11.848 -10.250  1.00  0.95           O  
ATOM   1657  CB  ASP A 316      24.074 -14.305  -8.729  1.00  0.95           C  
ATOM   1658  CG  ASP A 316      24.244 -15.625  -7.979  1.00  0.95           C  
ATOM   1659  OD1 ASP A 316      25.426 -16.007  -7.814  1.00  0.95           O  
ATOM   1660  OD2 ASP A 316      23.218 -16.175  -7.504  1.00  0.95           O  
ATOM   1661  N   ARG A 317      23.876 -12.820 -11.832  1.00  0.88           N  
ATOM   1662  CA  ARG A 317      23.676 -11.580 -12.548  1.00  0.88           C  
ATOM   1663  C   ARG A 317      22.244 -11.420 -12.989  1.00  0.88           C  
ATOM   1664  O   ARG A 317      21.491 -12.385 -13.145  1.00  0.88           O  
ATOM   1665  CB  ARG A 317      24.576 -11.436 -13.799  1.00  0.88           C  
ATOM   1666  CG  ARG A 317      26.062 -11.741 -13.538  1.00  0.88           C  
ATOM   1667  CD  ARG A 317      26.975 -11.043 -14.533  1.00  0.88           C  
ATOM   1668  NE  ARG A 317      28.382 -11.471 -14.274  1.00  0.88           N  
ATOM   1669  CZ  ARG A 317      29.412 -10.867 -14.880  1.00  0.88           C  
ATOM   1670  NH1 ARG A 317      29.213  -9.930 -15.798  1.00  0.88           N  
ATOM   1671  NH2 ARG A 317      30.653 -11.140 -14.513  1.00  0.88           N  
ATOM   1672  N   ILE A 318      21.843 -10.156 -13.207  1.00  0.94           N  
ATOM   1673  CA  ILE A 318      20.511  -9.794 -13.631  1.00  0.94           C  
ATOM   1674  C   ILE A 318      20.662  -8.963 -14.884  1.00  0.94           C  
ATOM   1675  O   ILE A 318      21.352  -7.945 -14.885  1.00  0.94           O  
ATOM   1676  CB  ILE A 318      19.736  -8.998 -12.585  1.00  0.94           C  
ATOM   1677  CG1 ILE A 318      19.699  -9.758 -11.239  1.00  0.94           C  
ATOM   1678  CG2 ILE A 318      18.316  -8.695 -13.122  1.00  0.94           C  
ATOM   1679  CD1 ILE A 318      18.974  -8.998 -10.128  1.00  0.94           C  
ATOM   1680  N   PHE A 319      20.011  -9.379 -15.981  1.00  0.94           N  
ATOM   1681  CA  PHE A 319      20.015  -8.671 -17.239  1.00  0.94           C  
ATOM   1682  C   PHE A 319      18.612  -8.170 -17.488  1.00  0.94           C  
ATOM   1683  O   PHE A 319      17.620  -8.789 -17.109  1.00  0.94           O  
ATOM   1684  CB  PHE A 319      20.481  -9.518 -18.454  1.00  0.94           C  
ATOM   1685  CG  PHE A 319      21.855 -10.107 -18.299  1.00  0.94           C  
ATOM   1686  CD1 PHE A 319      22.899  -9.416 -17.663  1.00  0.94           C  
ATOM   1687  CD2 PHE A 319      22.123 -11.379 -18.830  1.00  0.94           C  
ATOM   1688  CE1 PHE A 319      24.166  -9.994 -17.525  1.00  0.94           C  
ATOM   1689  CE2 PHE A 319      23.388 -11.960 -18.698  1.00  0.94           C  
ATOM   1690  CZ  PHE A 319      24.413 -11.267 -18.047  1.00  0.94           C  
ATOM   1691  N   PHE A 320      18.502  -7.008 -18.129  1.00  0.89           N  
ATOM   1692  CA  PHE A 320      17.276  -6.268 -18.225  1.00  0.89           C  
ATOM   1693  C   PHE A 320      17.137  -5.720 -19.631  1.00  0.89           C  
ATOM   1694  O   PHE A 320      18.124  -5.279 -20.224  1.00  0.89           O  
ATOM   1695  CB  PHE A 320      17.388  -5.122 -17.196  1.00  0.89           C  
ATOM   1696  CG  PHE A 320      16.208  -4.211 -17.228  1.00  0.89           C  
ATOM   1697  CD1 PHE A 320      14.980  -4.619 -16.698  1.00  0.89           C  
ATOM   1698  CD2 PHE A 320      16.308  -2.964 -17.860  1.00  0.89           C  
ATOM   1699  CE1 PHE A 320      13.868  -3.775 -16.765  1.00  0.89           C  
ATOM   1700  CE2 PHE A 320      15.200  -2.119 -17.937  1.00  0.89           C  
ATOM   1701  CZ  PHE A 320      13.988  -2.524 -17.376  1.00  0.89           C  
ATOM   1702  N   ARG A 321      15.917  -5.749 -20.196  1.00  0.82           N  
ATOM   1703  CA  ARG A 321      15.619  -5.145 -21.471  1.00  0.82           C  
ATOM   1704  C   ARG A 321      14.172  -4.672 -21.507  1.00  0.82           C  
ATOM   1705  O   ARG A 321      13.248  -5.443 -21.258  1.00  0.82           O  
ATOM   1706  CB  ARG A 321      15.860  -6.193 -22.576  1.00  0.82           C  
ATOM   1707  CG  ARG A 321      15.475  -5.776 -24.003  1.00  0.82           C  
ATOM   1708  CD  ARG A 321      15.659  -6.938 -24.971  1.00  0.82           C  
ATOM   1709  NE  ARG A 321      14.970  -6.603 -26.264  1.00  0.82           N  
ATOM   1710  CZ  ARG A 321      13.678  -6.831 -26.545  1.00  0.82           C  
ATOM   1711  NH1 ARG A 321      13.201  -6.477 -27.734  1.00  0.82           N  
ATOM   1712  NH2 ARG A 321      12.861  -7.462 -25.719  1.00  0.82           N  
ATOM   1713  N   ALA A 322      13.940  -3.396 -21.869  1.00  0.74           N  
ATOM   1714  CA  ALA A 322      12.628  -2.835 -22.123  1.00  0.74           C  
ATOM   1715  C   ALA A 322      12.532  -2.523 -23.612  1.00  0.74           C  
ATOM   1716  O   ALA A 322      13.465  -2.767 -24.378  1.00  0.74           O  
ATOM   1717  CB  ALA A 322      12.404  -1.554 -21.282  1.00  0.74           C  
ATOM   1718  N   ALA A 323      11.374  -2.001 -24.070  1.00  0.55           N  
ATOM   1719  CA  ALA A 323      11.181  -1.480 -25.412  1.00  0.55           C  
ATOM   1720  C   ALA A 323      12.224  -0.439 -25.827  1.00  0.55           C  
ATOM   1721  O   ALA A 323      12.640   0.421 -25.050  1.00  0.55           O  
ATOM   1722  CB  ALA A 323       9.756  -0.893 -25.544  1.00  0.55           C  
ATOM   1723  N   ALA A 324      12.688  -0.507 -27.090  1.00  0.43           N  
ATOM   1724  CA  ALA A 324      13.791   0.285 -27.600  1.00  0.43           C  
ATOM   1725  C   ALA A 324      13.527   1.782 -27.651  1.00  0.43           C  
ATOM   1726  O   ALA A 324      14.458   2.588 -27.612  1.00  0.43           O  
ATOM   1727  CB  ALA A 324      14.120  -0.210 -29.022  1.00  0.43           C  
ATOM   1728  N   GLU A 325      12.249   2.180 -27.749  1.00  0.40           N  
ATOM   1729  CA  GLU A 325      11.856   3.561 -27.902  1.00  0.40           C  
ATOM   1730  C   GLU A 325      11.846   4.351 -26.599  1.00  0.40           C  
ATOM   1731  O   GLU A 325      11.831   5.585 -26.668  1.00  0.40           O  
ATOM   1732  CB  GLU A 325      10.486   3.641 -28.624  1.00  0.40           C  
ATOM   1733  CG  GLU A 325      10.545   3.134 -30.090  1.00  0.40           C  
ATOM   1734  CD  GLU A 325       9.187   3.180 -30.793  1.00  0.40           C  
ATOM   1735  OE1 GLU A 325       8.180   3.520 -30.124  1.00  0.40           O  
ATOM   1736  OE2 GLU A 325       9.155   2.849 -32.006  1.00  0.40           O  
ATOM   1737  N   GLU A 326      11.878   3.669 -25.429  1.00  0.63           N  
ATOM   1738  CA  GLU A 326      11.837   4.220 -24.069  1.00  0.63           C  
ATOM   1739  C   GLU A 326      11.525   3.123 -23.036  1.00  0.63           C  
ATOM   1740  O   GLU A 326      10.854   2.144 -23.298  1.00  0.63           O  
ATOM   1741  CB  GLU A 326      10.859   5.412 -23.867  1.00  0.63           C  
ATOM   1742  CG  GLU A 326      10.842   6.131 -22.491  1.00  0.63           C  
ATOM   1743  CD  GLU A 326       9.964   7.390 -22.528  1.00  0.63           C  
ATOM   1744  OE1 GLU A 326       9.312   7.640 -23.573  1.00  0.63           O  
ATOM   1745  OE2 GLU A 326       9.956   8.121 -21.504  1.00  0.63           O  
ATOM   1746  N   GLY A 327      12.104   3.279 -21.808  1.00  0.57           N  
ATOM   1747  CA  GLY A 327      11.880   2.388 -20.673  1.00  0.57           C  
ATOM   1748  C   GLY A 327      10.782   2.881 -19.775  1.00  0.57           C  
ATOM   1749  O   GLY A 327      10.805   4.028 -19.335  1.00  0.57           O  
ATOM   1750  N   HIS A 328       9.830   1.995 -19.422  1.00  0.54           N  
ATOM   1751  CA  HIS A 328       8.691   2.349 -18.580  1.00  0.54           C  
ATOM   1752  C   HIS A 328       8.863   1.788 -17.187  1.00  0.54           C  
ATOM   1753  O   HIS A 328       8.185   2.182 -16.241  1.00  0.54           O  
ATOM   1754  CB  HIS A 328       7.358   1.744 -19.114  1.00  0.54           C  
ATOM   1755  CG  HIS A 328       7.126   1.911 -20.584  1.00  0.54           C  
ATOM   1756  ND1 HIS A 328       7.612   3.021 -21.214  1.00  0.54           N  
ATOM   1757  CD2 HIS A 328       6.567   1.056 -21.494  1.00  0.54           C  
ATOM   1758  CE1 HIS A 328       7.370   2.842 -22.498  1.00  0.54           C  
ATOM   1759  NE2 HIS A 328       6.737   1.670 -22.713  1.00  0.54           N  
ATOM   1760  N   ILE A 329       9.784   0.833 -17.026  1.00  0.57           N  
ATOM   1761  CA  ILE A 329      10.133   0.209 -15.768  1.00  0.57           C  
ATOM   1762  C   ILE A 329      11.600   0.504 -15.538  1.00  0.57           C  
ATOM   1763  O   ILE A 329      12.410   0.359 -16.449  1.00  0.57           O  
ATOM   1764  CB  ILE A 329       9.833  -1.303 -15.731  1.00  0.57           C  
ATOM   1765  CG1 ILE A 329      10.500  -2.035 -14.531  1.00  0.57           C  
ATOM   1766  CG2 ILE A 329      10.151  -1.970 -17.080  1.00  0.57           C  
ATOM   1767  CD1 ILE A 329      10.100  -3.502 -14.318  1.00  0.57           C  
ATOM   1768  N   ILE A 330      11.969   0.963 -14.324  1.00  0.69           N  
ATOM   1769  CA  ILE A 330      13.337   1.283 -13.950  1.00  0.69           C  
ATOM   1770  C   ILE A 330      13.759   0.390 -12.799  1.00  0.69           C  
ATOM   1771  O   ILE A 330      12.936   0.059 -11.945  1.00  0.69           O  
ATOM   1772  CB  ILE A 330      13.523   2.779 -13.678  1.00  0.69           C  
ATOM   1773  CG1 ILE A 330      13.529   3.555 -15.020  1.00  0.69           C  
ATOM   1774  CG2 ILE A 330      14.759   3.126 -12.813  1.00  0.69           C  
ATOM   1775  CD1 ILE A 330      14.677   3.203 -15.978  1.00  0.69           C  
ATOM   1776  N   PRO A 331      15.001  -0.076 -12.706  1.00  0.83           N  
ATOM   1777  CA  PRO A 331      15.476  -0.797 -11.540  1.00  0.83           C  
ATOM   1778  C   PRO A 331      16.049   0.192 -10.542  1.00  0.83           C  
ATOM   1779  O   PRO A 331      17.054   0.854 -10.811  1.00  0.83           O  
ATOM   1780  CB  PRO A 331      16.528  -1.779 -12.089  1.00  0.83           C  
ATOM   1781  CG  PRO A 331      17.034  -1.096 -13.353  1.00  0.83           C  
ATOM   1782  CD  PRO A 331      15.829  -0.332 -13.881  1.00  0.83           C  
ATOM   1783  N   ARG A 332      15.384   0.324  -9.384  1.00  0.79           N  
ATOM   1784  CA  ARG A 332      15.672   1.286  -8.348  1.00  0.79           C  
ATOM   1785  C   ARG A 332      16.779   0.881  -7.388  1.00  0.79           C  
ATOM   1786  O   ARG A 332      17.643   1.694  -7.047  1.00  0.79           O  
ATOM   1787  CB  ARG A 332      14.397   1.518  -7.511  1.00  0.79           C  
ATOM   1788  CG  ARG A 332      14.507   2.680  -6.506  1.00  0.79           C  
ATOM   1789  CD  ARG A 332      13.234   2.845  -5.685  1.00  0.79           C  
ATOM   1790  NE  ARG A 332      13.440   4.045  -4.805  1.00  0.79           N  
ATOM   1791  CZ  ARG A 332      12.540   4.450  -3.901  1.00  0.79           C  
ATOM   1792  NH1 ARG A 332      11.434   3.746  -3.693  1.00  0.79           N  
ATOM   1793  NH2 ARG A 332      12.724   5.578  -3.219  1.00  0.79           N  
ATOM   1794  N   SER A 333      16.776  -0.373  -6.892  1.00  0.90           N  
ATOM   1795  CA  SER A 333      17.686  -0.787  -5.827  1.00  0.90           C  
ATOM   1796  C   SER A 333      18.231  -2.170  -6.063  1.00  0.90           C  
ATOM   1797  O   SER A 333      17.633  -2.976  -6.776  1.00  0.90           O  
ATOM   1798  CB  SER A 333      17.167  -0.620  -4.350  1.00  0.90           C  
ATOM   1799  OG  SER A 333      16.346  -1.673  -3.847  1.00  0.90           O  
ATOM   1800  N   LEU A 334      19.418  -2.470  -5.507  1.00  0.91           N  
ATOM   1801  CA  LEU A 334      20.035  -3.768  -5.651  1.00  0.91           C  
ATOM   1802  C   LEU A 334      20.835  -4.053  -4.400  1.00  0.91           C  
ATOM   1803  O   LEU A 334      21.761  -3.299  -4.078  1.00  0.91           O  
ATOM   1804  CB  LEU A 334      20.990  -3.804  -6.869  1.00  0.91           C  
ATOM   1805  CG  LEU A 334      21.579  -5.182  -7.209  1.00  0.91           C  
ATOM   1806  CD1 LEU A 334      20.490  -6.128  -7.716  1.00  0.91           C  
ATOM   1807  CD2 LEU A 334      22.698  -5.043  -8.250  1.00  0.91           C  
ATOM   1808  N   ASP A 335      20.518  -5.156  -3.699  1.00  0.92           N  
ATOM   1809  CA  ASP A 335      21.068  -5.462  -2.398  1.00  0.92           C  
ATOM   1810  C   ASP A 335      21.312  -6.960  -2.266  1.00  0.92           C  
ATOM   1811  O   ASP A 335      20.734  -7.789  -2.974  1.00  0.92           O  
ATOM   1812  CB  ASP A 335      20.122  -5.014  -1.252  1.00  0.92           C  
ATOM   1813  CG  ASP A 335      19.826  -3.525  -1.346  1.00  0.92           C  
ATOM   1814  OD1 ASP A 335      20.777  -2.735  -1.115  1.00  0.92           O  
ATOM   1815  OD2 ASP A 335      18.659  -3.160  -1.661  1.00  0.92           O  
ATOM   1816  N   LEU A 336      22.198  -7.352  -1.334  1.00  0.91           N  
ATOM   1817  CA  LEU A 336      22.541  -8.736  -1.067  1.00  0.91           C  
ATOM   1818  C   LEU A 336      21.801  -9.222   0.163  1.00  0.91           C  
ATOM   1819  O   LEU A 336      21.387  -8.448   1.022  1.00  0.91           O  
ATOM   1820  CB  LEU A 336      24.058  -8.942  -0.821  1.00  0.91           C  
ATOM   1821  CG  LEU A 336      24.886  -9.193  -2.091  1.00  0.91           C  
ATOM   1822  CD1 LEU A 336      24.842  -8.036  -3.086  1.00  0.91           C  
ATOM   1823  CD2 LEU A 336      26.341  -9.494  -1.711  1.00  0.91           C  
ATOM   1824  N   LEU A 337      21.644 -10.548   0.290  1.00  0.89           N  
ATOM   1825  CA  LEU A 337      21.018 -11.154   1.439  1.00  0.89           C  
ATOM   1826  C   LEU A 337      21.634 -12.509   1.677  1.00  0.89           C  
ATOM   1827  O   LEU A 337      22.334 -13.050   0.821  1.00  0.89           O  
ATOM   1828  CB  LEU A 337      19.473 -11.205   1.319  1.00  0.89           C  
ATOM   1829  CG  LEU A 337      18.907 -11.839   0.034  1.00  0.89           C  
ATOM   1830  CD1 LEU A 337      18.702 -13.354   0.131  1.00  0.89           C  
ATOM   1831  CD2 LEU A 337      17.589 -11.154  -0.332  1.00  0.89           C  
ATOM   1832  N   GLY A 338      21.455 -13.080   2.886  1.00  0.87           N  
ATOM   1833  CA  GLY A 338      22.269 -14.205   3.318  1.00  0.87           C  
ATOM   1834  C   GLY A 338      23.526 -13.740   4.010  1.00  0.87           C  
ATOM   1835  O   GLY A 338      24.500 -14.473   4.042  1.00  0.87           O  
ATOM   1836  N   LEU A 339      23.539 -12.491   4.541  1.00  0.76           N  
ATOM   1837  CA  LEU A 339      24.734 -11.793   5.010  1.00  0.76           C  
ATOM   1838  C   LEU A 339      25.270 -12.312   6.328  1.00  0.76           C  
ATOM   1839  O   LEU A 339      26.452 -12.130   6.633  1.00  0.76           O  
ATOM   1840  CB  LEU A 339      24.554 -10.259   5.109  1.00  0.76           C  
ATOM   1841  CG  LEU A 339      24.253  -9.558   3.770  1.00  0.76           C  
ATOM   1842  CD1 LEU A 339      23.744  -8.135   4.035  1.00  0.76           C  
ATOM   1843  CD2 LEU A 339      25.469  -9.526   2.829  1.00  0.76           C  
ATOM   1844  N   GLU A 340      24.441 -12.991   7.134  1.00  0.70           N  
ATOM   1845  CA  GLU A 340      24.856 -13.554   8.392  1.00  0.70           C  
ATOM   1846  C   GLU A 340      24.948 -15.060   8.300  1.00  0.70           C  
ATOM   1847  O   GLU A 340      24.309 -15.740   7.498  1.00  0.70           O  
ATOM   1848  CB  GLU A 340      23.972 -13.070   9.582  1.00  0.70           C  
ATOM   1849  CG  GLU A 340      22.729 -13.916   9.973  1.00  0.70           C  
ATOM   1850  CD  GLU A 340      21.664 -13.897   8.888  1.00  0.70           C  
ATOM   1851  OE1 GLU A 340      21.466 -12.808   8.294  1.00  0.70           O  
ATOM   1852  OE2 GLU A 340      21.017 -14.936   8.609  1.00  0.70           O  
ATOM   1853  N   LYS A 341      25.832 -15.633   9.126  1.00  0.79           N  
ATOM   1854  CA  LYS A 341      25.846 -17.042   9.408  1.00  0.79           C  
ATOM   1855  C   LYS A 341      24.685 -17.408  10.320  1.00  0.79           C  
ATOM   1856  O   LYS A 341      24.446 -16.746  11.324  1.00  0.79           O  
ATOM   1857  CB  LYS A 341      27.190 -17.385  10.069  1.00  0.79           C  
ATOM   1858  CG  LYS A 341      27.330 -18.851  10.477  1.00  0.79           C  
ATOM   1859  CD  LYS A 341      28.781 -19.243  10.764  1.00  0.79           C  
ATOM   1860  CE  LYS A 341      29.594 -19.346   9.474  1.00  0.79           C  
ATOM   1861  NZ  LYS A 341      30.905 -19.966   9.739  1.00  0.79           N  
ATOM   1862  N   LEU A 342      23.942 -18.481   9.992  1.00  0.82           N  
ATOM   1863  CA  LEU A 342      22.797 -18.923  10.754  1.00  0.82           C  
ATOM   1864  C   LEU A 342      23.213 -19.597  12.055  1.00  0.82           C  
ATOM   1865  O   LEU A 342      24.378 -19.956  12.246  1.00  0.82           O  
ATOM   1866  CB  LEU A 342      21.981 -19.963   9.942  1.00  0.82           C  
ATOM   1867  CG  LEU A 342      21.549 -19.545   8.522  1.00  0.82           C  
ATOM   1868  CD1 LEU A 342      20.894 -20.732   7.803  1.00  0.82           C  
ATOM   1869  CD2 LEU A 342      20.618 -18.330   8.523  1.00  0.82           C  
ATOM   1870  N   ASP A 343      22.248 -19.868  12.961  1.00  0.80           N  
ATOM   1871  CA  ASP A 343      22.470 -20.550  14.230  1.00  0.80           C  
ATOM   1872  C   ASP A 343      22.934 -22.002  14.025  1.00  0.80           C  
ATOM   1873  O   ASP A 343      23.614 -22.614  14.845  1.00  0.80           O  
ATOM   1874  CB  ASP A 343      21.155 -20.434  15.045  1.00  0.80           C  
ATOM   1875  CG  ASP A 343      21.392 -20.295  16.546  1.00  0.80           C  
ATOM   1876  OD1 ASP A 343      22.492 -20.653  17.025  1.00  0.80           O  
ATOM   1877  OD2 ASP A 343      20.454 -19.795  17.218  1.00  0.80           O  
ATOM   1878  N   CYS A 344      22.658 -22.559  12.823  1.00  0.74           N  
ATOM   1879  CA  CYS A 344      23.102 -23.876  12.396  1.00  0.74           C  
ATOM   1880  C   CYS A 344      24.616 -23.970  12.196  1.00  0.74           C  
ATOM   1881  O   CYS A 344      25.197 -25.054  12.114  1.00  0.74           O  
ATOM   1882  CB  CYS A 344      22.333 -24.345  11.124  1.00  0.74           C  
ATOM   1883  SG  CYS A 344      22.794 -23.584   9.523  1.00  0.74           S  
ATOM   1884  N   GLY A 345      25.308 -22.813  12.114  1.00  0.79           N  
ATOM   1885  CA  GLY A 345      26.753 -22.731  11.950  1.00  0.79           C  
ATOM   1886  C   GLY A 345      27.216 -22.529  10.531  1.00  0.79           C  
ATOM   1887  O   GLY A 345      28.417 -22.448  10.258  1.00  0.79           O  
ATOM   1888  N   ARG A 346      26.280 -22.390   9.578  1.00  0.77           N  
ATOM   1889  CA  ARG A 346      26.587 -22.142   8.186  1.00  0.77           C  
ATOM   1890  C   ARG A 346      25.791 -20.970   7.661  1.00  0.77           C  
ATOM   1891  O   ARG A 346      24.779 -20.567   8.224  1.00  0.77           O  
ATOM   1892  CB  ARG A 346      26.294 -23.372   7.294  1.00  0.77           C  
ATOM   1893  CG  ARG A 346      27.198 -24.563   7.638  1.00  0.77           C  
ATOM   1894  CD  ARG A 346      27.375 -25.569   6.499  1.00  0.77           C  
ATOM   1895  NE  ARG A 346      28.511 -26.463   6.885  1.00  0.77           N  
ATOM   1896  CZ  ARG A 346      29.802 -26.147   6.732  1.00  0.77           C  
ATOM   1897  NH1 ARG A 346      30.166 -24.953   6.299  1.00  0.77           N  
ATOM   1898  NH2 ARG A 346      30.747 -27.049   6.949  1.00  0.77           N  
ATOM   1899  N   PHE A 347      26.241 -20.375   6.543  1.00  0.88           N  
ATOM   1900  CA  PHE A 347      25.463 -19.408   5.796  1.00  0.88           C  
ATOM   1901  C   PHE A 347      24.355 -20.158   5.066  1.00  0.88           C  
ATOM   1902  O   PHE A 347      24.447 -21.382   4.956  1.00  0.88           O  
ATOM   1903  CB  PHE A 347      26.334 -18.683   4.750  1.00  0.88           C  
ATOM   1904  CG  PHE A 347      27.341 -17.782   5.396  1.00  0.88           C  
ATOM   1905  CD1 PHE A 347      28.593 -18.252   5.826  1.00  0.88           C  
ATOM   1906  CD2 PHE A 347      27.043 -16.421   5.536  1.00  0.88           C  
ATOM   1907  CE1 PHE A 347      29.521 -17.372   6.398  1.00  0.88           C  
ATOM   1908  CE2 PHE A 347      27.962 -15.542   6.112  1.00  0.88           C  
ATOM   1909  CZ  PHE A 347      29.202 -16.018   6.546  1.00  0.88           C  
ATOM   1910  N   PRO A 348      23.313 -19.550   4.542  1.00  0.94           N  
ATOM   1911  CA  PRO A 348      22.295 -20.254   3.763  1.00  0.94           C  
ATOM   1912  C   PRO A 348      22.818 -21.001   2.546  1.00  0.94           C  
ATOM   1913  O   PRO A 348      22.330 -22.093   2.245  1.00  0.94           O  
ATOM   1914  CB  PRO A 348      21.320 -19.150   3.370  1.00  0.94           C  
ATOM   1915  CG  PRO A 348      21.469 -18.085   4.452  1.00  0.94           C  
ATOM   1916  CD  PRO A 348      22.928 -18.177   4.867  1.00  0.94           C  
ATOM   1917  N   SER A 349      23.823 -20.479   1.843  1.00  0.95           N  
ATOM   1918  CA  SER A 349      24.462 -21.136   0.725  1.00  0.95           C  
ATOM   1919  C   SER A 349      25.837 -20.532   0.624  1.00  0.95           C  
ATOM   1920  O   SER A 349      26.172 -19.650   1.421  1.00  0.95           O  
ATOM   1921  CB  SER A 349      23.672 -21.085  -0.611  1.00  0.95           C  
ATOM   1922  OG  SER A 349      23.507 -19.767  -1.101  1.00  0.95           O  
ATOM   1923  N   ASP A 350      26.702 -21.039  -0.251  1.00  0.91           N  
ATOM   1924  CA  ASP A 350      27.976 -20.481  -0.658  1.00  0.91           C  
ATOM   1925  C   ASP A 350      27.796 -19.180  -1.451  1.00  0.91           C  
ATOM   1926  O   ASP A 350      28.524 -18.202  -1.268  1.00  0.91           O  
ATOM   1927  CB  ASP A 350      28.807 -21.567  -1.402  1.00  0.91           C  
ATOM   1928  CG  ASP A 350      28.038 -22.070  -2.612  1.00  0.91           C  
ATOM   1929  OD1 ASP A 350      26.823 -22.346  -2.456  1.00  0.91           O  
ATOM   1930  OD2 ASP A 350      28.637 -22.098  -3.712  1.00  0.91           O  
ATOM   1931  N   HIS A 351      26.781 -19.137  -2.336  1.00  0.91           N  
ATOM   1932  CA  HIS A 351      26.378 -17.943  -3.053  1.00  0.91           C  
ATOM   1933  C   HIS A 351      25.632 -16.943  -2.183  1.00  0.91           C  
ATOM   1934  O   HIS A 351      24.931 -17.284  -1.231  1.00  0.91           O  
ATOM   1935  CB  HIS A 351      25.555 -18.277  -4.311  1.00  0.91           C  
ATOM   1936  CG  HIS A 351      26.261 -19.201  -5.251  1.00  0.91           C  
ATOM   1937  ND1 HIS A 351      26.701 -18.720  -6.455  1.00  0.91           N  
ATOM   1938  CD2 HIS A 351      26.425 -20.548  -5.200  1.00  0.91           C  
ATOM   1939  CE1 HIS A 351      27.116 -19.778  -7.128  1.00  0.91           C  
ATOM   1940  NE2 HIS A 351      26.978 -20.904  -6.404  1.00  0.91           N  
ATOM   1941  N   TRP A 352      25.749 -15.641  -2.477  1.00  0.90           N  
ATOM   1942  CA  TRP A 352      25.001 -14.623  -1.770  1.00  0.90           C  
ATOM   1943  C   TRP A 352      23.707 -14.384  -2.513  1.00  0.90           C  
ATOM   1944  O   TRP A 352      23.679 -14.292  -3.737  1.00  0.90           O  
ATOM   1945  CB  TRP A 352      25.757 -13.278  -1.627  1.00  0.90           C  
ATOM   1946  CG  TRP A 352      27.104 -13.406  -0.961  1.00  0.90           C  
ATOM   1947  CD1 TRP A 352      28.326 -13.501  -1.557  1.00  0.90           C  
ATOM   1948  CD2 TRP A 352      27.396 -13.488   0.460  1.00  0.90           C  
ATOM   1949  NE1 TRP A 352      29.345 -13.683  -0.647  1.00  0.90           N  
ATOM   1950  CE2 TRP A 352      28.747 -13.660   0.593  1.00  0.90           C  
ATOM   1951  CE3 TRP A 352      26.548 -13.421   1.572  1.00  0.90           C  
ATOM   1952  CZ2 TRP A 352      29.366 -13.766   1.836  1.00  0.90           C  
ATOM   1953  CZ3 TRP A 352      27.178 -13.514   2.829  1.00  0.90           C  
ATOM   1954  CH2 TRP A 352      28.552 -13.650   2.968  1.00  0.90           C  
ATOM   1955  N   GLY A 353      22.579 -14.286  -1.787  1.00  0.95           N  
ATOM   1956  CA  GLY A 353      21.297 -14.004  -2.407  1.00  0.95           C  
ATOM   1957  C   GLY A 353      21.234 -12.600  -2.908  1.00  0.95           C  
ATOM   1958  O   GLY A 353      21.809 -11.694  -2.312  1.00  0.95           O  
ATOM   1959  N   LEU A 354      20.503 -12.369  -3.999  1.00  0.93           N  
ATOM   1960  CA  LEU A 354      20.483 -11.080  -4.634  1.00  0.93           C  
ATOM   1961  C   LEU A 354      19.067 -10.575  -4.806  1.00  0.93           C  
ATOM   1962  O   LEU A 354      18.278 -11.114  -5.580  1.00  0.93           O  
ATOM   1963  CB  LEU A 354      21.171 -11.229  -6.001  1.00  0.93           C  
ATOM   1964  CG  LEU A 354      21.394  -9.926  -6.779  1.00  0.93           C  
ATOM   1965  CD1 LEU A 354      22.329  -8.973  -6.024  1.00  0.93           C  
ATOM   1966  CD2 LEU A 354      21.953 -10.232  -8.175  1.00  0.93           C  
ATOM   1967  N   LEU A 355      18.720  -9.499  -4.082  1.00  0.94           N  
ATOM   1968  CA  LEU A 355      17.434  -8.847  -4.132  1.00  0.94           C  
ATOM   1969  C   LEU A 355      17.554  -7.633  -5.023  1.00  0.94           C  
ATOM   1970  O   LEU A 355      18.526  -6.884  -4.955  1.00  0.94           O  
ATOM   1971  CB  LEU A 355      16.970  -8.444  -2.709  1.00  0.94           C  
ATOM   1972  CG  LEU A 355      15.696  -7.580  -2.603  1.00  0.94           C  
ATOM   1973  CD1 LEU A 355      14.849  -8.024  -1.402  1.00  0.94           C  
ATOM   1974  CD2 LEU A 355      16.025  -6.082  -2.490  1.00  0.94           C  
ATOM   1975  N   CYS A 356      16.563  -7.408  -5.899  1.00  0.95           N  
ATOM   1976  CA  CYS A 356      16.516  -6.232  -6.738  1.00  0.95           C  
ATOM   1977  C   CYS A 356      15.129  -5.640  -6.642  1.00  0.95           C  
ATOM   1978  O   CYS A 356      14.131  -6.361  -6.663  1.00  0.95           O  
ATOM   1979  CB  CYS A 356      16.873  -6.587  -8.206  1.00  0.95           C  
ATOM   1980  SG  CYS A 356      17.027  -5.173  -9.346  1.00  0.95           S  
ATOM   1981  N   ASN A 357      15.047  -4.306  -6.509  1.00  0.89           N  
ATOM   1982  CA  ASN A 357      13.815  -3.555  -6.465  1.00  0.89           C  
ATOM   1983  C   ASN A 357      13.753  -2.696  -7.721  1.00  0.89           C  
ATOM   1984  O   ASN A 357      14.766  -2.164  -8.183  1.00  0.89           O  
ATOM   1985  CB  ASN A 357      13.754  -2.686  -5.181  1.00  0.89           C  
ATOM   1986  CG  ASN A 357      12.341  -2.197  -4.874  1.00  0.89           C  
ATOM   1987  OD1 ASN A 357      11.507  -2.069  -5.730  1.00  0.89           O  
ATOM   1988  ND2 ASN A 357      12.073  -1.882  -3.573  1.00  0.89           N  
ATOM   1989  N   LEU A 358      12.565  -2.573  -8.316  1.00  0.82           N  
ATOM   1990  CA  LEU A 358      12.285  -1.912  -9.561  1.00  0.82           C  
ATOM   1991  C   LEU A 358      10.961  -1.169  -9.406  1.00  0.82           C  
ATOM   1992  O   LEU A 358      10.172  -1.463  -8.510  1.00  0.82           O  
ATOM   1993  CB  LEU A 358      12.179  -2.922 -10.749  1.00  0.82           C  
ATOM   1994  CG  LEU A 358      13.380  -3.872 -11.008  1.00  0.82           C  
ATOM   1995  CD1 LEU A 358      13.369  -5.178 -10.191  1.00  0.82           C  
ATOM   1996  CD2 LEU A 358      13.464  -4.213 -12.506  1.00  0.82           C  
ATOM   1997  N   ASP A 359      10.678  -0.192 -10.281  1.00  0.74           N  
ATOM   1998  CA  ASP A 359       9.443   0.561 -10.286  1.00  0.74           C  
ATOM   1999  C   ASP A 359       8.952   0.739 -11.716  1.00  0.74           C  
ATOM   2000  O   ASP A 359       9.718   0.597 -12.668  1.00  0.74           O  
ATOM   2001  CB  ASP A 359       9.601   1.909  -9.523  1.00  0.74           C  
ATOM   2002  CG  ASP A 359      10.903   2.652  -9.810  1.00  0.74           C  
ATOM   2003  OD1 ASP A 359      11.215   2.912 -10.997  1.00  0.74           O  
ATOM   2004  OD2 ASP A 359      11.593   2.994  -8.809  1.00  0.74           O  
ATOM   2005  N   ILE A 360       7.641   0.982 -11.928  1.00  0.69           N  
ATOM   2006  CA  ILE A 360       7.035   1.128 -13.247  1.00  0.69           C  
ATOM   2007  C   ILE A 360       6.355   2.507 -13.285  1.00  0.69           C  
ATOM   2008  O   ILE A 360       6.331   3.215 -12.265  1.00  0.69           O  
ATOM   2009  CB  ILE A 360       6.143  -0.096 -13.617  1.00  0.69           C  
ATOM   2010  CG1 ILE A 360       6.888  -1.433 -13.303  1.00  0.69           C  
ATOM   2011  CG2 ILE A 360       5.723  -0.059 -15.104  1.00  0.69           C  
ATOM   2012  CD1 ILE A 360       6.242  -2.743 -13.793  1.00  0.69           C  
ATOM   2013  N   ILE A 361       5.825   2.977 -14.419  1.00  0.47           N  
ATOM   2014  CA  ILE A 361       4.842   4.053 -14.569  1.00  0.47           C  
ATOM   2015  C   ILE A 361       3.543   3.766 -13.738  1.00  0.47           C  
ATOM   2016  O   ILE A 361       3.171   2.576 -13.581  1.00  0.47           O  
ATOM   2017  CB  ILE A 361       4.519   4.275 -16.068  1.00  0.47           C  
ATOM   2018  CG1 ILE A 361       5.804   4.608 -16.866  1.00  0.47           C  
ATOM   2019  CG2 ILE A 361       3.475   5.397 -16.242  1.00  0.47           C  
ATOM   2020  CD1 ILE A 361       5.608   4.865 -18.368  1.00  0.47           C  
ATOM   2021  OXT ILE A 361       2.931   4.744 -13.229  1.00  0.47           O  
TER    2022      ILE A 361                                                      
END   
