# Supplementary material for: Repair of topoisomerase 1–induced DNA damage by tyrosyl-DNA phosphodiesterase 2 (TDP2) is dependent on its magnesium binding
Source: J Biol Chem. 2023 Jun 29;299(8):104988. doi: 10.1016/j.jbc.2023.104988 (PMC10407441; doi:10.1016/j.jbc.2023.104988)
Supplement: PDB data [file mmc3.zip › PDB data/TDP2_W297A.pdb]

TITLE     SWISS-MODEL SERVER (https://swissmodel.expasy.org)
TITLE    2 Untitled Project
EXPDTA    THEORETICAL MODEL (SWISS-MODEL SERVER)
AUTHOR    SWISS-MODEL SERVER (SEE REFERENCE IN JRNL Records)
REVDAT   1   08-AUG-22 1MOD    1       12:21
JRNL        AUTH   A.WATERHOUSE,M.BERTONI,S.BIENERT,G.STUDER,G.TAURIELLO,
JRNL        AUTH 2 R.GUMIENNY,F.T.HEER,T.A.P.DE BEER,C.REMPFER,L.BORDOLI,
JRNL        AUTH 3 R.LEPORE,T.SCHWEDE
JRNL        TITL   SWISS-MODEL: HOMOLOGY MODELLING OF PROTEIN STRUCTURES AND
JRNL        TITL 2 COMPLEXES
JRNL        REF    NUCLEIC.ACIDS.RES..           V.  46 W296  2018
JRNL        PMID   29788355
JRNL        DOI    10.1093/nar/gky427
REMARK   1
REMARK   1 REFERENCE 1
REMARK   1  AUTH   S.BIENERT,A.WATERHOUSE,T.A.P.DE BEER,G.TAURIELLO,G.STUDER,
REMARK   1  AUTH 2 L.BORDOLI,T.SCHWEDE
REMARK   1  TITL   THE SWISS-MODEL REPOSITORY - NEW FEATURES AND FUNCTIONALITY
REMARK   1  REF    NUCLEIC.ACIDS.RES..           V.  45       2017
REMARK   1  REFN                   ISSN 0305-1048
REMARK   1  PMID   27899672
REMARK   1  DOI    10.1093/nar/gkw1132
REMARK   1
REMARK   1 REFERENCE 2
REMARK   1  AUTH   N.GUEX,M.C.PEITSCH,T.SCHWEDE
REMARK   1  TITL   AUTOMATED COMPARATIVE PROTEIN STRUCTURE MODELING WITH
REMARK   1  TITL 2 SWISS-MODEL AND SWISS-PDBVIEWER: A HISTORICAL PERSPECTIVE
REMARK   1  REF    ELECTROPHORESIS               V.  30       2009
REMARK   1  REFN                   ISSN 0173-0835
REMARK   1  PMID   19517507
REMARK   1  DOI    10.1002/elps.200900140
REMARK   1
REMARK   1 REFERENCE 3
REMARK   1  AUTH   G.STUDER,G.TAURIELLO,S.BIENERT,M.BIASINI,N.JOHNER,T.SCHWEDE
REMARK   1  TITL   PROMOD3 - A VERSATILE HOMOLOGY MODELLING TOOLBOX
REMARK   1  REF    PLOS COMP. BIOL.              V.  17       2021
REMARK   1  REFN                   ISSN 
REMARK   1  PMID   33507980
REMARK   1  DOI    https://doi.org/10.1371/journal.pcbi.1008667
REMARK   1
REMARK   1 REFERENCE 4
REMARK   1  AUTH   G.STUDER,C.REMPFER,A.WATERHOUSE,R.GUMIENNY,J.HAAS,T.SCHWEDE
REMARK   1  TITL   QMEANDISCO - DISTANCE CONSTRAINTS APPLIED ON MODEL QUALITY 
REMARK   1  TITL 2 ESTIMATION
REMARK   1  REF    BIOINFORMATICS                V.  36       2020
REMARK   1  REFN                   ISSN 
REMARK   1  PMID   31697312
REMARK   1  DOI    https://doi.org/10.1093/bioinformatics/btz828
REMARK   1
REMARK   1 REFERENCE 5
REMARK   1  AUTH   P.BENKERT,M.BIASINI,T.SCHWEDE
REMARK   1  TITL   TOWARD THE ESTIMATION OF THE ABSOLUTE QUALITY OF INDIVIDUAL
REMARK   1  TITL 2 PROTEIN STRUCTURE MODELS
REMARK   1  REF    BIOINFORMATICS                V.  27       2011
REMARK   1  REFN                   ISSN 1367-4803
REMARK   1  PMID   21134891
REMARK   1  DOI    10.1093/bioinformatics/btq662
REMARK   1
REMARK   1 REFERENCE 6
REMARK   1  AUTH   M.BERTONI,F.KIEFER,M.BIASINI,L.BORDOLI,T.SCHWEDE
REMARK   1  TITL   MODELING PROTEIN QUATERNARY STRUCTURE OF HOMO- AND
REMARK   1  TITL 2 HETERO-OLIGOMERS BEYOND BINARY INTERACTIONS BY HOMOLOGY
REMARK   1  REF    SCI.REP.                      V.   7       2017
REMARK   1  REFN                   ISSN
REMARK   1  PMID   28874689
REMARK   1  DOI    10.1038/s41598-017-09654-8
REMARK   1
REMARK   1 DISCLAIMER
REMARK   1 The SWISS-MODEL SERVER produces theoretical models for proteins.
REMARK   1 The results of any theoretical modelling procedure is
REMARK   1 NON-EXPERIMENTAL and MUST be considered with care. These models may
REMARK   1 contain significant errors. This is especially true for automated
REMARK   1 modeling since there is no human intervention during model
REMARK   1 building. Please read the header section and the logfile carefully
REMARK   1 to know what templates and alignments were used during the model
REMARK   1 building process. All information by the SWISS-MODEL SERVER is
REMARK   1 provided "AS-IS", without any warranty, expressed or implied.
REMARK   2
REMARK   2 COPYRIGHT NOTICE
REMARK   2 This SWISS-MODEL protein model is copyright. It is produced by the
REMARK   2 SWISS-MODEL server, developed by the Computational Structural
REMARK   2 Biology Group at the SIB Swiss Institute of Bioinformatics at the
REMARK   2 Biozentrum, University of Basel (https://swissmodel.expasy.org). This
REMARK   2 model is licensed under the CC BY-SA 4.0 Creative Commons
REMARK   2 Attribution-ShareAlike 4.0 International License
REMARK   2 (https://creativecommons.org/licenses/by-sa/4.0/legalcode), i.e. you
REMARK   2 can copy and redistribute the model in any medium or format,
REMARK   2 transform and build upon the model for any purpose, even
REMARK   2 commercially, under the following terms:
REMARK   2 Attribution - You must give appropriate credit, provide a link to
REMARK   2 the license, and indicate if changes were made. You may do so in any
REMARK   2 reasonable manner, but not in any way that suggests the licensor
REMARK   2 endorses you or your use. When you publish, patent or distribute
REMARK   2 results that were fully or partially based on the model, please cite
REMARK   2 the corresponding papers mentioned under JRNL.
REMARK   2 ShareAlike - If you remix, transform, or build upon the material,
REMARK   2 you must distribute your contributions under the same license as the
REMARK   2 original.
REMARK   2 No additional restrictions - you may not apply legal terms or
REMARK   2 technological measures that legally restrict others from doing
REMARK   2 anything the license permits.
REMARK   2 Find a human-readable summary of (and not a substitute for) the
REMARK   2 CC BY-SA 4.0 license at this link:
REMARK   2 https://creativecommons.org/licenses/by-sa/4.0/
REMARK   3 
REMARK   3 MODEL INFORMATION
REMARK   3  ENGIN   PROMOD3
REMARK   3  VERSN   3.2.1
REMARK   3  OSTAT   monomer
REMARK   3  OSRSN   PREDICTION
REMARK   3  QSPRD   0.000
REMARK   3  GMQE    0.66
REMARK   3  QMNV    4.3.0
REMARK   3  QMNDG   0.85
REMARK   3  MODT    FALSE
REMARK   3 
REMARK   3 TEMPLATE 1
REMARK   3  PDBID   5ino
REMARK   3  CHAIN   A
REMARK   3  MMCIF   A
REMARK   3  PDBV    2022-07-29
REMARK   3  SMTLE   5ino.1.A
REMARK   3  SMTLV   2022-08-03
REMARK   3  MTHD    X-RAY DIFFRACTION 3.21 A
REMARK   3  FOUND   BLAST
REMARK   3  GMQE    0.66
REMARK   3  SIM     0.62
REMARK   3  SID     99.61
REMARK   3  OSTAT   monomer
REMARK   3  LIGND   DC-DC-DG-DA-DA-DT-DT-DC-DG
REMARK   3  LIGND 2 DC-DC-DG-DA-DA-DT-DT-DC-DG
REMARK   3  ALN A TRG MELGSCLEGGREAAEEEGEPEVKKRRLLCVEFASVASCDAAVAQCFLAENDWEMERAL
REMARK   3  ALN A TRG NSYFEPPVEESALERRPETISEPKTYVDLTNEETTDSTTSKISPSEDTQQENGSMFSL
REMARK   3  ALN A TRG ITWNIDGLDLNNLSERARGVCSYLALYSPDVIFLQEVIPPYYSYLKKRSSNYEIITGH
REMARK   3  ALN A TRG EEGYFTAIMLKKSRVKLKSQEIIPFPSTKMMRNLLCVHVNVSGNELCLMTSHLESTRG
REMARK   3  ALN A TRG HAAERMNQLKMVLKKMQEAPESATVIFAGDTNLRDREVTRCGGLPNNIVDVWEFLGKP
REMARK   3  ALN A TRG KHCQYTADTQMNSNLGITAACKLRFDRIFFRAAAEEGHIIPRSLDLLGLEKLDCGRFP
REMARK   3  ALN A TRG SDHWGLLCNLDIIL
REMARK   3  ALN A TPL ----------------------------------------------------------
REMARK   3  ALN A TPL -------------------------------------------------QENGSMFSL
REMARK   3  ALN A TPL ITWNIDGLDLNNLSERARGVCSYLALYSPDVIFLQEVIPPYYSYLKKRSSNYEIITGH
REMARK   3  ALN A TPL EEGYFTAIMLKKSRVKLKSQEIIPFPSTKMMRNLLCVHVNVSGNELCLMTSHLESTRG
REMARK   3  ALN A TPL HAAERMNQLKMVLKKMQEAPESATVIFAGDTNLRDREVTRCGGLPNNIVDVWEFLGKP
REMARK   3  ALN A TPL KHCQYTWDTQMNSNLGITAACKLRFDRIFFRAAAEEGHIIPRSLDLLGLEKLDCGRFP
REMARK   3  ALN A TPL SDHWGLLCNLDIIL
REMARK   3  ALN A OFF 3
ATOM      1  N   GLN A 108      -2.692   1.503  -0.379  1.00  0.27           N  
ATOM      2  CA  GLN A 108      -1.699   1.208  -1.466  1.00  0.27           C  
ATOM      3  C   GLN A 108      -0.446   0.513  -0.936  1.00  0.27           C  
ATOM      4  O   GLN A 108       0.569   1.175  -0.742  1.00  0.27           O  
ATOM      5  CB  GLN A 108      -1.317   2.537  -2.198  1.00  0.27           C  
ATOM      6  CG  GLN A 108      -0.521   2.375  -3.521  1.00  0.27           C  
ATOM      7  CD  GLN A 108      -1.404   1.668  -4.540  1.00  0.27           C  
ATOM      8  OE1 GLN A 108      -2.509   2.141  -4.801  1.00  0.27           O  
ATOM      9  NE2 GLN A 108      -0.990   0.517  -5.095  1.00  0.27           N  
ATOM     10  N   GLU A 109      -0.473  -0.812  -0.667  1.00  0.59           N  
ATOM     11  CA  GLU A 109       0.659  -1.570  -0.121  1.00  0.59           C  
ATOM     12  C   GLU A 109       1.876  -1.561  -1.033  1.00  0.59           C  
ATOM     13  O   GLU A 109       3.017  -1.275  -0.629  1.00  0.59           O  
ATOM     14  CB  GLU A 109       0.167  -3.017   0.165  1.00  0.59           C  
ATOM     15  CG  GLU A 109      -0.735  -3.117   1.425  1.00  0.59           C  
ATOM     16  CD  GLU A 109       0.047  -2.927   2.730  1.00  0.59           C  
ATOM     17  OE1 GLU A 109       1.300  -2.945   2.687  1.00  0.59           O  
ATOM     18  OE2 GLU A 109      -0.634  -2.739   3.769  1.00  0.59           O  
ATOM     19  N   ASN A 110       1.671  -1.764  -2.334  1.00  0.59           N  
ATOM     20  CA  ASN A 110       2.704  -1.649  -3.324  1.00  0.59           C  
ATOM     21  C   ASN A 110       2.399  -0.439  -4.181  1.00  0.59           C  
ATOM     22  O   ASN A 110       1.537  -0.477  -5.059  1.00  0.59           O  
ATOM     23  CB  ASN A 110       2.726  -2.932  -4.182  1.00  0.59           C  
ATOM     24  CG  ASN A 110       3.764  -3.928  -3.664  1.00  0.59           C  
ATOM     25  OD1 ASN A 110       3.463  -4.792  -2.864  1.00  0.59           O  
ATOM     26  ND2 ASN A 110       5.014  -3.832  -4.192  1.00  0.59           N  
ATOM     27  N   GLY A 111       3.117   0.676  -3.979  1.00  0.54           N  
ATOM     28  CA  GLY A 111       3.035   1.859  -4.834  1.00  0.54           C  
ATOM     29  C   GLY A 111       3.937   1.757  -6.034  1.00  0.54           C  
ATOM     30  O   GLY A 111       5.020   2.337  -6.043  1.00  0.54           O  
ATOM     31  N   SER A 112       3.544   0.961  -7.046  1.00  0.66           N  
ATOM     32  CA  SER A 112       4.292   0.709  -8.291  1.00  0.66           C  
ATOM     33  C   SER A 112       5.579  -0.070  -8.083  1.00  0.66           C  
ATOM     34  O   SER A 112       6.320  -0.393  -9.027  1.00  0.66           O  
ATOM     35  CB  SER A 112       4.449   1.962  -9.203  1.00  0.66           C  
ATOM     36  OG  SER A 112       4.967   1.618 -10.486  1.00  0.66           O  
ATOM     37  N   MET A 113       5.881  -0.482  -6.850  1.00  0.68           N  
ATOM     38  CA  MET A 113       7.106  -1.151  -6.493  1.00  0.68           C  
ATOM     39  C   MET A 113       7.135  -2.594  -6.963  1.00  0.68           C  
ATOM     40  O   MET A 113       6.094  -3.253  -6.992  1.00  0.68           O  
ATOM     41  CB  MET A 113       7.342  -1.022  -4.968  1.00  0.68           C  
ATOM     42  CG  MET A 113       8.823  -0.879  -4.587  1.00  0.68           C  
ATOM     43  SD  MET A 113       9.673   0.579  -5.291  1.00  0.68           S  
ATOM     44  CE  MET A 113       8.665   1.876  -4.527  1.00  0.68           C  
ATOM     45  N   PHE A 114       8.292  -3.136  -7.330  1.00  0.78           N  
ATOM     46  CA  PHE A 114       8.410  -4.481  -7.828  1.00  0.78           C  
ATOM     47  C   PHE A 114       9.687  -5.055  -7.261  1.00  0.78           C  
ATOM     48  O   PHE A 114      10.734  -4.421  -7.294  1.00  0.78           O  
ATOM     49  CB  PHE A 114       8.444  -4.434  -9.377  1.00  0.78           C  
ATOM     50  CG  PHE A 114       8.520  -5.787 -10.025  1.00  0.78           C  
ATOM     51  CD1 PHE A 114       7.512  -6.733  -9.808  1.00  0.78           C  
ATOM     52  CD2 PHE A 114       9.614  -6.137 -10.833  1.00  0.78           C  
ATOM     53  CE1 PHE A 114       7.595  -8.008 -10.378  1.00  0.78           C  
ATOM     54  CE2 PHE A 114       9.709  -7.419 -11.388  1.00  0.78           C  
ATOM     55  CZ  PHE A 114       8.696  -8.355 -11.163  1.00  0.78           C  
ATOM     56  N   SER A 115       9.640  -6.269  -6.702  1.00  0.91           N  
ATOM     57  CA  SER A 115      10.801  -6.854  -6.066  1.00  0.91           C  
ATOM     58  C   SER A 115      11.027  -8.261  -6.552  1.00  0.91           C  
ATOM     59  O   SER A 115      10.103  -9.061  -6.731  1.00  0.91           O  
ATOM     60  CB  SER A 115      10.735  -6.784  -4.518  1.00  0.91           C  
ATOM     61  OG  SER A 115       9.543  -7.381  -4.016  1.00  0.91           O  
ATOM     62  N   LEU A 116      12.297  -8.616  -6.805  1.00  0.93           N  
ATOM     63  CA  LEU A 116      12.663  -9.954  -7.193  1.00  0.93           C  
ATOM     64  C   LEU A 116      13.893 -10.389  -6.438  1.00  0.93           C  
ATOM     65  O   LEU A 116      14.678  -9.566  -5.959  1.00  0.93           O  
ATOM     66  CB  LEU A 116      12.833 -10.093  -8.730  1.00  0.93           C  
ATOM     67  CG  LEU A 116      13.972  -9.274  -9.371  1.00  0.93           C  
ATOM     68  CD1 LEU A 116      15.329  -9.991  -9.377  1.00  0.93           C  
ATOM     69  CD2 LEU A 116      13.610  -8.868 -10.806  1.00  0.93           C  
ATOM     70  N   ILE A 117      14.082 -11.713  -6.303  1.00  0.94           N  
ATOM     71  CA  ILE A 117      15.234 -12.318  -5.664  1.00  0.94           C  
ATOM     72  C   ILE A 117      15.772 -13.377  -6.594  1.00  0.94           C  
ATOM     73  O   ILE A 117      15.012 -14.213  -7.105  1.00  0.94           O  
ATOM     74  CB  ILE A 117      14.921 -12.887  -4.273  1.00  0.94           C  
ATOM     75  CG1 ILE A 117      14.651 -11.713  -3.302  1.00  0.94           C  
ATOM     76  CG2 ILE A 117      16.057 -13.796  -3.748  1.00  0.94           C  
ATOM     77  CD1 ILE A 117      14.329 -12.097  -1.855  1.00  0.94           C  
ATOM     78  N   THR A 118      17.078 -13.396  -6.866  1.00  0.95           N  
ATOM     79  CA  THR A 118      17.745 -14.509  -7.522  1.00  0.95           C  
ATOM     80  C   THR A 118      18.720 -15.080  -6.523  1.00  0.95           C  
ATOM     81  O   THR A 118      19.295 -14.336  -5.719  1.00  0.95           O  
ATOM     82  CB  THR A 118      18.383 -14.200  -8.881  1.00  0.95           C  
ATOM     83  OG1 THR A 118      18.954 -15.353  -9.487  1.00  0.95           O  
ATOM     84  CG2 THR A 118      19.467 -13.128  -8.816  1.00  0.95           C  
ATOM     85  N   TRP A 119      18.865 -16.412  -6.473  1.00  0.91           N  
ATOM     86  CA  TRP A 119      19.773 -17.040  -5.539  1.00  0.91           C  
ATOM     87  C   TRP A 119      20.125 -18.455  -5.943  1.00  0.91           C  
ATOM     88  O   TRP A 119      19.279 -19.349  -5.995  1.00  0.91           O  
ATOM     89  CB  TRP A 119      19.185 -17.078  -4.100  1.00  0.91           C  
ATOM     90  CG  TRP A 119      20.171 -17.246  -2.965  1.00  0.91           C  
ATOM     91  CD1 TRP A 119      21.526 -17.402  -3.005  1.00  0.91           C  
ATOM     92  CD2 TRP A 119      19.852 -17.086  -1.567  1.00  0.91           C  
ATOM     93  NE1 TRP A 119      22.067 -17.389  -1.740  1.00  0.91           N  
ATOM     94  CE2 TRP A 119      21.044 -17.178  -0.860  1.00  0.91           C  
ATOM     95  CE3 TRP A 119      18.640 -16.839  -0.925  1.00  0.91           C  
ATOM     96  CZ2 TRP A 119      21.089 -17.033   0.518  1.00  0.91           C  
ATOM     97  CZ3 TRP A 119      18.678 -16.698   0.472  1.00  0.91           C  
ATOM     98  CH2 TRP A 119      19.877 -16.793   1.179  1.00  0.91           C  
ATOM     99  N   ASN A 120      21.426 -18.715  -6.178  1.00  0.94           N  
ATOM    100  CA  ASN A 120      21.936 -20.059  -6.115  1.00  0.94           C  
ATOM    101  C   ASN A 120      21.918 -20.573  -4.667  1.00  0.94           C  
ATOM    102  O   ASN A 120      22.697 -20.139  -3.797  1.00  0.94           O  
ATOM    103  CB  ASN A 120      23.286 -20.154  -6.872  1.00  0.94           C  
ATOM    104  CG  ASN A 120      23.541 -21.595  -7.269  1.00  0.94           C  
ATOM    105  OD1 ASN A 120      22.873 -22.478  -6.688  1.00  0.94           O  
ATOM    106  ND2 ASN A 120      24.408 -21.923  -8.225  1.00  0.94           N  
ATOM    107  N   ILE A 121      20.993 -21.484  -4.333  1.00  0.95           N  
ATOM    108  CA  ILE A 121      20.815 -22.008  -2.990  1.00  0.95           C  
ATOM    109  C   ILE A 121      21.776 -23.137  -2.685  1.00  0.95           C  
ATOM    110  O   ILE A 121      21.923 -23.517  -1.519  1.00  0.95           O  
ATOM    111  CB  ILE A 121      19.383 -22.454  -2.701  1.00  0.95           C  
ATOM    112  CG1 ILE A 121      18.929 -23.599  -3.631  1.00  0.95           C  
ATOM    113  CG2 ILE A 121      18.489 -21.201  -2.767  1.00  0.95           C  
ATOM    114  CD1 ILE A 121      17.466 -24.007  -3.487  1.00  0.95           C  
ATOM    115  N   ASP A 122      22.450 -23.704  -3.702  1.00  0.95           N  
ATOM    116  CA  ASP A 122      23.291 -24.880  -3.558  1.00  0.95           C  
ATOM    117  C   ASP A 122      22.632 -26.026  -2.772  1.00  0.95           C  
ATOM    118  O   ASP A 122      22.892 -26.273  -1.585  1.00  0.95           O  
ATOM    119  CB  ASP A 122      24.753 -24.559  -3.157  1.00  0.95           C  
ATOM    120  CG  ASP A 122      25.654 -25.789  -3.225  1.00  0.95           C  
ATOM    121  OD1 ASP A 122      25.137 -26.881  -3.594  1.00  0.95           O  
ATOM    122  OD2 ASP A 122      26.844 -25.699  -2.848  1.00  0.95           O  
ATOM    123  N   GLY A 123      21.725 -26.762  -3.449  1.00  0.95           N  
ATOM    124  CA  GLY A 123      21.159 -27.991  -2.916  1.00  0.95           C  
ATOM    125  C   GLY A 123      22.079 -29.188  -3.013  1.00  0.95           C  
ATOM    126  O   GLY A 123      21.726 -30.275  -2.558  1.00  0.95           O  
ATOM    127  N   LEU A 124      23.268 -29.031  -3.624  1.00  0.85           N  
ATOM    128  CA  LEU A 124      24.305 -30.040  -3.694  1.00  0.85           C  
ATOM    129  C   LEU A 124      25.122 -30.086  -2.415  1.00  0.85           C  
ATOM    130  O   LEU A 124      25.554 -31.156  -1.983  1.00  0.85           O  
ATOM    131  CB  LEU A 124      25.244 -29.807  -4.898  1.00  0.85           C  
ATOM    132  CG  LEU A 124      24.555 -29.753  -6.274  1.00  0.85           C  
ATOM    133  CD1 LEU A 124      25.601 -29.468  -7.361  1.00  0.85           C  
ATOM    134  CD2 LEU A 124      23.755 -31.024  -6.592  1.00  0.85           C  
ATOM    135  N   ASP A 125      25.317 -28.938  -1.733  1.00  0.82           N  
ATOM    136  CA  ASP A 125      25.866 -28.932  -0.393  1.00  0.82           C  
ATOM    137  C   ASP A 125      24.858 -29.515   0.603  1.00  0.82           C  
ATOM    138  O   ASP A 125      24.031 -28.809   1.182  1.00  0.82           O  
ATOM    139  CB  ASP A 125      26.389 -27.530   0.034  1.00  0.82           C  
ATOM    140  CG  ASP A 125      27.101 -27.566   1.380  1.00  0.82           C  
ATOM    141  OD1 ASP A 125      27.668 -28.642   1.722  1.00  0.82           O  
ATOM    142  OD2 ASP A 125      27.035 -26.547   2.120  1.00  0.82           O  
ATOM    143  N   LEU A 126      24.902 -30.842   0.852  1.00  0.79           N  
ATOM    144  CA  LEU A 126      24.031 -31.520   1.803  1.00  0.79           C  
ATOM    145  C   LEU A 126      24.369 -31.214   3.254  1.00  0.79           C  
ATOM    146  O   LEU A 126      23.570 -31.460   4.167  1.00  0.79           O  
ATOM    147  CB  LEU A 126      24.029 -33.058   1.630  1.00  0.79           C  
ATOM    148  CG  LEU A 126      23.635 -33.544   0.225  1.00  0.79           C  
ATOM    149  CD1 LEU A 126      24.861 -34.054  -0.542  1.00  0.79           C  
ATOM    150  CD2 LEU A 126      22.554 -34.631   0.309  1.00  0.79           C  
ATOM    151  N   ASN A 127      25.559 -30.648   3.517  1.00  0.80           N  
ATOM    152  CA  ASN A 127      26.018 -30.209   4.813  1.00  0.80           C  
ATOM    153  C   ASN A 127      25.095 -29.138   5.365  1.00  0.80           C  
ATOM    154  O   ASN A 127      25.020 -28.009   4.867  1.00  0.80           O  
ATOM    155  CB  ASN A 127      27.490 -29.738   4.689  1.00  0.80           C  
ATOM    156  CG  ASN A 127      28.212 -29.550   6.012  1.00  0.80           C  
ATOM    157  OD1 ASN A 127      27.664 -29.088   7.017  1.00  0.80           O  
ATOM    158  ND2 ASN A 127      29.524 -29.885   6.039  1.00  0.80           N  
ATOM    159  N   ASN A 128      24.320 -29.512   6.404  1.00  0.84           N  
ATOM    160  CA  ASN A 128      23.451 -28.601   7.111  1.00  0.84           C  
ATOM    161  C   ASN A 128      22.266 -28.136   6.250  1.00  0.84           C  
ATOM    162  O   ASN A 128      21.685 -27.060   6.453  1.00  0.84           O  
ATOM    163  CB  ASN A 128      24.335 -27.469   7.696  1.00  0.84           C  
ATOM    164  CG  ASN A 128      23.895 -27.110   9.099  1.00  0.84           C  
ATOM    165  OD1 ASN A 128      22.723 -26.879   9.284  1.00  0.84           O  
ATOM    166  ND2 ASN A 128      24.836 -27.054  10.074  1.00  0.84           N  
ATOM    167  N   LEU A 129      21.867 -28.919   5.234  1.00  0.82           N  
ATOM    168  CA  LEU A 129      21.018 -28.450   4.151  1.00  0.82           C  
ATOM    169  C   LEU A 129      19.620 -27.993   4.534  1.00  0.82           C  
ATOM    170  O   LEU A 129      19.193 -26.897   4.183  1.00  0.82           O  
ATOM    171  CB  LEU A 129      20.919 -29.516   3.038  1.00  0.82           C  
ATOM    172  CG  LEU A 129      20.147 -29.104   1.767  1.00  0.82           C  
ATOM    173  CD1 LEU A 129      20.705 -27.831   1.123  1.00  0.82           C  
ATOM    174  CD2 LEU A 129      20.172 -30.239   0.740  1.00  0.82           C  
ATOM    175  N   SER A 130      18.881 -28.800   5.310  1.00  0.84           N  
ATOM    176  CA  SER A 130      17.513 -28.509   5.732  1.00  0.84           C  
ATOM    177  C   SER A 130      17.393 -27.295   6.626  1.00  0.84           C  
ATOM    178  O   SER A 130      16.413 -26.542   6.577  1.00  0.84           O  
ATOM    179  CB  SER A 130      16.873 -29.713   6.453  1.00  0.84           C  
ATOM    180  OG  SER A 130      16.899 -30.859   5.600  1.00  0.84           O  
ATOM    181  N   GLU A 131      18.389 -27.075   7.487  1.00  0.81           N  
ATOM    182  CA  GLU A 131      18.501 -25.936   8.371  1.00  0.81           C  
ATOM    183  C   GLU A 131      18.826 -24.650   7.639  1.00  0.81           C  
ATOM    184  O   GLU A 131      18.241 -23.586   7.901  1.00  0.81           O  
ATOM    185  CB  GLU A 131      19.532 -26.244   9.454  1.00  0.81           C  
ATOM    186  CG  GLU A 131      19.299 -27.631  10.097  1.00  0.81           C  
ATOM    187  CD  GLU A 131      20.297 -27.932  11.214  1.00  0.81           C  
ATOM    188  OE1 GLU A 131      20.492 -27.037  12.076  1.00  0.81           O  
ATOM    189  OE2 GLU A 131      20.831 -29.070  11.221  1.00  0.81           O  
ATOM    190  N   ARG A 132      19.724 -24.717   6.649  1.00  0.82           N  
ATOM    191  CA  ARG A 132      19.932 -23.656   5.680  1.00  0.82           C  
ATOM    192  C   ARG A 132      18.690 -23.398   4.857  1.00  0.82           C  
ATOM    193  O   ARG A 132      18.307 -22.220   4.675  1.00  0.82           O  
ATOM    194  CB  ARG A 132      21.115 -23.996   4.763  1.00  0.82           C  
ATOM    195  CG  ARG A 132      22.475 -23.930   5.477  1.00  0.82           C  
ATOM    196  CD  ARG A 132      23.605 -24.693   4.776  1.00  0.82           C  
ATOM    197  NE  ARG A 132      23.627 -24.336   3.320  1.00  0.82           N  
ATOM    198  CZ  ARG A 132      23.729 -25.211   2.321  1.00  0.82           C  
ATOM    199  NH1 ARG A 132      23.889 -26.511   2.555  1.00  0.82           N  
ATOM    200  NH2 ARG A 132      23.595 -24.815   1.050  1.00  0.82           N  
ATOM    201  N   ALA A 133      17.969 -24.407   4.386  1.00  0.91           N  
ATOM    202  CA  ALA A 133      16.728 -24.305   3.643  1.00  0.91           C  
ATOM    203  C   ALA A 133      15.630 -23.580   4.384  1.00  0.91           C  
ATOM    204  O   ALA A 133      14.978 -22.680   3.834  1.00  0.91           O  
ATOM    205  CB  ALA A 133      16.229 -25.697   3.219  1.00  0.91           C  
ATOM    206  N   ARG A 134      15.411 -23.870   5.672  1.00  0.80           N  
ATOM    207  CA  ARG A 134      14.527 -23.056   6.484  1.00  0.80           C  
ATOM    208  C   ARG A 134      15.004 -21.627   6.647  1.00  0.80           C  
ATOM    209  O   ARG A 134      14.178 -20.701   6.619  1.00  0.80           O  
ATOM    210  CB  ARG A 134      14.140 -23.699   7.834  1.00  0.80           C  
ATOM    211  CG  ARG A 134      15.288 -24.018   8.797  1.00  0.80           C  
ATOM    212  CD  ARG A 134      14.916 -24.429  10.228  1.00  0.80           C  
ATOM    213  NE  ARG A 134      13.825 -25.455  10.166  1.00  0.80           N  
ATOM    214  CZ  ARG A 134      12.522 -25.213  10.388  1.00  0.80           C  
ATOM    215  NH1 ARG A 134      12.077 -23.996  10.676  1.00  0.80           N  
ATOM    216  NH2 ARG A 134      11.647 -26.211  10.299  1.00  0.80           N  
ATOM    217  N   GLY A 135      16.310 -21.382   6.775  1.00  0.90           N  
ATOM    218  CA  GLY A 135      16.894 -20.044   6.792  1.00  0.90           C  
ATOM    219  C   GLY A 135      16.718 -19.272   5.505  1.00  0.90           C  
ATOM    220  O   GLY A 135      16.369 -18.084   5.563  1.00  0.90           O  
ATOM    221  N   VAL A 136      16.850 -19.897   4.320  1.00  0.91           N  
ATOM    222  CA  VAL A 136      16.510 -19.327   3.012  1.00  0.91           C  
ATOM    223  C   VAL A 136      15.046 -18.971   2.965  1.00  0.91           C  
ATOM    224  O   VAL A 136      14.661 -17.852   2.623  1.00  0.91           O  
ATOM    225  CB  VAL A 136      16.825 -20.250   1.830  1.00  0.91           C  
ATOM    226  CG1 VAL A 136      16.309 -19.697   0.485  1.00  0.91           C  
ATOM    227  CG2 VAL A 136      18.342 -20.403   1.710  1.00  0.91           C  
ATOM    228  N   CYS A 137      14.164 -19.883   3.386  1.00  0.89           N  
ATOM    229  CA  CYS A 137      12.741 -19.624   3.384  1.00  0.89           C  
ATOM    230  C   CYS A 137      12.286 -18.592   4.416  1.00  0.89           C  
ATOM    231  O   CYS A 137      11.239 -17.951   4.240  1.00  0.89           O  
ATOM    232  CB  CYS A 137      11.958 -20.923   3.619  1.00  0.89           C  
ATOM    233  SG  CYS A 137      12.294 -22.215   2.397  1.00  0.89           S  
ATOM    234  N   SER A 138      13.034 -18.378   5.513  1.00  0.88           N  
ATOM    235  CA  SER A 138      12.889 -17.224   6.407  1.00  0.88           C  
ATOM    236  C   SER A 138      13.157 -15.910   5.685  1.00  0.88           C  
ATOM    237  O   SER A 138      12.386 -14.961   5.821  1.00  0.88           O  
ATOM    238  CB  SER A 138      13.794 -17.252   7.670  1.00  0.88           C  
ATOM    239  OG  SER A 138      13.514 -18.364   8.523  1.00  0.88           O  
ATOM    240  N   TYR A 139      14.216 -15.834   4.850  1.00  0.88           N  
ATOM    241  CA  TYR A 139      14.470 -14.702   3.963  1.00  0.88           C  
ATOM    242  C   TYR A 139      13.397 -14.474   2.930  1.00  0.88           C  
ATOM    243  O   TYR A 139      12.944 -13.338   2.719  1.00  0.88           O  
ATOM    244  CB  TYR A 139      15.775 -14.865   3.155  1.00  0.88           C  
ATOM    245  CG  TYR A 139      16.969 -14.689   4.021  1.00  0.88           C  
ATOM    246  CD1 TYR A 139      17.313 -13.409   4.454  1.00  0.88           C  
ATOM    247  CD2 TYR A 139      17.806 -15.755   4.340  1.00  0.88           C  
ATOM    248  CE1 TYR A 139      18.514 -13.185   5.141  1.00  0.88           C  
ATOM    249  CE2 TYR A 139      18.965 -15.558   5.092  1.00  0.88           C  
ATOM    250  CZ  TYR A 139      19.309 -14.276   5.494  1.00  0.88           C  
ATOM    251  OH  TYR A 139      20.578 -14.111   6.093  1.00  0.88           O  
ATOM    252  N   LEU A 140      12.942 -15.531   2.257  1.00  0.89           N  
ATOM    253  CA  LEU A 140      11.916 -15.416   1.239  1.00  0.89           C  
ATOM    254  C   LEU A 140      10.591 -14.918   1.788  1.00  0.89           C  
ATOM    255  O   LEU A 140       9.958 -14.036   1.204  1.00  0.89           O  
ATOM    256  CB  LEU A 140      11.683 -16.742   0.495  1.00  0.89           C  
ATOM    257  CG  LEU A 140      12.915 -17.342  -0.206  1.00  0.89           C  
ATOM    258  CD1 LEU A 140      12.482 -18.595  -0.975  1.00  0.89           C  
ATOM    259  CD2 LEU A 140      13.688 -16.356  -1.095  1.00  0.89           C  
ATOM    260  N   ALA A 141      10.168 -15.442   2.950  1.00  0.88           N  
ATOM    261  CA  ALA A 141       9.009 -14.975   3.682  1.00  0.88           C  
ATOM    262  C   ALA A 141       9.153 -13.548   4.214  1.00  0.88           C  
ATOM    263  O   ALA A 141       8.204 -12.761   4.155  1.00  0.88           O  
ATOM    264  CB  ALA A 141       8.704 -15.957   4.829  1.00  0.88           C  
ATOM    265  N   LEU A 142      10.342 -13.176   4.729  1.00  0.84           N  
ATOM    266  CA  LEU A 142      10.647 -11.843   5.235  1.00  0.84           C  
ATOM    267  C   LEU A 142      10.517 -10.743   4.202  1.00  0.84           C  
ATOM    268  O   LEU A 142       9.853  -9.727   4.439  1.00  0.84           O  
ATOM    269  CB  LEU A 142      12.108 -11.813   5.764  1.00  0.84           C  
ATOM    270  CG  LEU A 142      12.702 -10.434   6.136  1.00  0.84           C  
ATOM    271  CD1 LEU A 142      11.906  -9.747   7.253  1.00  0.84           C  
ATOM    272  CD2 LEU A 142      14.195 -10.545   6.489  1.00  0.84           C  
ATOM    273  N   TYR A 143      11.139 -10.907   3.023  1.00  0.89           N  
ATOM    274  CA  TYR A 143      11.074  -9.885   1.995  1.00  0.89           C  
ATOM    275  C   TYR A 143       9.820 -10.000   1.145  1.00  0.89           C  
ATOM    276  O   TYR A 143       9.342  -8.995   0.610  1.00  0.89           O  
ATOM    277  CB  TYR A 143      12.323  -9.892   1.080  1.00  0.89           C  
ATOM    278  CG  TYR A 143      13.553  -9.468   1.839  1.00  0.89           C  
ATOM    279  CD1 TYR A 143      13.809  -8.111   2.092  1.00  0.89           C  
ATOM    280  CD2 TYR A 143      14.478 -10.419   2.292  1.00  0.89           C  
ATOM    281  CE1 TYR A 143      14.953  -7.720   2.803  1.00  0.89           C  
ATOM    282  CE2 TYR A 143      15.616 -10.033   3.010  1.00  0.89           C  
ATOM    283  CZ  TYR A 143      15.848  -8.683   3.273  1.00  0.89           C  
ATOM    284  OH  TYR A 143      16.986  -8.298   4.002  1.00  0.89           O  
ATOM    285  N   SER A 144       9.263 -11.219   0.996  1.00  0.91           N  
ATOM    286  CA  SER A 144       8.076 -11.540   0.205  1.00  0.91           C  
ATOM    287  C   SER A 144       8.062 -10.927  -1.202  1.00  0.91           C  
ATOM    288  O   SER A 144       7.140 -10.184  -1.541  1.00  0.91           O  
ATOM    289  CB  SER A 144       6.793 -11.244   1.036  1.00  0.91           C  
ATOM    290  OG  SER A 144       5.578 -11.763   0.482  1.00  0.91           O  
ATOM    291  N   PRO A 145       9.089 -11.166  -2.046  1.00  0.95           N  
ATOM    292  CA  PRO A 145       9.182 -10.540  -3.358  1.00  0.95           C  
ATOM    293  C   PRO A 145       8.138 -11.067  -4.314  1.00  0.95           C  
ATOM    294  O   PRO A 145       7.618 -12.165  -4.121  1.00  0.95           O  
ATOM    295  CB  PRO A 145      10.603 -10.884  -3.825  1.00  0.95           C  
ATOM    296  CG  PRO A 145      10.808 -12.262  -3.228  1.00  0.95           C  
ATOM    297  CD  PRO A 145      10.172 -12.142  -1.848  1.00  0.95           C  
ATOM    298  N   ASP A 146       7.804 -10.305  -5.364  1.00  0.92           N  
ATOM    299  CA  ASP A 146       6.823 -10.685  -6.355  1.00  0.92           C  
ATOM    300  C   ASP A 146       7.262 -11.934  -7.138  1.00  0.92           C  
ATOM    301  O   ASP A 146       6.457 -12.817  -7.458  1.00  0.92           O  
ATOM    302  CB  ASP A 146       6.551  -9.482  -7.294  1.00  0.92           C  
ATOM    303  CG  ASP A 146       6.211  -8.205  -6.529  1.00  0.92           C  
ATOM    304  OD1 ASP A 146       5.168  -8.156  -5.831  1.00  0.92           O  
ATOM    305  OD2 ASP A 146       6.978  -7.223  -6.685  1.00  0.92           O  
ATOM    306  N   VAL A 147       8.574 -12.038  -7.439  1.00  0.96           N  
ATOM    307  CA  VAL A 147       9.192 -13.111  -8.212  1.00  0.96           C  
ATOM    308  C   VAL A 147      10.470 -13.614  -7.542  1.00  0.96           C  
ATOM    309  O   VAL A 147      11.311 -12.847  -7.079  1.00  0.96           O  
ATOM    310  CB  VAL A 147       9.534 -12.671  -9.636  1.00  0.96           C  
ATOM    311  CG1 VAL A 147      10.234 -13.798 -10.425  1.00  0.96           C  
ATOM    312  CG2 VAL A 147       8.240 -12.222 -10.340  1.00  0.96           C  
ATOM    313  N   ILE A 148      10.662 -14.951  -7.487  1.00  0.95           N  
ATOM    314  CA  ILE A 148      11.863 -15.572  -6.951  1.00  0.95           C  
ATOM    315  C   ILE A 148      12.448 -16.526  -7.979  1.00  0.95           C  
ATOM    316  O   ILE A 148      11.763 -17.396  -8.508  1.00  0.95           O  
ATOM    317  CB  ILE A 148      11.616 -16.336  -5.653  1.00  0.95           C  
ATOM    318  CG1 ILE A 148      10.801 -15.463  -4.676  1.00  0.95           C  
ATOM    319  CG2 ILE A 148      12.969 -16.769  -5.051  1.00  0.95           C  
ATOM    320  CD1 ILE A 148      10.375 -16.104  -3.356  1.00  0.95           C  
ATOM    321  N   PHE A 149      13.748 -16.381  -8.275  1.00  0.94           N  
ATOM    322  CA  PHE A 149      14.508 -17.200  -9.189  1.00  0.94           C  
ATOM    323  C   PHE A 149      15.477 -17.998  -8.345  1.00  0.94           C  
ATOM    324  O   PHE A 149      16.282 -17.431  -7.615  1.00  0.94           O  
ATOM    325  CB  PHE A 149      15.358 -16.339 -10.155  1.00  0.94           C  
ATOM    326  CG  PHE A 149      14.522 -15.349 -10.894  1.00  0.94           C  
ATOM    327  CD1 PHE A 149      14.412 -14.015 -10.471  1.00  0.94           C  
ATOM    328  CD2 PHE A 149      13.871 -15.738 -12.065  1.00  0.94           C  
ATOM    329  CE1 PHE A 149      13.684 -13.091 -11.226  1.00  0.94           C  
ATOM    330  CE2 PHE A 149      13.174 -14.812 -12.843  1.00  0.94           C  
ATOM    331  CZ  PHE A 149      13.086 -13.483 -12.426  1.00  0.94           C  
ATOM    332  N   LEU A 150      15.445 -19.333  -8.411  1.00  0.95           N  
ATOM    333  CA  LEU A 150      16.361 -20.147  -7.638  1.00  0.95           C  
ATOM    334  C   LEU A 150      17.133 -21.056  -8.571  1.00  0.95           C  
ATOM    335  O   LEU A 150      16.656 -21.428  -9.641  1.00  0.95           O  
ATOM    336  CB  LEU A 150      15.625 -20.986  -6.572  1.00  0.95           C  
ATOM    337  CG  LEU A 150      14.867 -20.167  -5.507  1.00  0.95           C  
ATOM    338  CD1 LEU A 150      14.137 -21.115  -4.555  1.00  0.95           C  
ATOM    339  CD2 LEU A 150      15.765 -19.230  -4.692  1.00  0.95           C  
ATOM    340  N   GLN A 151      18.373 -21.417  -8.187  1.00  0.92           N  
ATOM    341  CA  GLN A 151      19.230 -22.297  -8.952  1.00  0.92           C  
ATOM    342  C   GLN A 151      19.802 -23.360  -8.033  1.00  0.92           C  
ATOM    343  O   GLN A 151      19.849 -23.169  -6.817  1.00  0.92           O  
ATOM    344  CB  GLN A 151      20.383 -21.542  -9.662  1.00  0.92           C  
ATOM    345  CG  GLN A 151      19.935 -20.380 -10.590  1.00  0.92           C  
ATOM    346  CD  GLN A 151      19.729 -19.063  -9.824  1.00  0.92           C  
ATOM    347  OE1 GLN A 151      20.582 -18.647  -9.076  1.00  0.92           O  
ATOM    348  NE2 GLN A 151      18.583 -18.370 -10.059  1.00  0.92           N  
ATOM    349  N   GLU A 152      20.181 -24.523  -8.598  1.00  0.92           N  
ATOM    350  CA  GLU A 152      20.650 -25.717  -7.906  1.00  0.92           C  
ATOM    351  C   GLU A 152      19.692 -26.239  -6.844  1.00  0.92           C  
ATOM    352  O   GLU A 152      20.068 -26.637  -5.741  1.00  0.92           O  
ATOM    353  CB  GLU A 152      22.123 -25.628  -7.443  1.00  0.92           C  
ATOM    354  CG  GLU A 152      23.113 -25.535  -8.635  1.00  0.92           C  
ATOM    355  CD  GLU A 152      24.595 -25.670  -8.245  1.00  0.92           C  
ATOM    356  OE1 GLU A 152      24.967 -25.181  -7.159  1.00  0.92           O  
ATOM    357  OE2 GLU A 152      25.383 -26.250  -9.046  1.00  0.92           O  
ATOM    358  N   VAL A 153      18.390 -26.295  -7.180  1.00  0.94           N  
ATOM    359  CA  VAL A 153      17.347 -26.761  -6.292  1.00  0.94           C  
ATOM    360  C   VAL A 153      17.083 -28.224  -6.595  1.00  0.94           C  
ATOM    361  O   VAL A 153      17.198 -28.667  -7.737  1.00  0.94           O  
ATOM    362  CB  VAL A 153      16.103 -25.862  -6.319  1.00  0.94           C  
ATOM    363  CG1 VAL A 153      15.445 -25.810  -7.701  1.00  0.94           C  
ATOM    364  CG2 VAL A 153      15.084 -26.248  -5.230  1.00  0.94           C  
ATOM    365  N   ILE A 154      16.791 -29.021  -5.547  1.00  0.89           N  
ATOM    366  CA  ILE A 154      16.587 -30.454  -5.609  1.00  0.89           C  
ATOM    367  C   ILE A 154      15.148 -30.773  -5.169  1.00  0.89           C  
ATOM    368  O   ILE A 154      14.549 -29.956  -4.464  1.00  0.89           O  
ATOM    369  CB  ILE A 154      17.622 -31.196  -4.753  1.00  0.89           C  
ATOM    370  CG1 ILE A 154      17.699 -30.709  -3.284  1.00  0.89           C  
ATOM    371  CG2 ILE A 154      18.980 -31.079  -5.477  1.00  0.89           C  
ATOM    372  CD1 ILE A 154      18.510 -31.647  -2.382  1.00  0.89           C  
ATOM    373  N   PRO A 155      14.521 -31.899  -5.532  1.00  0.90           N  
ATOM    374  CA  PRO A 155      13.167 -32.286  -5.109  1.00  0.90           C  
ATOM    375  C   PRO A 155      12.756 -32.142  -3.631  1.00  0.90           C  
ATOM    376  O   PRO A 155      11.636 -31.666  -3.442  1.00  0.90           O  
ATOM    377  CB  PRO A 155      12.972 -33.702  -5.674  1.00  0.90           C  
ATOM    378  CG  PRO A 155      13.930 -33.787  -6.866  1.00  0.90           C  
ATOM    379  CD  PRO A 155      15.085 -32.871  -6.473  1.00  0.90           C  
ATOM    380  N   PRO A 156      13.502 -32.489  -2.565  1.00  0.88           N  
ATOM    381  CA  PRO A 156      13.068 -32.277  -1.179  1.00  0.88           C  
ATOM    382  C   PRO A 156      12.936 -30.816  -0.852  1.00  0.88           C  
ATOM    383  O   PRO A 156      12.019 -30.428  -0.109  1.00  0.88           O  
ATOM    384  CB  PRO A 156      14.171 -32.921  -0.318  1.00  0.88           C  
ATOM    385  CG  PRO A 156      14.869 -33.908  -1.251  1.00  0.88           C  
ATOM    386  CD  PRO A 156      14.748 -33.246  -2.619  1.00  0.88           C  
ATOM    387  N   TYR A 157      13.834 -29.989  -1.390  1.00  0.86           N  
ATOM    388  CA  TYR A 157      13.841 -28.547  -1.268  1.00  0.86           C  
ATOM    389  C   TYR A 157      12.609 -27.959  -1.938  1.00  0.86           C  
ATOM    390  O   TYR A 157      11.895 -27.150  -1.345  1.00  0.86           O  
ATOM    391  CB  TYR A 157      15.157 -28.012  -1.887  1.00  0.86           C  
ATOM    392  CG  TYR A 157      15.774 -26.830  -1.181  1.00  0.86           C  
ATOM    393  CD1 TYR A 157      15.022 -25.721  -0.764  1.00  0.86           C  
ATOM    394  CD2 TYR A 157      17.167 -26.804  -0.978  1.00  0.86           C  
ATOM    395  CE1 TYR A 157      15.643 -24.618  -0.163  1.00  0.86           C  
ATOM    396  CE2 TYR A 157      17.790 -25.707  -0.370  1.00  0.86           C  
ATOM    397  CZ  TYR A 157      17.027 -24.609   0.019  1.00  0.86           C  
ATOM    398  OH  TYR A 157      17.660 -23.461   0.519  1.00  0.86           O  
ATOM    399  N   TYR A 158      12.272 -28.432  -3.153  1.00  0.87           N  
ATOM    400  CA  TYR A 158      11.063 -28.078  -3.882  1.00  0.87           C  
ATOM    401  C   TYR A 158       9.784 -28.370  -3.089  1.00  0.87           C  
ATOM    402  O   TYR A 158       8.893 -27.517  -2.991  1.00  0.87           O  
ATOM    403  CB  TYR A 158      11.064 -28.841  -5.238  1.00  0.87           C  
ATOM    404  CG  TYR A 158       9.809 -28.657  -6.052  1.00  0.87           C  
ATOM    405  CD1 TYR A 158       9.409 -27.387  -6.483  1.00  0.87           C  
ATOM    406  CD2 TYR A 158       8.989 -29.759  -6.349  1.00  0.87           C  
ATOM    407  CE1 TYR A 158       8.228 -27.226  -7.216  1.00  0.87           C  
ATOM    408  CE2 TYR A 158       7.821 -29.599  -7.110  1.00  0.87           C  
ATOM    409  CZ  TYR A 158       7.450 -28.328  -7.561  1.00  0.87           C  
ATOM    410  OH  TYR A 158       6.269 -28.129  -8.310  1.00  0.87           O  
ATOM    411  N   SER A 159       9.672 -29.554  -2.468  1.00  0.87           N  
ATOM    412  CA  SER A 159       8.565 -29.911  -1.576  1.00  0.87           C  
ATOM    413  C   SER A 159       8.470 -29.089  -0.305  1.00  0.87           C  
ATOM    414  O   SER A 159       7.367 -28.771   0.164  1.00  0.87           O  
ATOM    415  CB  SER A 159       8.563 -31.399  -1.176  1.00  0.87           C  
ATOM    416  OG  SER A 159       8.387 -32.223  -2.330  1.00  0.87           O  
ATOM    417  N   TYR A 160       9.597 -28.718   0.306  1.00  0.84           N  
ATOM    418  CA  TYR A 160       9.667 -27.787   1.418  1.00  0.84           C  
ATOM    419  C   TYR A 160       9.272 -26.355   1.050  1.00  0.84           C  
ATOM    420  O   TYR A 160       8.572 -25.669   1.825  1.00  0.84           O  
ATOM    421  CB  TYR A 160      11.085 -27.844   2.016  1.00  0.84           C  
ATOM    422  CG  TYR A 160      11.165 -27.078   3.295  1.00  0.84           C  
ATOM    423  CD1 TYR A 160      10.485 -27.532   4.432  1.00  0.84           C  
ATOM    424  CD2 TYR A 160      11.880 -25.876   3.358  1.00  0.84           C  
ATOM    425  CE1 TYR A 160      10.557 -26.818   5.631  1.00  0.84           C  
ATOM    426  CE2 TYR A 160      11.967 -25.170   4.564  1.00  0.84           C  
ATOM    427  CZ  TYR A 160      11.311 -25.651   5.705  1.00  0.84           C  
ATOM    428  OH  TYR A 160      11.367 -24.954   6.927  1.00  0.84           O  
ATOM    429  N   LEU A 161       9.679 -25.861  -0.129  1.00  0.89           N  
ATOM    430  CA  LEU A 161       9.239 -24.593  -0.697  1.00  0.89           C  
ATOM    431  C   LEU A 161       7.741 -24.579  -0.933  1.00  0.89           C  
ATOM    432  O   LEU A 161       7.053 -23.635  -0.523  1.00  0.89           O  
ATOM    433  CB  LEU A 161       9.991 -24.246  -2.010  1.00  0.89           C  
ATOM    434  CG  LEU A 161      11.496 -23.939  -1.854  1.00  0.89           C  
ATOM    435  CD1 LEU A 161      12.168 -23.743  -3.218  1.00  0.89           C  
ATOM    436  CD2 LEU A 161      11.756 -22.736  -0.948  1.00  0.89           C  
ATOM    437  N   LYS A 162       7.167 -25.654  -1.490  1.00  0.86           N  
ATOM    438  CA  LYS A 162       5.730 -25.831  -1.631  1.00  0.86           C  
ATOM    439  C   LYS A 162       4.958 -25.734  -0.327  1.00  0.86           C  
ATOM    440  O   LYS A 162       3.846 -25.187  -0.289  1.00  0.86           O  
ATOM    441  CB  LYS A 162       5.427 -27.226  -2.212  1.00  0.86           C  
ATOM    442  CG  LYS A 162       5.749 -27.378  -3.700  1.00  0.86           C  
ATOM    443  CD  LYS A 162       4.488 -27.302  -4.572  1.00  0.86           C  
ATOM    444  CE  LYS A 162       4.364 -28.452  -5.565  1.00  0.86           C  
ATOM    445  NZ  LYS A 162       4.294 -29.740  -4.843  1.00  0.86           N  
ATOM    446  N   LYS A 163       5.498 -26.286   0.764  1.00  0.83           N  
ATOM    447  CA  LYS A 163       4.908 -26.158   2.081  1.00  0.83           C  
ATOM    448  C   LYS A 163       4.944 -24.755   2.665  1.00  0.83           C  
ATOM    449  O   LYS A 163       3.943 -24.298   3.257  1.00  0.83           O  
ATOM    450  CB  LYS A 163       5.643 -27.072   3.090  1.00  0.83           C  
ATOM    451  CG  LYS A 163       5.065 -27.047   4.522  1.00  0.83           C  
ATOM    452  CD  LYS A 163       6.144 -26.904   5.609  1.00  0.83           C  
ATOM    453  CE  LYS A 163       5.588 -26.577   6.999  1.00  0.83           C  
ATOM    454  NZ  LYS A 163       4.896 -25.267   6.973  1.00  0.83           N  
ATOM    455  N   ARG A 164       6.066 -24.036   2.633  1.00  0.75           N  
ATOM    456  CA  ARG A 164       6.139 -22.743   3.293  1.00  0.75           C  
ATOM    457  C   ARG A 164       5.701 -21.602   2.419  1.00  0.75           C  
ATOM    458  O   ARG A 164       4.819 -20.803   2.821  1.00  0.75           O  
ATOM    459  CB  ARG A 164       7.566 -22.409   3.759  1.00  0.75           C  
ATOM    460  CG  ARG A 164       7.999 -23.104   5.056  1.00  0.75           C  
ATOM    461  CD  ARG A 164       9.359 -22.582   5.527  1.00  0.75           C  
ATOM    462  NE  ARG A 164       9.216 -21.657   6.710  1.00  0.75           N  
ATOM    463  CZ  ARG A 164       9.208 -20.315   6.674  1.00  0.75           C  
ATOM    464  NH1 ARG A 164       9.224 -19.636   5.535  1.00  0.75           N  
ATOM    465  NH2 ARG A 164       9.194 -19.625   7.814  1.00  0.75           N  
ATOM    466  N   SER A 165       6.265 -21.434   1.240  1.00  0.87           N  
ATOM    467  CA  SER A 165       5.927 -20.415   0.263  1.00  0.87           C  
ATOM    468  C   SER A 165       4.754 -20.868  -0.592  1.00  0.87           C  
ATOM    469  O   SER A 165       4.852 -20.995  -1.820  1.00  0.87           O  
ATOM    470  CB  SER A 165       7.139 -19.842  -0.540  1.00  0.87           C  
ATOM    471  OG  SER A 165       8.154 -20.810  -0.831  1.00  0.87           O  
ATOM    472  N   SER A 166       3.577 -21.093   0.032  1.00  0.88           N  
ATOM    473  CA  SER A 166       2.351 -21.635  -0.565  1.00  0.88           C  
ATOM    474  C   SER A 166       1.537 -20.575  -1.304  1.00  0.88           C  
ATOM    475  O   SER A 166       0.620 -20.856  -2.078  1.00  0.88           O  
ATOM    476  CB  SER A 166       1.478 -22.332   0.521  1.00  0.88           C  
ATOM    477  OG  SER A 166       0.291 -22.954   0.016  1.00  0.88           O  
ATOM    478  N   ASN A 167       1.910 -19.290  -1.128  1.00  0.86           N  
ATOM    479  CA  ASN A 167       1.347 -18.120  -1.777  1.00  0.86           C  
ATOM    480  C   ASN A 167       2.077 -17.815  -3.086  1.00  0.86           C  
ATOM    481  O   ASN A 167       1.899 -16.760  -3.694  1.00  0.86           O  
ATOM    482  CB  ASN A 167       1.299 -16.870  -0.835  1.00  0.86           C  
ATOM    483  CG  ASN A 167       2.635 -16.534  -0.164  1.00  0.86           C  
ATOM    484  OD1 ASN A 167       3.487 -17.378   0.067  1.00  0.86           O  
ATOM    485  ND2 ASN A 167       2.791 -15.232   0.202  1.00  0.86           N  
ATOM    486  N   TYR A 168       2.883 -18.778  -3.566  1.00  0.89           N  
ATOM    487  CA  TYR A 168       3.630 -18.702  -4.794  1.00  0.89           C  
ATOM    488  C   TYR A 168       3.225 -19.859  -5.689  1.00  0.89           C  
ATOM    489  O   TYR A 168       3.028 -20.985  -5.234  1.00  0.89           O  
ATOM    490  CB  TYR A 168       5.155 -18.775  -4.551  1.00  0.89           C  
ATOM    491  CG  TYR A 168       5.668 -17.497  -3.948  1.00  0.89           C  
ATOM    492  CD1 TYR A 168       5.507 -17.227  -2.583  1.00  0.89           C  
ATOM    493  CD2 TYR A 168       6.335 -16.552  -4.740  1.00  0.89           C  
ATOM    494  CE1 TYR A 168       6.008 -16.050  -2.019  1.00  0.89           C  
ATOM    495  CE2 TYR A 168       6.836 -15.367  -4.183  1.00  0.89           C  
ATOM    496  CZ  TYR A 168       6.673 -15.124  -2.816  1.00  0.89           C  
ATOM    497  OH  TYR A 168       7.164 -13.964  -2.197  1.00  0.89           O  
ATOM    498  N   GLU A 169       3.072 -19.597  -6.998  1.00  0.88           N  
ATOM    499  CA  GLU A 169       2.970 -20.621  -8.017  1.00  0.88           C  
ATOM    500  C   GLU A 169       4.399 -20.942  -8.419  1.00  0.88           C  
ATOM    501  O   GLU A 169       5.188 -20.023  -8.654  1.00  0.88           O  
ATOM    502  CB  GLU A 169       2.155 -20.144  -9.249  1.00  0.88           C  
ATOM    503  CG  GLU A 169       1.795 -21.280 -10.228  1.00  0.88           C  
ATOM    504  CD  GLU A 169       0.763 -22.166  -9.543  1.00  0.88           C  
ATOM    505  OE1 GLU A 169       1.151 -23.279  -9.113  1.00  0.88           O  
ATOM    506  OE2 GLU A 169      -0.391 -21.690  -9.359  1.00  0.88           O  
ATOM    507  N   ILE A 170       4.798 -22.229  -8.450  1.00  0.94           N  
ATOM    508  CA  ILE A 170       6.191 -22.616  -8.630  1.00  0.94           C  
ATOM    509  C   ILE A 170       6.368 -23.382  -9.935  1.00  0.94           C  
ATOM    510  O   ILE A 170       5.709 -24.389 -10.191  1.00  0.94           O  
ATOM    511  CB  ILE A 170       6.759 -23.466  -7.483  1.00  0.94           C  
ATOM    512  CG1 ILE A 170       6.373 -22.883  -6.098  1.00  0.94           C  
ATOM    513  CG2 ILE A 170       8.284 -23.630  -7.703  1.00  0.94           C  
ATOM    514  CD1 ILE A 170       7.040 -23.537  -4.885  1.00  0.94           C  
ATOM    515  N   ILE A 171       7.306 -22.926 -10.784  1.00  0.94           N  
ATOM    516  CA  ILE A 171       7.660 -23.530 -12.053  1.00  0.94           C  
ATOM    517  C   ILE A 171       9.075 -24.049 -11.888  1.00  0.94           C  
ATOM    518  O   ILE A 171       9.951 -23.381 -11.346  1.00  0.94           O  
ATOM    519  CB  ILE A 171       7.569 -22.534 -13.216  1.00  0.94           C  
ATOM    520  CG1 ILE A 171       6.101 -22.152 -13.535  1.00  0.94           C  
ATOM    521  CG2 ILE A 171       8.226 -23.101 -14.499  1.00  0.94           C  
ATOM    522  CD1 ILE A 171       5.448 -21.094 -12.637  1.00  0.94           C  
ATOM    523  N   THR A 172       9.324 -25.291 -12.339  1.00  0.91           N  
ATOM    524  CA  THR A 172      10.587 -25.982 -12.197  1.00  0.91           C  
ATOM    525  C   THR A 172      11.218 -26.164 -13.550  1.00  0.91           C  
ATOM    526  O   THR A 172      10.546 -26.352 -14.563  1.00  0.91           O  
ATOM    527  CB  THR A 172      10.465 -27.349 -11.525  1.00  0.91           C  
ATOM    528  OG1 THR A 172       9.371 -28.111 -12.028  1.00  0.91           O  
ATOM    529  CG2 THR A 172      10.198 -27.107 -10.038  1.00  0.91           C  
ATOM    530  N   GLY A 173      12.557 -26.063 -13.614  1.00  0.90           N  
ATOM    531  CA  GLY A 173      13.313 -26.306 -14.839  1.00  0.90           C  
ATOM    532  C   GLY A 173      13.419 -27.763 -15.260  1.00  0.90           C  
ATOM    533  O   GLY A 173      13.529 -28.021 -16.464  1.00  0.90           O  
ATOM    534  N   HIS A 174      13.379 -28.720 -14.312  1.00  0.81           N  
ATOM    535  CA  HIS A 174      13.382 -30.173 -14.497  1.00  0.81           C  
ATOM    536  C   HIS A 174      12.592 -30.786 -13.351  1.00  0.81           C  
ATOM    537  O   HIS A 174      12.267 -30.096 -12.387  1.00  0.81           O  
ATOM    538  CB  HIS A 174      14.773 -30.867 -14.468  1.00  0.81           C  
ATOM    539  CG  HIS A 174      15.651 -30.570 -15.626  1.00  0.81           C  
ATOM    540  ND1 HIS A 174      15.107 -30.569 -16.873  1.00  0.81           N  
ATOM    541  CD2 HIS A 174      16.995 -30.270 -15.683  1.00  0.81           C  
ATOM    542  CE1 HIS A 174      16.096 -30.259 -17.695  1.00  0.81           C  
ATOM    543  NE2 HIS A 174      17.228 -30.073 -17.010  1.00  0.81           N  
ATOM    544  N   GLU A 175      12.261 -32.095 -13.432  1.00  0.76           N  
ATOM    545  CA  GLU A 175      11.509 -32.827 -12.425  1.00  0.76           C  
ATOM    546  C   GLU A 175      12.435 -33.676 -11.548  1.00  0.76           C  
ATOM    547  O   GLU A 175      12.124 -34.021 -10.407  1.00  0.76           O  
ATOM    548  CB  GLU A 175      10.514 -33.757 -13.167  1.00  0.76           C  
ATOM    549  CG  GLU A 175       9.423 -33.002 -13.974  1.00  0.76           C  
ATOM    550  CD  GLU A 175       8.501 -33.885 -14.827  1.00  0.76           C  
ATOM    551  OE1 GLU A 175       8.545 -35.134 -14.707  1.00  0.76           O  
ATOM    552  OE2 GLU A 175       7.704 -33.280 -15.594  1.00  0.76           O  
ATOM    553  N   GLU A 176      13.648 -33.957 -12.056  1.00  0.79           N  
ATOM    554  CA  GLU A 176      14.624 -34.837 -11.469  1.00  0.79           C  
ATOM    555  C   GLU A 176      15.996 -34.208 -11.387  1.00  0.79           C  
ATOM    556  O   GLU A 176      16.290 -33.183 -12.005  1.00  0.79           O  
ATOM    557  CB  GLU A 176      14.709 -36.163 -12.270  1.00  0.79           C  
ATOM    558  CG  GLU A 176      15.364 -36.102 -13.682  1.00  0.79           C  
ATOM    559  CD  GLU A 176      14.644 -35.261 -14.745  1.00  0.79           C  
ATOM    560  OE1 GLU A 176      13.410 -35.062 -14.650  1.00  0.79           O  
ATOM    561  OE2 GLU A 176      15.360 -34.794 -15.665  1.00  0.79           O  
ATOM    562  N   GLY A 177      16.898 -34.803 -10.573  1.00  0.89           N  
ATOM    563  CA  GLY A 177      18.226 -34.251 -10.326  1.00  0.89           C  
ATOM    564  C   GLY A 177      18.208 -32.893  -9.663  1.00  0.89           C  
ATOM    565  O   GLY A 177      17.526 -32.667  -8.668  1.00  0.89           O  
ATOM    566  N   TYR A 178      19.013 -31.969 -10.196  1.00  0.89           N  
ATOM    567  CA  TYR A 178      19.110 -30.593  -9.773  1.00  0.89           C  
ATOM    568  C   TYR A 178      18.676 -29.675 -10.904  1.00  0.89           C  
ATOM    569  O   TYR A 178      18.815 -30.003 -12.083  1.00  0.89           O  
ATOM    570  CB  TYR A 178      20.540 -30.221  -9.292  1.00  0.89           C  
ATOM    571  CG  TYR A 178      21.604 -30.116 -10.368  1.00  0.89           C  
ATOM    572  CD1 TYR A 178      21.662 -30.886 -11.550  1.00  0.89           C  
ATOM    573  CD2 TYR A 178      22.594 -29.152 -10.167  1.00  0.89           C  
ATOM    574  CE1 TYR A 178      22.694 -30.699 -12.484  1.00  0.89           C  
ATOM    575  CE2 TYR A 178      23.617 -28.961 -11.091  1.00  0.89           C  
ATOM    576  CZ  TYR A 178      23.687 -29.747 -12.231  1.00  0.89           C  
ATOM    577  OH  TYR A 178      24.811 -29.537 -13.043  1.00  0.89           O  
ATOM    578  N   PHE A 179      18.117 -28.506 -10.564  1.00  0.92           N  
ATOM    579  CA  PHE A 179      17.507 -27.644 -11.543  1.00  0.92           C  
ATOM    580  C   PHE A 179      17.369 -26.220 -11.039  1.00  0.92           C  
ATOM    581  O   PHE A 179      17.879 -25.842  -9.980  1.00  0.92           O  
ATOM    582  CB  PHE A 179      16.170 -28.230 -12.077  1.00  0.92           C  
ATOM    583  CG  PHE A 179      15.287 -28.808 -10.998  1.00  0.92           C  
ATOM    584  CD1 PHE A 179      14.452 -28.001 -10.213  1.00  0.92           C  
ATOM    585  CD2 PHE A 179      15.292 -30.193 -10.756  1.00  0.92           C  
ATOM    586  CE1 PHE A 179      13.665 -28.559  -9.196  1.00  0.92           C  
ATOM    587  CE2 PHE A 179      14.501 -30.754  -9.749  1.00  0.92           C  
ATOM    588  CZ  PHE A 179      13.692 -29.935  -8.960  1.00  0.92           C  
ATOM    589  N   THR A 180      16.737 -25.355 -11.838  1.00  0.95           N  
ATOM    590  CA  THR A 180      16.348 -24.003 -11.482  1.00  0.95           C  
ATOM    591  C   THR A 180      14.854 -23.969 -11.246  1.00  0.95           C  
ATOM    592  O   THR A 180      14.121 -24.878 -11.637  1.00  0.95           O  
ATOM    593  CB  THR A 180      16.722 -22.979 -12.552  1.00  0.95           C  
ATOM    594  OG1 THR A 180      16.128 -23.279 -13.809  1.00  0.95           O  
ATOM    595  CG2 THR A 180      18.241 -23.029 -12.756  1.00  0.95           C  
ATOM    596  N   ALA A 181      14.349 -22.923 -10.577  1.00  0.97           N  
ATOM    597  CA  ALA A 181      12.935 -22.765 -10.354  1.00  0.97           C  
ATOM    598  C   ALA A 181      12.578 -21.291 -10.366  1.00  0.97           C  
ATOM    599  O   ALA A 181      13.402 -20.433 -10.027  1.00  0.97           O  
ATOM    600  CB  ALA A 181      12.508 -23.434  -9.030  1.00  0.97           C  
ATOM    601  N   ILE A 182      11.347 -20.966 -10.792  1.00  0.95           N  
ATOM    602  CA  ILE A 182      10.778 -19.632 -10.773  1.00  0.95           C  
ATOM    603  C   ILE A 182       9.522 -19.727  -9.936  1.00  0.95           C  
ATOM    604  O   ILE A 182       8.599 -20.487 -10.238  1.00  0.95           O  
ATOM    605  CB  ILE A 182      10.466 -19.035 -12.151  1.00  0.95           C  
ATOM    606  CG1 ILE A 182      11.762 -18.939 -12.984  1.00  0.95           C  
ATOM    607  CG2 ILE A 182       9.809 -17.645 -11.995  1.00  0.95           C  
ATOM    608  CD1 ILE A 182      11.591 -18.356 -14.389  1.00  0.95           C  
ATOM    609  N   MET A 183       9.463 -18.968  -8.835  1.00  0.93           N  
ATOM    610  CA  MET A 183       8.295 -18.828  -8.001  1.00  0.93           C  
ATOM    611  C   MET A 183       7.692 -17.471  -8.272  1.00  0.93           C  
ATOM    612  O   MET A 183       8.384 -16.455  -8.290  1.00  0.93           O  
ATOM    613  CB  MET A 183       8.615 -18.937  -6.494  1.00  0.93           C  
ATOM    614  CG  MET A 183       9.184 -20.305  -6.107  1.00  0.93           C  
ATOM    615  SD  MET A 183       9.250 -20.657  -4.330  1.00  0.93           S  
ATOM    616  CE  MET A 183      10.798 -19.752  -4.163  1.00  0.93           C  
ATOM    617  N   LEU A 184       6.372 -17.429  -8.494  1.00  0.94           N  
ATOM    618  CA  LEU A 184       5.651 -16.211  -8.787  1.00  0.94           C  
ATOM    619  C   LEU A 184       4.584 -16.000  -7.739  1.00  0.94           C  
ATOM    620  O   LEU A 184       3.773 -16.883  -7.472  1.00  0.94           O  
ATOM    621  CB  LEU A 184       4.944 -16.332 -10.150  1.00  0.94           C  
ATOM    622  CG  LEU A 184       5.885 -16.693 -11.307  1.00  0.94           C  
ATOM    623  CD1 LEU A 184       5.068 -17.041 -12.551  1.00  0.94           C  
ATOM    624  CD2 LEU A 184       6.907 -15.586 -11.582  1.00  0.94           C  
ATOM    625  N   LYS A 185       4.555 -14.823  -7.089  1.00  0.91           N  
ATOM    626  CA  LYS A 185       3.520 -14.498  -6.130  1.00  0.91           C  
ATOM    627  C   LYS A 185       2.144 -14.347  -6.764  1.00  0.91           C  
ATOM    628  O   LYS A 185       1.815 -13.354  -7.415  1.00  0.91           O  
ATOM    629  CB  LYS A 185       3.881 -13.244  -5.308  1.00  0.91           C  
ATOM    630  CG  LYS A 185       2.897 -12.964  -4.164  1.00  0.91           C  
ATOM    631  CD  LYS A 185       3.529 -12.093  -3.071  1.00  0.91           C  
ATOM    632  CE  LYS A 185       2.683 -11.953  -1.809  1.00  0.91           C  
ATOM    633  NZ  LYS A 185       1.582 -11.001  -2.056  1.00  0.91           N  
ATOM    634  N   LYS A 186       1.274 -15.361  -6.577  1.00  0.85           N  
ATOM    635  CA  LYS A 186      -0.105 -15.317  -6.998  1.00  0.85           C  
ATOM    636  C   LYS A 186      -0.865 -14.260  -6.236  1.00  0.85           C  
ATOM    637  O   LYS A 186      -0.534 -13.986  -5.055  1.00  0.85           O  
ATOM    638  CB  LYS A 186      -0.809 -16.696  -6.965  1.00  0.85           C  
ATOM    639  CG  LYS A 186      -0.493 -17.521  -5.718  1.00  0.85           C  
ATOM    640  CD  LYS A 186      -1.138 -18.914  -5.749  1.00  0.85           C  
ATOM    641  CE  LYS A 186      -0.715 -19.767  -4.556  1.00  0.85           C  
ATOM    642  NZ  LYS A 186      -1.235 -21.146  -4.658  1.00  0.85           N  
ATOM    643  N   SER A 187      -1.803 -13.584  -6.891  1.00  0.82           N  
ATOM    644  CA  SER A 187      -2.531 -12.385  -6.470  1.00  0.82           C  
ATOM    645  C   SER A 187      -1.829 -11.116  -6.890  1.00  0.82           C  
ATOM    646  O   SER A 187      -2.446 -10.054  -6.992  1.00  0.82           O  
ATOM    647  CB  SER A 187      -3.119 -12.319  -5.021  1.00  0.82           C  
ATOM    648  OG  SER A 187      -2.216 -11.839  -4.019  1.00  0.82           O  
ATOM    649  N   ARG A 188      -0.532 -11.210  -7.235  1.00  0.77           N  
ATOM    650  CA  ARG A 188       0.221 -10.091  -7.751  1.00  0.77           C  
ATOM    651  C   ARG A 188       0.709 -10.296  -9.173  1.00  0.77           C  
ATOM    652  O   ARG A 188       0.844  -9.342  -9.948  1.00  0.77           O  
ATOM    653  CB  ARG A 188       1.437  -9.915  -6.834  1.00  0.77           C  
ATOM    654  CG  ARG A 188       2.241  -8.633  -7.056  1.00  0.77           C  
ATOM    655  CD  ARG A 188       1.413  -7.372  -6.872  1.00  0.77           C  
ATOM    656  NE  ARG A 188       2.371  -6.277  -6.578  1.00  0.77           N  
ATOM    657  CZ  ARG A 188       2.878  -5.425  -7.455  1.00  0.77           C  
ATOM    658  NH1 ARG A 188       2.572  -5.418  -8.742  1.00  0.77           N  
ATOM    659  NH2 ARG A 188       3.799  -4.579  -7.014  1.00  0.77           N  
ATOM    660  N   VAL A 189       0.959 -11.554  -9.552  1.00  0.90           N  
ATOM    661  CA  VAL A 189       1.446 -11.949 -10.850  1.00  0.90           C  
ATOM    662  C   VAL A 189       0.469 -12.943 -11.444  1.00  0.90           C  
ATOM    663  O   VAL A 189       0.104 -13.945 -10.822  1.00  0.90           O  
ATOM    664  CB  VAL A 189       2.842 -12.551 -10.725  1.00  0.90           C  
ATOM    665  CG1 VAL A 189       3.338 -13.141 -12.052  1.00  0.90           C  
ATOM    666  CG2 VAL A 189       3.805 -11.444 -10.261  1.00  0.90           C  
ATOM    667  N   LYS A 190      -0.006 -12.690 -12.678  1.00  0.86           N  
ATOM    668  CA  LYS A 190      -0.793 -13.647 -13.427  1.00  0.86           C  
ATOM    669  C   LYS A 190       0.089 -14.348 -14.454  1.00  0.86           C  
ATOM    670  O   LYS A 190       0.727 -13.716 -15.293  1.00  0.86           O  
ATOM    671  CB  LYS A 190      -1.972 -12.953 -14.150  1.00  0.86           C  
ATOM    672  CG  LYS A 190      -2.922 -13.892 -14.919  1.00  0.86           C  
ATOM    673  CD  LYS A 190      -3.759 -14.804 -14.003  1.00  0.86           C  
ATOM    674  CE  LYS A 190      -4.727 -15.708 -14.774  1.00  0.86           C  
ATOM    675  NZ  LYS A 190      -5.582 -16.481 -13.842  1.00  0.86           N  
ATOM    676  N   LEU A 191       0.127 -15.695 -14.417  1.00  0.89           N  
ATOM    677  CA  LEU A 191       0.881 -16.506 -15.353  1.00  0.89           C  
ATOM    678  C   LEU A 191       0.199 -16.643 -16.709  1.00  0.89           C  
ATOM    679  O   LEU A 191      -0.970 -17.020 -16.808  1.00  0.89           O  
ATOM    680  CB  LEU A 191       1.226 -17.871 -14.712  1.00  0.89           C  
ATOM    681  CG  LEU A 191       2.096 -18.830 -15.545  1.00  0.89           C  
ATOM    682  CD1 LEU A 191       3.503 -18.286 -15.799  1.00  0.89           C  
ATOM    683  CD2 LEU A 191       2.183 -20.199 -14.857  1.00  0.89           C  
ATOM    684  N   LYS A 192       0.920 -16.274 -17.790  1.00  0.85           N  
ATOM    685  CA  LYS A 192       0.493 -16.461 -19.165  1.00  0.85           C  
ATOM    686  C   LYS A 192       1.084 -17.718 -19.769  1.00  0.85           C  
ATOM    687  O   LYS A 192       0.360 -18.519 -20.366  1.00  0.85           O  
ATOM    688  CB  LYS A 192       0.794 -15.222 -20.055  1.00  0.85           C  
ATOM    689  CG  LYS A 192       0.030 -13.929 -19.679  1.00  0.85           C  
ATOM    690  CD  LYS A 192      -1.425 -14.194 -19.252  1.00  0.85           C  
ATOM    691  CE  LYS A 192      -2.351 -12.986 -19.129  1.00  0.85           C  
ATOM    692  NZ  LYS A 192      -2.900 -12.655 -20.459  1.00  0.85           N  
ATOM    693  N   SER A 193       2.393 -17.966 -19.625  1.00  0.90           N  
ATOM    694  CA  SER A 193       2.962 -19.158 -20.213  1.00  0.90           C  
ATOM    695  C   SER A 193       4.297 -19.466 -19.582  1.00  0.90           C  
ATOM    696  O   SER A 193       4.827 -18.685 -18.790  1.00  0.90           O  
ATOM    697  CB  SER A 193       3.081 -19.110 -21.764  1.00  0.90           C  
ATOM    698  OG  SER A 193       4.007 -18.122 -22.202  1.00  0.90           O  
ATOM    699  N   GLN A 194       4.863 -20.643 -19.889  1.00  0.87           N  
ATOM    700  CA  GLN A 194       6.163 -21.056 -19.420  1.00  0.87           C  
ATOM    701  C   GLN A 194       6.801 -21.834 -20.554  1.00  0.87           C  
ATOM    702  O   GLN A 194       6.114 -22.593 -21.242  1.00  0.87           O  
ATOM    703  CB  GLN A 194       6.073 -21.908 -18.122  1.00  0.87           C  
ATOM    704  CG  GLN A 194       5.096 -23.103 -18.189  1.00  0.87           C  
ATOM    705  CD  GLN A 194       5.075 -23.883 -16.872  1.00  0.87           C  
ATOM    706  OE1 GLN A 194       5.980 -24.650 -16.577  1.00  0.87           O  
ATOM    707  NE2 GLN A 194       4.005 -23.695 -16.057  1.00  0.87           N  
ATOM    708  N   GLU A 195       8.107 -21.631 -20.804  1.00  0.89           N  
ATOM    709  CA  GLU A 195       8.840 -22.228 -21.906  1.00  0.89           C  
ATOM    710  C   GLU A 195      10.205 -22.675 -21.396  1.00  0.89           C  
ATOM    711  O   GLU A 195      10.904 -21.958 -20.687  1.00  0.89           O  
ATOM    712  CB  GLU A 195       9.026 -21.235 -23.086  1.00  0.89           C  
ATOM    713  CG  GLU A 195       9.714 -21.822 -24.348  1.00  0.89           C  
ATOM    714  CD  GLU A 195      10.045 -20.789 -25.436  1.00  0.89           C  
ATOM    715  OE1 GLU A 195       9.980 -19.560 -25.171  1.00  0.89           O  
ATOM    716  OE2 GLU A 195      10.424 -21.235 -26.552  1.00  0.89           O  
ATOM    717  N   ILE A 196      10.619 -23.913 -21.728  1.00  0.91           N  
ATOM    718  CA  ILE A 196      11.870 -24.480 -21.263  1.00  0.91           C  
ATOM    719  C   ILE A 196      12.702 -24.791 -22.491  1.00  0.91           C  
ATOM    720  O   ILE A 196      12.322 -25.597 -23.335  1.00  0.91           O  
ATOM    721  CB  ILE A 196      11.678 -25.748 -20.426  1.00  0.91           C  
ATOM    722  CG1 ILE A 196      10.758 -25.462 -19.216  1.00  0.91           C  
ATOM    723  CG2 ILE A 196      13.062 -26.248 -19.968  1.00  0.91           C  
ATOM    724  CD1 ILE A 196      10.465 -26.663 -18.309  1.00  0.91           C  
ATOM    725  N   ILE A 197      13.880 -24.152 -22.622  1.00  0.88           N  
ATOM    726  CA  ILE A 197      14.745 -24.348 -23.770  1.00  0.88           C  
ATOM    727  C   ILE A 197      16.021 -25.018 -23.277  1.00  0.88           C  
ATOM    728  O   ILE A 197      16.773 -24.393 -22.527  1.00  0.88           O  
ATOM    729  CB  ILE A 197      15.013 -23.041 -24.511  1.00  0.88           C  
ATOM    730  CG1 ILE A 197      13.656 -22.450 -24.952  1.00  0.88           C  
ATOM    731  CG2 ILE A 197      15.935 -23.308 -25.719  1.00  0.88           C  
ATOM    732  CD1 ILE A 197      13.748 -21.072 -25.594  1.00  0.88           C  
ATOM    733  N   PRO A 198      16.340 -26.273 -23.598  1.00  0.87           N  
ATOM    734  CA  PRO A 198      17.631 -26.867 -23.279  1.00  0.87           C  
ATOM    735  C   PRO A 198      18.720 -26.319 -24.185  1.00  0.87           C  
ATOM    736  O   PRO A 198      18.472 -26.055 -25.357  1.00  0.87           O  
ATOM    737  CB  PRO A 198      17.427 -28.379 -23.505  1.00  0.87           C  
ATOM    738  CG  PRO A 198      16.030 -28.554 -24.127  1.00  0.87           C  
ATOM    739  CD  PRO A 198      15.552 -27.144 -24.464  1.00  0.87           C  
ATOM    740  N   PHE A 199      19.951 -26.128 -23.672  1.00  0.91           N  
ATOM    741  CA  PHE A 199      21.066 -25.773 -24.532  1.00  0.91           C  
ATOM    742  C   PHE A 199      21.477 -26.977 -25.383  1.00  0.91           C  
ATOM    743  O   PHE A 199      21.679 -28.035 -24.793  1.00  0.91           O  
ATOM    744  CB  PHE A 199      22.283 -25.257 -23.735  1.00  0.91           C  
ATOM    745  CG  PHE A 199      21.865 -24.179 -22.789  1.00  0.91           C  
ATOM    746  CD1 PHE A 199      21.441 -22.947 -23.301  1.00  0.91           C  
ATOM    747  CD2 PHE A 199      21.957 -24.334 -21.398  1.00  0.91           C  
ATOM    748  CE1 PHE A 199      21.093 -21.898 -22.450  1.00  0.91           C  
ATOM    749  CE2 PHE A 199      21.604 -23.285 -20.539  1.00  0.91           C  
ATOM    750  CZ  PHE A 199      21.167 -22.069 -21.068  1.00  0.91           C  
ATOM    751  N   PRO A 200      21.633 -26.942 -26.709  1.00  0.89           N  
ATOM    752  CA  PRO A 200      21.932 -28.128 -27.518  1.00  0.89           C  
ATOM    753  C   PRO A 200      23.316 -28.703 -27.263  1.00  0.89           C  
ATOM    754  O   PRO A 200      23.572 -29.841 -27.631  1.00  0.89           O  
ATOM    755  CB  PRO A 200      21.833 -27.631 -28.972  1.00  0.89           C  
ATOM    756  CG  PRO A 200      20.965 -26.376 -28.904  1.00  0.89           C  
ATOM    757  CD  PRO A 200      21.310 -25.790 -27.541  1.00  0.89           C  
ATOM    758  N   SER A 201      24.209 -27.877 -26.691  1.00  0.87           N  
ATOM    759  CA  SER A 201      25.608 -28.169 -26.399  1.00  0.87           C  
ATOM    760  C   SER A 201      25.881 -28.463 -24.913  1.00  0.87           C  
ATOM    761  O   SER A 201      27.006 -28.809 -24.565  1.00  0.87           O  
ATOM    762  CB  SER A 201      26.554 -27.103 -26.972  1.00  0.87           C  
ATOM    763  OG  SER A 201      25.939 -25.818 -26.678  1.00  0.87           O  
ATOM    764  N   THR A 202      24.835 -28.430 -24.030  1.00  0.87           N  
ATOM    765  CA  THR A 202      24.912 -28.710 -22.580  1.00  0.87           C  
ATOM    766  C   THR A 202      25.468 -30.076 -22.271  1.00  0.87           C  
ATOM    767  O   THR A 202      25.235 -31.038 -22.991  1.00  0.87           O  
ATOM    768  CB  THR A 202      23.591 -28.554 -21.799  1.00  0.87           C  
ATOM    769  OG1 THR A 202      23.811 -28.568 -20.390  1.00  0.87           O  
ATOM    770  CG2 THR A 202      22.512 -29.615 -22.084  1.00  0.87           C  
ATOM    771  N   LYS A 203      26.252 -30.186 -21.175  1.00  0.79           N  
ATOM    772  CA  LYS A 203      26.695 -31.484 -20.713  1.00  0.79           C  
ATOM    773  C   LYS A 203      26.357 -31.685 -19.258  1.00  0.79           C  
ATOM    774  O   LYS A 203      26.662 -32.735 -18.681  1.00  0.79           O  
ATOM    775  CB  LYS A 203      28.196 -31.723 -20.999  1.00  0.79           C  
ATOM    776  CG  LYS A 203      28.500 -31.596 -22.500  1.00  0.79           C  
ATOM    777  CD  LYS A 203      29.617 -32.521 -22.993  1.00  0.79           C  
ATOM    778  CE  LYS A 203      29.685 -32.649 -24.517  1.00  0.79           C  
ATOM    779  NZ  LYS A 203      28.421 -33.237 -25.014  1.00  0.79           N  
ATOM    780  N   MET A 204      25.659 -30.728 -18.636  1.00  0.80           N  
ATOM    781  CA  MET A 204      25.270 -30.806 -17.249  1.00  0.80           C  
ATOM    782  C   MET A 204      23.764 -30.633 -17.089  1.00  0.80           C  
ATOM    783  O   MET A 204      23.269 -30.263 -16.020  1.00  0.80           O  
ATOM    784  CB  MET A 204      26.036 -29.737 -16.444  1.00  0.80           C  
ATOM    785  CG  MET A 204      27.574 -29.820 -16.531  1.00  0.80           C  
ATOM    786  SD  MET A 204      28.415 -28.430 -15.710  1.00  0.80           S  
ATOM    787  CE  MET A 204      28.420 -29.180 -14.065  1.00  0.80           C  
ATOM    788  N   MET A 205      22.995 -30.859 -18.174  1.00  0.81           N  
ATOM    789  CA  MET A 205      21.533 -30.810 -18.218  1.00  0.81           C  
ATOM    790  C   MET A 205      20.966 -29.410 -18.037  1.00  0.81           C  
ATOM    791  O   MET A 205      19.763 -29.209 -17.797  1.00  0.81           O  
ATOM    792  CB  MET A 205      20.868 -31.860 -17.290  1.00  0.81           C  
ATOM    793  CG  MET A 205      21.152 -33.322 -17.691  1.00  0.81           C  
ATOM    794  SD  MET A 205      20.552 -33.789 -19.347  1.00  0.81           S  
ATOM    795  CE  MET A 205      18.778 -33.645 -18.991  1.00  0.81           C  
ATOM    796  N   ARG A 206      21.794 -28.381 -18.202  1.00  0.85           N  
ATOM    797  CA  ARG A 206      21.446 -26.983 -18.107  1.00  0.85           C  
ATOM    798  C   ARG A 206      20.504 -26.477 -19.176  1.00  0.85           C  
ATOM    799  O   ARG A 206      20.505 -26.913 -20.332  1.00  0.85           O  
ATOM    800  CB  ARG A 206      22.690 -26.080 -18.004  1.00  0.85           C  
ATOM    801  CG  ARG A 206      23.718 -26.586 -16.976  1.00  0.85           C  
ATOM    802  CD  ARG A 206      23.183 -26.808 -15.557  1.00  0.85           C  
ATOM    803  NE  ARG A 206      24.321 -27.265 -14.704  1.00  0.85           N  
ATOM    804  CZ  ARG A 206      25.222 -26.457 -14.167  1.00  0.85           C  
ATOM    805  NH1 ARG A 206      25.242 -25.136 -14.474  1.00  0.85           N  
ATOM    806  NH2 ARG A 206      26.170 -26.856 -13.370  1.00  0.85           N  
ATOM    807  N   ASN A 207      19.666 -25.512 -18.800  1.00  0.93           N  
ATOM    808  CA  ASN A 207      18.605 -25.065 -19.637  1.00  0.93           C  
ATOM    809  C   ASN A 207      18.229 -23.656 -19.293  1.00  0.93           C  
ATOM    810  O   ASN A 207      18.529 -23.141 -18.211  1.00  0.93           O  
ATOM    811  CB  ASN A 207      17.386 -26.029 -19.568  1.00  0.93           C  
ATOM    812  CG  ASN A 207      16.820 -26.261 -18.156  1.00  0.93           C  
ATOM    813  OD1 ASN A 207      17.378 -25.949 -17.128  1.00  0.93           O  
ATOM    814  ND2 ASN A 207      15.609 -26.890 -18.168  1.00  0.93           N  
ATOM    815  N   LEU A 208      17.572 -22.989 -20.234  1.00  0.95           N  
ATOM    816  CA  LEU A 208      17.018 -21.683 -20.047  1.00  0.95           C  
ATOM    817  C   LEU A 208      15.544 -21.852 -19.725  1.00  0.95           C  
ATOM    818  O   LEU A 208      14.774 -22.420 -20.499  1.00  0.95           O  
ATOM    819  CB  LEU A 208      17.226 -20.878 -21.336  1.00  0.95           C  
ATOM    820  CG  LEU A 208      16.700 -19.441 -21.312  1.00  0.95           C  
ATOM    821  CD1 LEU A 208      17.358 -18.578 -20.225  1.00  0.95           C  
ATOM    822  CD2 LEU A 208      16.841 -18.867 -22.725  1.00  0.95           C  
ATOM    823  N   LEU A 209      15.124 -21.379 -18.540  1.00  0.95           N  
ATOM    824  CA  LEU A 209      13.748 -21.441 -18.103  1.00  0.95           C  
ATOM    825  C   LEU A 209      13.139 -20.065 -18.293  1.00  0.95           C  
ATOM    826  O   LEU A 209      13.490 -19.118 -17.584  1.00  0.95           O  
ATOM    827  CB  LEU A 209      13.686 -21.884 -16.620  1.00  0.95           C  
ATOM    828  CG  LEU A 209      12.294 -21.893 -15.962  1.00  0.95           C  
ATOM    829  CD1 LEU A 209      11.299 -22.757 -16.738  1.00  0.95           C  
ATOM    830  CD2 LEU A 209      12.389 -22.379 -14.508  1.00  0.95           C  
ATOM    831  N   CYS A 210      12.230 -19.922 -19.272  1.00  0.94           N  
ATOM    832  CA  CYS A 210      11.563 -18.690 -19.645  1.00  0.94           C  
ATOM    833  C   CYS A 210      10.110 -18.767 -19.204  1.00  0.94           C  
ATOM    834  O   CYS A 210       9.489 -19.829 -19.183  1.00  0.94           O  
ATOM    835  CB  CYS A 210      11.562 -18.428 -21.183  1.00  0.94           C  
ATOM    836  SG  CYS A 210      13.197 -18.412 -21.982  1.00  0.94           S  
ATOM    837  N   VAL A 211       9.524 -17.630 -18.815  1.00  0.92           N  
ATOM    838  CA  VAL A 211       8.185 -17.531 -18.280  1.00  0.92           C  
ATOM    839  C   VAL A 211       7.619 -16.215 -18.769  1.00  0.92           C  
ATOM    840  O   VAL A 211       8.318 -15.203 -18.801  1.00  0.92           O  
ATOM    841  CB  VAL A 211       8.210 -17.542 -16.750  1.00  0.92           C  
ATOM    842  CG1 VAL A 211       6.901 -17.042 -16.135  1.00  0.92           C  
ATOM    843  CG2 VAL A 211       8.473 -18.959 -16.221  1.00  0.92           C  
ATOM    844  N   HIS A 212       6.325 -16.180 -19.134  1.00  0.89           N  
ATOM    845  CA  HIS A 212       5.650 -14.984 -19.585  1.00  0.89           C  
ATOM    846  C   HIS A 212       4.507 -14.700 -18.624  1.00  0.89           C  
ATOM    847  O   HIS A 212       3.705 -15.583 -18.288  1.00  0.89           O  
ATOM    848  CB  HIS A 212       5.139 -15.120 -21.040  1.00  0.89           C  
ATOM    849  CG  HIS A 212       6.227 -15.372 -22.053  1.00  0.89           C  
ATOM    850  ND1 HIS A 212       6.851 -16.587 -22.122  1.00  0.89           N  
ATOM    851  CD2 HIS A 212       6.746 -14.516 -23.003  1.00  0.89           C  
ATOM    852  CE1 HIS A 212       7.747 -16.482 -23.101  1.00  0.89           C  
ATOM    853  NE2 HIS A 212       7.702 -15.258 -23.642  1.00  0.89           N  
ATOM    854  N   VAL A 213       4.412 -13.465 -18.108  1.00  0.90           N  
ATOM    855  CA  VAL A 213       3.499 -13.093 -17.042  1.00  0.90           C  
ATOM    856  C   VAL A 213       2.932 -11.707 -17.290  1.00  0.90           C  
ATOM    857  O   VAL A 213       3.434 -10.927 -18.100  1.00  0.90           O  
ATOM    858  CB  VAL A 213       4.118 -13.126 -15.637  1.00  0.90           C  
ATOM    859  CG1 VAL A 213       4.409 -14.563 -15.194  1.00  0.90           C  
ATOM    860  CG2 VAL A 213       5.418 -12.314 -15.567  1.00  0.90           C  
ATOM    861  N   ASN A 214       1.837 -11.359 -16.590  1.00  0.84           N  
ATOM    862  CA  ASN A 214       1.248 -10.043 -16.613  1.00  0.84           C  
ATOM    863  C   ASN A 214       1.216  -9.527 -15.187  1.00  0.84           C  
ATOM    864  O   ASN A 214       0.701 -10.206 -14.274  1.00  0.84           O  
ATOM    865  CB  ASN A 214      -0.153 -10.098 -17.270  1.00  0.84           C  
ATOM    866  CG  ASN A 214      -0.758  -8.713 -17.482  1.00  0.84           C  
ATOM    867  OD1 ASN A 214      -1.484  -8.201 -16.630  1.00  0.84           O  
ATOM    868  ND2 ASN A 214      -0.477  -8.088 -18.646  1.00  0.84           N  
ATOM    869  N   VAL A 215       1.783  -8.344 -14.955  1.00  0.84           N  
ATOM    870  CA  VAL A 215       1.771  -7.628 -13.707  1.00  0.84           C  
ATOM    871  C   VAL A 215       1.046  -6.333 -14.000  1.00  0.84           C  
ATOM    872  O   VAL A 215       1.589  -5.451 -14.674  1.00  0.84           O  
ATOM    873  CB  VAL A 215       3.168  -7.319 -13.165  1.00  0.84           C  
ATOM    874  CG1 VAL A 215       3.037  -6.746 -11.743  1.00  0.84           C  
ATOM    875  CG2 VAL A 215       4.037  -8.591 -13.170  1.00  0.84           C  
ATOM    876  N   SER A 216      -0.206  -6.187 -13.558  1.00  0.70           N  
ATOM    877  CA  SER A 216      -0.979  -4.941 -13.623  1.00  0.70           C  
ATOM    878  C   SER A 216      -1.075  -4.250 -14.980  1.00  0.70           C  
ATOM    879  O   SER A 216      -1.039  -3.012 -15.070  1.00  0.70           O  
ATOM    880  CB  SER A 216      -0.773  -3.961 -12.417  1.00  0.70           C  
ATOM    881  OG  SER A 216       0.577  -3.617 -12.083  1.00  0.70           O  
ATOM    882  N   GLY A 217      -1.254  -5.000 -16.085  1.00  0.76           N  
ATOM    883  CA  GLY A 217      -1.221  -4.482 -17.452  1.00  0.76           C  
ATOM    884  C   GLY A 217       0.140  -4.596 -18.093  1.00  0.76           C  
ATOM    885  O   GLY A 217       0.249  -4.869 -19.285  1.00  0.76           O  
ATOM    886  N   ASN A 218       1.231  -4.447 -17.323  1.00  0.79           N  
ATOM    887  CA  ASN A 218       2.582  -4.598 -17.823  1.00  0.79           C  
ATOM    888  C   ASN A 218       2.921  -6.073 -18.026  1.00  0.79           C  
ATOM    889  O   ASN A 218       2.963  -6.877 -17.103  1.00  0.79           O  
ATOM    890  CB  ASN A 218       3.626  -3.942 -16.884  1.00  0.79           C  
ATOM    891  CG  ASN A 218       3.252  -2.498 -16.573  1.00  0.79           C  
ATOM    892  OD1 ASN A 218       2.906  -2.183 -15.442  1.00  0.79           O  
ATOM    893  ND2 ASN A 218       3.335  -1.588 -17.574  1.00  0.79           N  
ATOM    894  N   GLU A 219       3.168  -6.468 -19.288  1.00  0.84           N  
ATOM    895  CA  GLU A 219       3.580  -7.807 -19.619  1.00  0.84           C  
ATOM    896  C   GLU A 219       5.084  -7.975 -19.463  1.00  0.84           C  
ATOM    897  O   GLU A 219       5.893  -7.134 -19.874  1.00  0.84           O  
ATOM    898  CB  GLU A 219       3.048  -8.197 -21.013  1.00  0.84           C  
ATOM    899  CG  GLU A 219       3.325  -7.185 -22.144  1.00  0.84           C  
ATOM    900  CD  GLU A 219       2.819  -7.708 -23.486  1.00  0.84           C  
ATOM    901  OE1 GLU A 219       2.284  -6.870 -24.256  1.00  0.84           O  
ATOM    902  OE2 GLU A 219       2.953  -8.936 -23.732  1.00  0.84           O  
ATOM    903  N   LEU A 220       5.498  -9.050 -18.771  1.00  0.87           N  
ATOM    904  CA  LEU A 220       6.875  -9.321 -18.425  1.00  0.87           C  
ATOM    905  C   LEU A 220       7.249 -10.710 -18.914  1.00  0.87           C  
ATOM    906  O   LEU A 220       6.463 -11.655 -18.863  1.00  0.87           O  
ATOM    907  CB  LEU A 220       7.180  -9.220 -16.900  1.00  0.87           C  
ATOM    908  CG  LEU A 220       7.516  -7.809 -16.365  1.00  0.87           C  
ATOM    909  CD1 LEU A 220       6.348  -6.817 -16.356  1.00  0.87           C  
ATOM    910  CD2 LEU A 220       8.141  -7.870 -14.963  1.00  0.87           C  
ATOM    911  N   CYS A 221       8.496 -10.858 -19.392  1.00  0.93           N  
ATOM    912  CA  CYS A 221       9.090 -12.133 -19.736  1.00  0.93           C  
ATOM    913  C   CYS A 221      10.263 -12.331 -18.806  1.00  0.93           C  
ATOM    914  O   CYS A 221      11.223 -11.544 -18.793  1.00  0.93           O  
ATOM    915  CB  CYS A 221       9.515 -12.197 -21.230  1.00  0.93           C  
ATOM    916  SG  CYS A 221      10.235 -13.789 -21.771  1.00  0.93           S  
ATOM    917  N   LEU A 222      10.212 -13.353 -17.957  1.00  0.93           N  
ATOM    918  CA  LEU A 222      11.161 -13.581 -16.895  1.00  0.93           C  
ATOM    919  C   LEU A 222      11.914 -14.848 -17.201  1.00  0.93           C  
ATOM    920  O   LEU A 222      11.343 -15.847 -17.621  1.00  0.93           O  
ATOM    921  CB  LEU A 222      10.481 -13.714 -15.518  1.00  0.93           C  
ATOM    922  CG  LEU A 222       9.508 -12.572 -15.190  1.00  0.93           C  
ATOM    923  CD1 LEU A 222       8.824 -12.835 -13.852  1.00  0.93           C  
ATOM    924  CD2 LEU A 222      10.203 -11.209 -15.150  1.00  0.93           C  
ATOM    925  N   MET A 223      13.242 -14.822 -17.034  1.00  0.94           N  
ATOM    926  CA  MET A 223      14.094 -15.895 -17.476  1.00  0.94           C  
ATOM    927  C   MET A 223      15.145 -16.219 -16.418  1.00  0.94           C  
ATOM    928  O   MET A 223      15.680 -15.339 -15.747  1.00  0.94           O  
ATOM    929  CB  MET A 223      14.798 -15.480 -18.790  1.00  0.94           C  
ATOM    930  CG  MET A 223      13.869 -15.168 -19.984  1.00  0.94           C  
ATOM    931  SD  MET A 223      14.626 -14.203 -21.323  1.00  0.94           S  
ATOM    932  CE  MET A 223      16.114 -15.205 -21.526  1.00  0.94           C  
ATOM    933  N   THR A 224      15.476 -17.511 -16.232  1.00  0.96           N  
ATOM    934  CA  THR A 224      16.519 -17.936 -15.306  1.00  0.96           C  
ATOM    935  C   THR A 224      17.296 -19.055 -15.924  1.00  0.96           C  
ATOM    936  O   THR A 224      16.822 -19.777 -16.807  1.00  0.96           O  
ATOM    937  CB  THR A 224      15.997 -18.366 -13.931  1.00  0.96           C  
ATOM    938  OG1 THR A 224      16.991 -18.694 -12.968  1.00  0.96           O  
ATOM    939  CG2 THR A 224      15.083 -19.582 -14.010  1.00  0.96           C  
ATOM    940  N   SER A 225      18.550 -19.210 -15.497  1.00  0.97           N  
ATOM    941  CA  SER A 225      19.400 -20.267 -15.962  1.00  0.97           C  
ATOM    942  C   SER A 225      20.504 -20.429 -14.958  1.00  0.97           C  
ATOM    943  O   SER A 225      20.774 -19.533 -14.146  1.00  0.97           O  
ATOM    944  CB  SER A 225      19.986 -20.015 -17.374  1.00  0.97           C  
ATOM    945  OG  SER A 225      20.738 -21.133 -17.836  1.00  0.97           O  
ATOM    946  N   HIS A 226      21.140 -21.598 -14.974  1.00  0.95           N  
ATOM    947  CA  HIS A 226      22.368 -21.880 -14.287  1.00  0.95           C  
ATOM    948  C   HIS A 226      23.311 -22.360 -15.362  1.00  0.95           C  
ATOM    949  O   HIS A 226      23.205 -23.509 -15.817  1.00  0.95           O  
ATOM    950  CB  HIS A 226      22.191 -22.967 -13.220  1.00  0.95           C  
ATOM    951  CG  HIS A 226      23.443 -23.371 -12.543  1.00  0.95           C  
ATOM    952  ND1 HIS A 226      23.464 -24.571 -11.942  1.00  0.95           N  
ATOM    953  CD2 HIS A 226      24.607 -22.663 -12.301  1.00  0.95           C  
ATOM    954  CE1 HIS A 226      24.640 -24.617 -11.307  1.00  0.95           C  
ATOM    955  NE2 HIS A 226      25.326 -23.498 -11.506  1.00  0.95           N  
ATOM    956  N   LEU A 227      24.243 -21.521 -15.824  1.00  0.96           N  
ATOM    957  CA  LEU A 227      25.117 -21.822 -16.946  1.00  0.96           C  
ATOM    958  C   LEU A 227      26.242 -22.756 -16.600  1.00  0.96           C  
ATOM    959  O   LEU A 227      26.674 -22.800 -15.433  1.00  0.96           O  
ATOM    960  CB  LEU A 227      25.744 -20.562 -17.580  1.00  0.96           C  
ATOM    961  CG  LEU A 227      24.751 -19.477 -18.015  1.00  0.96           C  
ATOM    962  CD1 LEU A 227      25.500 -18.345 -18.725  1.00  0.96           C  
ATOM    963  CD2 LEU A 227      23.681 -20.056 -18.936  1.00  0.96           C  
ATOM    964  N   GLU A 228      26.749 -23.541 -17.565  1.00  0.90           N  
ATOM    965  CA  GLU A 228      27.857 -24.479 -17.416  1.00  0.90           C  
ATOM    966  C   GLU A 228      28.975 -24.004 -16.501  1.00  0.90           C  
ATOM    967  O   GLU A 228      29.582 -22.946 -16.683  1.00  0.90           O  
ATOM    968  CB  GLU A 228      28.447 -24.993 -18.748  1.00  0.90           C  
ATOM    969  CG  GLU A 228      27.462 -25.842 -19.591  1.00  0.90           C  
ATOM    970  CD  GLU A 228      27.376 -27.316 -19.224  1.00  0.90           C  
ATOM    971  OE1 GLU A 228      26.242 -27.788 -18.963  1.00  0.90           O  
ATOM    972  OE2 GLU A 228      28.422 -28.008 -19.265  1.00  0.90           O  
ATOM    973  N   SER A 229      29.220 -24.797 -15.444  1.00  0.91           N  
ATOM    974  CA  SER A 229      30.094 -24.433 -14.351  1.00  0.91           C  
ATOM    975  C   SER A 229      31.551 -24.568 -14.767  1.00  0.91           C  
ATOM    976  O   SER A 229      31.856 -25.021 -15.875  1.00  0.91           O  
ATOM    977  CB  SER A 229      29.834 -25.245 -13.038  1.00  0.91           C  
ATOM    978  OG  SER A 229      28.461 -25.247 -12.613  1.00  0.91           O  
ATOM    979  N   THR A 230      32.503 -24.161 -13.914  1.00  0.80           N  
ATOM    980  CA  THR A 230      33.943 -24.345 -14.119  1.00  0.80           C  
ATOM    981  C   THR A 230      34.595 -23.459 -15.164  1.00  0.80           C  
ATOM    982  O   THR A 230      33.970 -22.898 -16.066  1.00  0.80           O  
ATOM    983  CB  THR A 230      34.531 -25.775 -14.139  1.00  0.80           C  
ATOM    984  OG1 THR A 230      34.598 -26.389 -15.415  1.00  0.80           O  
ATOM    985  CG2 THR A 230      33.800 -26.701 -13.170  1.00  0.80           C  
ATOM    986  N   ARG A 231      35.904 -23.215 -15.064  1.00  0.68           N  
ATOM    987  CA  ARG A 231      36.666 -22.545 -16.109  1.00  0.68           C  
ATOM    988  C   ARG A 231      36.757 -23.349 -17.407  1.00  0.68           C  
ATOM    989  O   ARG A 231      36.815 -22.770 -18.503  1.00  0.68           O  
ATOM    990  CB  ARG A 231      38.084 -22.244 -15.579  1.00  0.68           C  
ATOM    991  CG  ARG A 231      39.021 -21.598 -16.619  1.00  0.68           C  
ATOM    992  CD  ARG A 231      40.444 -21.307 -16.142  1.00  0.68           C  
ATOM    993  NE  ARG A 231      41.026 -22.625 -15.737  1.00  0.68           N  
ATOM    994  CZ  ARG A 231      42.288 -22.802 -15.328  1.00  0.68           C  
ATOM    995  NH1 ARG A 231      42.705 -24.006 -14.941  1.00  0.68           N  
ATOM    996  NH2 ARG A 231      43.152 -21.790 -15.305  1.00  0.68           N  
ATOM    997  N   GLY A 232      36.777 -24.690 -17.332  1.00  0.75           N  
ATOM    998  CA  GLY A 232      37.023 -25.599 -18.456  1.00  0.75           C  
ATOM    999  C   GLY A 232      35.981 -25.558 -19.542  1.00  0.75           C  
ATOM   1000  O   GLY A 232      36.254 -25.868 -20.704  1.00  0.75           O  
ATOM   1001  N   HIS A 233      34.764 -25.138 -19.181  1.00  0.79           N  
ATOM   1002  CA  HIS A 233      33.618 -25.032 -20.057  1.00  0.79           C  
ATOM   1003  C   HIS A 233      33.291 -23.573 -20.374  1.00  0.79           C  
ATOM   1004  O   HIS A 233      32.170 -23.248 -20.777  1.00  0.79           O  
ATOM   1005  CB  HIS A 233      32.386 -25.756 -19.462  1.00  0.79           C  
ATOM   1006  CG  HIS A 233      32.596 -27.225 -19.228  1.00  0.79           C  
ATOM   1007  ND1 HIS A 233      33.435 -27.679 -18.244  1.00  0.79           N  
ATOM   1008  CD2 HIS A 233      32.042 -28.283 -19.912  1.00  0.79           C  
ATOM   1009  CE1 HIS A 233      33.394 -29.005 -18.328  1.00  0.79           C  
ATOM   1010  NE2 HIS A 233      32.572 -29.390 -19.314  1.00  0.79           N  
ATOM   1011  N   ALA A 234      34.254 -22.635 -20.247  1.00  0.90           N  
ATOM   1012  CA  ALA A 234      34.065 -21.211 -20.521  1.00  0.90           C  
ATOM   1013  C   ALA A 234      33.580 -20.878 -21.924  1.00  0.90           C  
ATOM   1014  O   ALA A 234      32.693 -20.017 -22.083  1.00  0.90           O  
ATOM   1015  CB  ALA A 234      35.371 -20.436 -20.255  1.00  0.90           C  
ATOM   1016  N   ALA A 235      34.070 -21.531 -22.974  1.00  0.90           N  
ATOM   1017  CA  ALA A 235      33.605 -21.399 -24.348  1.00  0.90           C  
ATOM   1018  C   ALA A 235      32.172 -21.848 -24.555  1.00  0.90           C  
ATOM   1019  O   ALA A 235      31.386 -21.177 -25.270  1.00  0.90           O  
ATOM   1020  CB  ALA A 235      34.536 -22.214 -25.258  1.00  0.90           C  
ATOM   1021  N   GLU A 236      31.751 -22.944 -23.940  1.00  0.87           N  
ATOM   1022  CA  GLU A 236      30.382 -23.410 -23.869  1.00  0.87           C  
ATOM   1023  C   GLU A 236      29.487 -22.466 -23.071  1.00  0.87           C  
ATOM   1024  O   GLU A 236      28.352 -22.143 -23.445  1.00  0.87           O  
ATOM   1025  CB  GLU A 236      30.333 -24.862 -23.350  1.00  0.87           C  
ATOM   1026  CG  GLU A 236      28.905 -25.380 -23.047  1.00  0.87           C  
ATOM   1027  CD  GLU A 236      27.860 -25.177 -24.128  1.00  0.87           C  
ATOM   1028  OE1 GLU A 236      28.279 -25.025 -25.303  1.00  0.87           O  
ATOM   1029  OE2 GLU A 236      26.638 -25.147 -23.812  1.00  0.87           O  
ATOM   1030  N   ARG A 237      29.974 -21.924 -21.955  1.00  0.87           N  
ATOM   1031  CA  ARG A 237      29.290 -20.888 -21.204  1.00  0.87           C  
ATOM   1032  C   ARG A 237      29.047 -19.597 -21.952  1.00  0.87           C  
ATOM   1033  O   ARG A 237      27.967 -18.971 -21.830  1.00  0.87           O  
ATOM   1034  CB  ARG A 237      30.067 -20.592 -19.934  1.00  0.87           C  
ATOM   1035  CG  ARG A 237      29.333 -19.603 -19.026  1.00  0.87           C  
ATOM   1036  CD  ARG A 237      29.815 -19.634 -17.592  1.00  0.87           C  
ATOM   1037  NE  ARG A 237      31.266 -19.388 -17.621  1.00  0.87           N  
ATOM   1038  CZ  ARG A 237      32.203 -20.283 -17.307  1.00  0.87           C  
ATOM   1039  NH1 ARG A 237      31.961 -21.575 -17.147  1.00  0.87           N  
ATOM   1040  NH2 ARG A 237      33.445 -19.836 -17.250  1.00  0.87           N  
ATOM   1041  N   MET A 238      29.989 -19.155 -22.773  1.00  0.90           N  
ATOM   1042  CA  MET A 238      29.788 -18.101 -23.736  1.00  0.90           C  
ATOM   1043  C   MET A 238      28.713 -18.422 -24.773  1.00  0.90           C  
ATOM   1044  O   MET A 238      27.851 -17.577 -25.035  1.00  0.90           O  
ATOM   1045  CB  MET A 238      31.098 -17.791 -24.468  1.00  0.90           C  
ATOM   1046  CG  MET A 238      32.207 -17.164 -23.604  1.00  0.90           C  
ATOM   1047  SD  MET A 238      33.793 -16.958 -24.479  1.00  0.90           S  
ATOM   1048  CE  MET A 238      33.205 -16.072 -25.952  1.00  0.90           C  
ATOM   1049  N   ASN A 239      28.695 -19.653 -25.335  1.00  0.91           N  
ATOM   1050  CA  ASN A 239      27.683 -20.153 -26.269  1.00  0.91           C  
ATOM   1051  C   ASN A 239      26.281 -20.129 -25.703  1.00  0.91           C  
ATOM   1052  O   ASN A 239      25.320 -19.746 -26.386  1.00  0.91           O  
ATOM   1053  CB  ASN A 239      27.951 -21.601 -26.741  1.00  0.91           C  
ATOM   1054  CG  ASN A 239      29.129 -21.661 -27.702  1.00  0.91           C  
ATOM   1055  OD1 ASN A 239      29.430 -20.701 -28.411  1.00  0.91           O  
ATOM   1056  ND2 ASN A 239      29.757 -22.859 -27.781  1.00  0.91           N  
ATOM   1057  N   GLN A 240      26.128 -20.507 -24.431  1.00  0.91           N  
ATOM   1058  CA  GLN A 240      24.901 -20.284 -23.704  1.00  0.91           C  
ATOM   1059  C   GLN A 240      24.569 -18.823 -23.468  1.00  0.91           C  
ATOM   1060  O   GLN A 240      23.428 -18.419 -23.668  1.00  0.91           O  
ATOM   1061  CB  GLN A 240      24.926 -20.953 -22.333  1.00  0.91           C  
ATOM   1062  CG  GLN A 240      24.942 -22.480 -22.381  1.00  0.91           C  
ATOM   1063  CD  GLN A 240      25.489 -23.017 -21.075  1.00  0.91           C  
ATOM   1064  OE1 GLN A 240      24.844 -23.200 -20.037  1.00  0.91           O  
ATOM   1065  NE2 GLN A 240      26.809 -23.241 -21.129  1.00  0.91           N  
ATOM   1066  N   LEU A 241      25.533 -17.972 -23.058  1.00  0.94           N  
ATOM   1067  CA  LEU A 241      25.258 -16.565 -22.793  1.00  0.94           C  
ATOM   1068  C   LEU A 241      24.702 -15.831 -23.999  1.00  0.94           C  
ATOM   1069  O   LEU A 241      23.658 -15.164 -23.898  1.00  0.94           O  
ATOM   1070  CB  LEU A 241      26.524 -15.818 -22.300  1.00  0.94           C  
ATOM   1071  CG  LEU A 241      26.355 -14.297 -22.077  1.00  0.94           C  
ATOM   1072  CD1 LEU A 241      25.301 -13.960 -21.016  1.00  0.94           C  
ATOM   1073  CD2 LEU A 241      27.695 -13.626 -21.757  1.00  0.94           C  
ATOM   1074  N   LYS A 242      25.292 -15.974 -25.187  1.00  0.87           N  
ATOM   1075  CA  LYS A 242      24.764 -15.383 -26.411  1.00  0.87           C  
ATOM   1076  C   LYS A 242      23.443 -15.976 -26.817  1.00  0.87           C  
ATOM   1077  O   LYS A 242      22.608 -15.248 -27.428  1.00  0.87           O  
ATOM   1078  CB  LYS A 242      25.730 -15.509 -27.605  1.00  0.87           C  
ATOM   1079  CG  LYS A 242      26.227 -16.940 -27.774  1.00  0.87           C  
ATOM   1080  CD  LYS A 242      26.932 -17.259 -29.085  1.00  0.87           C  
ATOM   1081  CE  LYS A 242      25.941 -17.394 -30.228  1.00  0.87           C  
ATOM   1082  NZ  LYS A 242      26.683 -17.763 -31.442  1.00  0.87           N  
ATOM   1083  N   MET A 243      23.150 -17.230 -26.537  1.00  0.89           N  
ATOM   1084  CA  MET A 243      21.863 -17.861 -26.712  1.00  0.89           C  
ATOM   1085  C   MET A 243      20.829 -17.258 -25.780  1.00  0.89           C  
ATOM   1086  O   MET A 243      19.740 -16.854 -26.240  1.00  0.89           O  
ATOM   1087  CB  MET A 243      22.011 -19.389 -26.546  1.00  0.89           C  
ATOM   1088  CG  MET A 243      20.771 -20.202 -26.948  1.00  0.89           C  
ATOM   1089  SD  MET A 243      20.975 -22.014 -26.921  1.00  0.89           S  
ATOM   1090  CE  MET A 243      22.437 -22.205 -27.976  1.00  0.89           C  
ATOM   1091  N   VAL A 244      21.121 -17.056 -24.491  1.00  0.96           N  
ATOM   1092  CA  VAL A 244      20.272 -16.341 -23.544  1.00  0.96           C  
ATOM   1093  C   VAL A 244      20.004 -14.912 -23.991  1.00  0.96           C  
ATOM   1094  O   VAL A 244      18.855 -14.480 -24.069  1.00  0.96           O  
ATOM   1095  CB  VAL A 244      20.862 -16.294 -22.133  1.00  0.96           C  
ATOM   1096  CG1 VAL A 244      19.994 -15.451 -21.174  1.00  0.96           C  
ATOM   1097  CG2 VAL A 244      21.006 -17.712 -21.556  1.00  0.96           C  
ATOM   1098  N   LEU A 245      21.059 -14.160 -24.365  1.00  0.95           N  
ATOM   1099  CA  LEU A 245      20.954 -12.787 -24.836  1.00  0.95           C  
ATOM   1100  C   LEU A 245      20.151 -12.682 -26.100  1.00  0.95           C  
ATOM   1101  O   LEU A 245      19.303 -11.779 -26.236  1.00  0.95           O  
ATOM   1102  CB  LEU A 245      22.337 -12.159 -25.116  1.00  0.95           C  
ATOM   1103  CG  LEU A 245      23.232 -11.952 -23.883  1.00  0.95           C  
ATOM   1104  CD1 LEU A 245      24.633 -11.516 -24.334  1.00  0.95           C  
ATOM   1105  CD2 LEU A 245      22.638 -10.977 -22.861  1.00  0.95           C  
ATOM   1106  N   LYS A 246      20.335 -13.589 -27.056  1.00  0.88           N  
ATOM   1107  CA  LYS A 246      19.524 -13.671 -28.247  1.00  0.88           C  
ATOM   1108  C   LYS A 246      18.059 -13.969 -27.961  1.00  0.88           C  
ATOM   1109  O   LYS A 246      17.175 -13.369 -28.569  1.00  0.88           O  
ATOM   1110  CB  LYS A 246      20.111 -14.637 -29.295  1.00  0.88           C  
ATOM   1111  CG  LYS A 246      19.463 -14.517 -30.686  1.00  0.88           C  
ATOM   1112  CD  LYS A 246      19.624 -13.137 -31.347  1.00  0.88           C  
ATOM   1113  CE  LYS A 246      18.926 -13.042 -32.705  1.00  0.88           C  
ATOM   1114  NZ  LYS A 246      19.074 -11.668 -33.236  1.00  0.88           N  
ATOM   1115  N   LYS A 247      17.739 -14.841 -26.996  1.00  0.90           N  
ATOM   1116  CA  LYS A 247      16.374 -15.038 -26.540  1.00  0.90           C  
ATOM   1117  C   LYS A 247      15.785 -13.827 -25.839  1.00  0.90           C  
ATOM   1118  O   LYS A 247      14.575 -13.582 -25.922  1.00  0.90           O  
ATOM   1119  CB  LYS A 247      16.254 -16.300 -25.666  1.00  0.90           C  
ATOM   1120  CG  LYS A 247      16.594 -17.604 -26.406  1.00  0.90           C  
ATOM   1121  CD  LYS A 247      15.781 -17.877 -27.675  1.00  0.90           C  
ATOM   1122  CE  LYS A 247      14.275 -17.979 -27.473  1.00  0.90           C  
ATOM   1123  NZ  LYS A 247      13.657 -18.285 -28.775  1.00  0.90           N  
ATOM   1124  N   MET A 248      16.594 -13.007 -25.160  1.00  0.92           N  
ATOM   1125  CA  MET A 248      16.189 -11.690 -24.709  1.00  0.92           C  
ATOM   1126  C   MET A 248      15.875 -10.709 -25.849  1.00  0.92           C  
ATOM   1127  O   MET A 248      14.949  -9.909 -25.752  1.00  0.92           O  
ATOM   1128  CB  MET A 248      17.219 -11.063 -23.748  1.00  0.92           C  
ATOM   1129  CG  MET A 248      17.492 -11.859 -22.458  1.00  0.92           C  
ATOM   1130  SD  MET A 248      18.694 -11.082 -21.341  1.00  0.92           S  
ATOM   1131  CE  MET A 248      17.606  -9.732 -20.814  1.00  0.92           C  
ATOM   1132  N   GLN A 249      16.664 -10.743 -26.946  1.00  0.85           N  
ATOM   1133  CA  GLN A 249      16.431  -9.996 -28.182  1.00  0.85           C  
ATOM   1134  C   GLN A 249      15.215 -10.427 -28.986  1.00  0.85           C  
ATOM   1135  O   GLN A 249      14.456  -9.563 -29.473  1.00  0.85           O  
ATOM   1136  CB  GLN A 249      17.635 -10.134 -29.151  1.00  0.85           C  
ATOM   1137  CG  GLN A 249      18.979  -9.601 -28.633  1.00  0.85           C  
ATOM   1138  CD  GLN A 249      18.940  -8.082 -28.556  1.00  0.85           C  
ATOM   1139  OE1 GLN A 249      18.928  -7.380 -29.548  1.00  0.85           O  
ATOM   1140  NE2 GLN A 249      18.900  -7.582 -27.298  1.00  0.85           N  
ATOM   1141  N   GLU A 250      15.009 -11.733 -29.162  1.00  0.85           N  
ATOM   1142  CA  GLU A 250      13.910 -12.388 -29.861  1.00  0.85           C  
ATOM   1143  C   GLU A 250      12.637 -12.396 -29.050  1.00  0.85           C  
ATOM   1144  O   GLU A 250      11.543 -12.650 -29.577  1.00  0.85           O  
ATOM   1145  CB  GLU A 250      14.221 -13.885 -30.092  1.00  0.85           C  
ATOM   1146  CG  GLU A 250      15.257 -14.211 -31.183  1.00  0.85           C  
ATOM   1147  CD  GLU A 250      15.616 -15.700 -31.198  1.00  0.85           C  
ATOM   1148  OE1 GLU A 250      14.945 -16.517 -30.495  1.00  0.85           O  
ATOM   1149  OE2 GLU A 250      16.592 -16.022 -31.922  1.00  0.85           O  
ATOM   1150  N   ALA A 251      12.724 -12.159 -27.738  1.00  0.86           N  
ATOM   1151  CA  ALA A 251      11.584 -12.027 -26.868  1.00  0.86           C  
ATOM   1152  C   ALA A 251      10.672 -10.888 -27.299  1.00  0.86           C  
ATOM   1153  O   ALA A 251      11.205  -9.831 -27.660  1.00  0.86           O  
ATOM   1154  CB  ALA A 251      12.031 -11.731 -25.428  1.00  0.86           C  
ATOM   1155  N   PRO A 252       9.343 -11.067 -27.275  1.00  0.76           N  
ATOM   1156  CA  PRO A 252       8.359 -10.107 -27.784  1.00  0.76           C  
ATOM   1157  C   PRO A 252       8.633  -8.655 -27.404  1.00  0.76           C  
ATOM   1158  O   PRO A 252       9.121  -8.374 -26.307  1.00  0.76           O  
ATOM   1159  CB  PRO A 252       7.001 -10.661 -27.304  1.00  0.76           C  
ATOM   1160  CG  PRO A 252       7.342 -11.587 -26.138  1.00  0.76           C  
ATOM   1161  CD  PRO A 252       8.685 -12.164 -26.555  1.00  0.76           C  
ATOM   1162  N   GLU A 253       8.379  -7.707 -28.324  1.00  0.70           N  
ATOM   1163  CA  GLU A 253       8.355  -6.284 -28.072  1.00  0.70           C  
ATOM   1164  C   GLU A 253       7.224  -5.940 -27.119  1.00  0.70           C  
ATOM   1165  O   GLU A 253       6.436  -6.809 -26.755  1.00  0.70           O  
ATOM   1166  CB  GLU A 253       8.250  -5.486 -29.398  1.00  0.70           C  
ATOM   1167  CG  GLU A 253       6.841  -5.447 -30.041  1.00  0.70           C  
ATOM   1168  CD  GLU A 253       6.260  -6.823 -30.380  1.00  0.70           C  
ATOM   1169  OE1 GLU A 253       7.055  -7.739 -30.724  1.00  0.70           O  
ATOM   1170  OE2 GLU A 253       5.016  -6.949 -30.305  1.00  0.70           O  
ATOM   1171  N   SER A 254       7.148  -4.687 -26.613  1.00  0.74           N  
ATOM   1172  CA  SER A 254       6.113  -4.243 -25.673  1.00  0.74           C  
ATOM   1173  C   SER A 254       6.318  -4.834 -24.274  1.00  0.74           C  
ATOM   1174  O   SER A 254       6.146  -4.128 -23.257  1.00  0.74           O  
ATOM   1175  CB  SER A 254       4.704  -4.450 -26.304  1.00  0.74           C  
ATOM   1176  OG  SER A 254       3.645  -3.922 -25.463  1.00  0.74           O  
ATOM   1177  N   ALA A 255       6.810  -6.066 -24.155  1.00  0.85           N  
ATOM   1178  CA  ALA A 255       7.110  -6.793 -22.953  1.00  0.85           C  
ATOM   1179  C   ALA A 255       8.503  -6.524 -22.397  1.00  0.85           C  
ATOM   1180  O   ALA A 255       9.503  -6.408 -23.096  1.00  0.85           O  
ATOM   1181  CB  ALA A 255       6.893  -8.302 -23.193  1.00  0.85           C  
ATOM   1182  N   THR A 256       8.573  -6.430 -21.053  1.00  0.85           N  
ATOM   1183  CA  THR A 256       9.818  -6.198 -20.338  1.00  0.85           C  
ATOM   1184  C   THR A 256      10.478  -7.528 -20.071  1.00  0.85           C  
ATOM   1185  O   THR A 256       9.904  -8.418 -19.454  1.00  0.85           O  
ATOM   1186  CB  THR A 256       9.628  -5.505 -18.999  1.00  0.85           C  
ATOM   1187  OG1 THR A 256       9.101  -4.198 -19.182  1.00  0.85           O  
ATOM   1188  CG2 THR A 256      10.953  -5.344 -18.243  1.00  0.85           C  
ATOM   1189  N   VAL A 257      11.731  -7.690 -20.525  1.00  0.92           N  
ATOM   1190  CA  VAL A 257      12.468  -8.925 -20.385  1.00  0.92           C  
ATOM   1191  C   VAL A 257      13.431  -8.792 -19.219  1.00  0.92           C  
ATOM   1192  O   VAL A 257      14.196  -7.836 -19.125  1.00  0.92           O  
ATOM   1193  CB  VAL A 257      13.260  -9.271 -21.638  1.00  0.92           C  
ATOM   1194  CG1 VAL A 257      13.949 -10.639 -21.496  1.00  0.92           C  
ATOM   1195  CG2 VAL A 257      12.341  -9.261 -22.870  1.00  0.92           C  
ATOM   1196  N   ILE A 258      13.406  -9.768 -18.289  1.00  0.94           N  
ATOM   1197  CA  ILE A 258      14.298  -9.800 -17.145  1.00  0.94           C  
ATOM   1198  C   ILE A 258      14.912 -11.186 -17.070  1.00  0.94           C  
ATOM   1199  O   ILE A 258      14.218 -12.191 -16.953  1.00  0.94           O  
ATOM   1200  CB  ILE A 258      13.605  -9.482 -15.817  1.00  0.94           C  
ATOM   1201  CG1 ILE A 258      12.837  -8.139 -15.905  1.00  0.94           C  
ATOM   1202  CG2 ILE A 258      14.660  -9.487 -14.686  1.00  0.94           C  
ATOM   1203  CD1 ILE A 258      12.060  -7.748 -14.645  1.00  0.94           C  
ATOM   1204  N   PHE A 259      16.248 -11.281 -17.121  1.00  0.94           N  
ATOM   1205  CA  PHE A 259      16.966 -12.514 -16.879  1.00  0.94           C  
ATOM   1206  C   PHE A 259      17.585 -12.359 -15.507  1.00  0.94           C  
ATOM   1207  O   PHE A 259      18.140 -11.311 -15.202  1.00  0.94           O  
ATOM   1208  CB  PHE A 259      18.065 -12.788 -17.951  1.00  0.94           C  
ATOM   1209  CG  PHE A 259      18.939 -13.969 -17.611  1.00  0.94           C  
ATOM   1210  CD1 PHE A 259      18.526 -15.275 -17.906  1.00  0.94           C  
ATOM   1211  CD2 PHE A 259      20.151 -13.784 -16.923  1.00  0.94           C  
ATOM   1212  CE1 PHE A 259      19.309 -16.372 -17.533  1.00  0.94           C  
ATOM   1213  CE2 PHE A 259      20.920 -14.882 -16.524  1.00  0.94           C  
ATOM   1214  CZ  PHE A 259      20.507 -16.178 -16.838  1.00  0.94           C  
ATOM   1215  N   ALA A 260      17.513 -13.389 -14.648  1.00  0.96           N  
ATOM   1216  CA  ALA A 260      18.205 -13.374 -13.384  1.00  0.96           C  
ATOM   1217  C   ALA A 260      18.667 -14.783 -13.042  1.00  0.96           C  
ATOM   1218  O   ALA A 260      17.860 -15.709 -12.946  1.00  0.96           O  
ATOM   1219  CB  ALA A 260      17.266 -12.809 -12.303  1.00  0.96           C  
ATOM   1220  N   GLY A 261      19.982 -15.018 -12.856  1.00  0.97           N  
ATOM   1221  CA  GLY A 261      20.443 -16.374 -12.614  1.00  0.97           C  
ATOM   1222  C   GLY A 261      21.898 -16.442 -12.332  1.00  0.97           C  
ATOM   1223  O   GLY A 261      22.610 -15.430 -12.355  1.00  0.97           O  
ATOM   1224  N   ASP A 262      22.378 -17.668 -12.101  1.00  0.95           N  
ATOM   1225  CA  ASP A 262      23.766 -17.955 -11.862  1.00  0.95           C  
ATOM   1226  C   ASP A 262      24.422 -18.052 -13.228  1.00  0.95           C  
ATOM   1227  O   ASP A 262      24.208 -19.007 -13.995  1.00  0.95           O  
ATOM   1228  CB  ASP A 262      23.940 -19.238 -11.015  1.00  0.95           C  
ATOM   1229  CG  ASP A 262      25.416 -19.559 -10.799  1.00  0.95           C  
ATOM   1230  OD1 ASP A 262      26.272 -18.695 -11.143  1.00  0.95           O  
ATOM   1231  OD2 ASP A 262      25.701 -20.691 -10.348  1.00  0.95           O  
ATOM   1232  N   THR A 263      25.211 -17.032 -13.596  1.00  0.96           N  
ATOM   1233  CA  THR A 263      25.827 -16.992 -14.902  1.00  0.96           C  
ATOM   1234  C   THR A 263      27.161 -17.690 -14.908  1.00  0.96           C  
ATOM   1235  O   THR A 263      27.608 -18.122 -15.963  1.00  0.96           O  
ATOM   1236  CB  THR A 263      25.977 -15.607 -15.536  1.00  0.96           C  
ATOM   1237  OG1 THR A 263      26.972 -14.792 -14.937  1.00  0.96           O  
ATOM   1238  CG2 THR A 263      24.667 -14.832 -15.427  1.00  0.96           C  
ATOM   1239  N   ASN A 264      27.821 -17.835 -13.745  1.00  0.94           N  
ATOM   1240  CA  ASN A 264      29.190 -18.321 -13.618  1.00  0.94           C  
ATOM   1241  C   ASN A 264      30.225 -17.504 -14.395  1.00  0.94           C  
ATOM   1242  O   ASN A 264      31.245 -18.048 -14.866  1.00  0.94           O  
ATOM   1243  CB  ASN A 264      29.308 -19.837 -13.938  1.00  0.94           C  
ATOM   1244  CG  ASN A 264      28.843 -20.704 -12.781  1.00  0.94           C  
ATOM   1245  OD1 ASN A 264      29.201 -20.433 -11.616  1.00  0.94           O  
ATOM   1246  ND2 ASN A 264      28.127 -21.804 -13.054  1.00  0.94           N  
ATOM   1247  N   LEU A 265      30.059 -16.185 -14.539  1.00  0.93           N  
ATOM   1248  CA  LEU A 265      30.836 -15.369 -15.451  1.00  0.93           C  
ATOM   1249  C   LEU A 265      31.753 -14.378 -14.781  1.00  0.93           C  
ATOM   1250  O   LEU A 265      31.516 -13.846 -13.691  1.00  0.93           O  
ATOM   1251  CB  LEU A 265      29.945 -14.514 -16.383  1.00  0.93           C  
ATOM   1252  CG  LEU A 265      29.244 -15.290 -17.506  1.00  0.93           C  
ATOM   1253  CD1 LEU A 265      28.226 -14.387 -18.205  1.00  0.93           C  
ATOM   1254  CD2 LEU A 265      30.231 -15.812 -18.551  1.00  0.93           C  
ATOM   1255  N   ARG A 266      32.828 -14.034 -15.498  1.00  0.72           N  
ATOM   1256  CA  ARG A 266      33.677 -12.918 -15.185  1.00  0.72           C  
ATOM   1257  C   ARG A 266      33.459 -11.818 -16.203  1.00  0.72           C  
ATOM   1258  O   ARG A 266      33.021 -12.061 -17.326  1.00  0.72           O  
ATOM   1259  CB  ARG A 266      35.141 -13.365 -15.209  1.00  0.72           C  
ATOM   1260  CG  ARG A 266      35.463 -14.352 -14.078  1.00  0.72           C  
ATOM   1261  CD  ARG A 266      36.866 -14.895 -14.261  1.00  0.72           C  
ATOM   1262  NE  ARG A 266      37.186 -15.884 -13.196  1.00  0.72           N  
ATOM   1263  CZ  ARG A 266      36.822 -17.170 -13.219  1.00  0.72           C  
ATOM   1264  NH1 ARG A 266      36.098 -17.687 -14.200  1.00  0.72           N  
ATOM   1265  NH2 ARG A 266      37.186 -17.953 -12.205  1.00  0.72           N  
ATOM   1266  N   ASP A 267      33.788 -10.570 -15.831  1.00  0.69           N  
ATOM   1267  CA  ASP A 267      33.548  -9.363 -16.617  1.00  0.69           C  
ATOM   1268  C   ASP A 267      34.202  -9.423 -17.990  1.00  0.69           C  
ATOM   1269  O   ASP A 267      33.616  -9.014 -19.011  1.00  0.69           O  
ATOM   1270  CB  ASP A 267      33.973  -8.128 -15.779  1.00  0.69           C  
ATOM   1271  CG  ASP A 267      33.030  -7.942 -14.589  1.00  0.69           C  
ATOM   1272  OD1 ASP A 267      32.158  -8.831 -14.351  1.00  0.69           O  
ATOM   1273  OD2 ASP A 267      33.156  -6.897 -13.907  1.00  0.69           O  
ATOM   1274  N   ARG A 268      35.386 -10.034 -18.072  1.00  0.81           N  
ATOM   1275  CA  ARG A 268      36.072 -10.383 -19.300  1.00  0.81           C  
ATOM   1276  C   ARG A 268      35.292 -11.307 -20.221  1.00  0.81           C  
ATOM   1277  O   ARG A 268      35.324 -11.117 -21.449  1.00  0.81           O  
ATOM   1278  CB  ARG A 268      37.471 -10.994 -18.995  1.00  0.81           C  
ATOM   1279  CG  ARG A 268      37.469 -12.247 -18.086  1.00  0.81           C  
ATOM   1280  CD  ARG A 268      38.863 -12.857 -17.859  1.00  0.81           C  
ATOM   1281  NE  ARG A 268      38.757 -14.142 -17.071  1.00  0.81           N  
ATOM   1282  CZ  ARG A 268      38.563 -15.364 -17.601  1.00  0.81           C  
ATOM   1283  NH1 ARG A 268      38.323 -15.545 -18.891  1.00  0.81           N  
ATOM   1284  NH2 ARG A 268      38.572 -16.449 -16.830  1.00  0.81           N  
ATOM   1285  N   GLU A 269      34.571 -12.323 -19.754  1.00  0.87           N  
ATOM   1286  CA  GLU A 269      33.872 -13.302 -20.570  1.00  0.87           C  
ATOM   1287  C   GLU A 269      32.725 -12.644 -21.338  1.00  0.87           C  
ATOM   1288  O   GLU A 269      32.476 -12.954 -22.508  1.00  0.87           O  
ATOM   1289  CB  GLU A 269      33.420 -14.533 -19.712  1.00  0.87           C  
ATOM   1290  CG  GLU A 269      34.590 -15.271 -18.966  1.00  0.87           C  
ATOM   1291  CD  GLU A 269      34.317 -16.421 -17.965  1.00  0.87           C  
ATOM   1292  OE1 GLU A 269      33.647 -17.428 -18.297  1.00  0.87           O  
ATOM   1293  OE2 GLU A 269      34.906 -16.337 -16.845  1.00  0.87           O  
ATOM   1294  N   VAL A 270      32.043 -11.664 -20.717  1.00  0.90           N  
ATOM   1295  CA  VAL A 270      30.978 -10.869 -21.316  1.00  0.90           C  
ATOM   1296  C   VAL A 270      31.456 -10.056 -22.515  1.00  0.90           C  
ATOM   1297  O   VAL A 270      30.824 -10.042 -23.577  1.00  0.90           O  
ATOM   1298  CB  VAL A 270      30.352  -9.928 -20.289  1.00  0.90           C  
ATOM   1299  CG1 VAL A 270      29.092  -9.250 -20.859  1.00  0.90           C  
ATOM   1300  CG2 VAL A 270      29.965 -10.705 -19.020  1.00  0.90           C  
ATOM   1301  N   THR A 271      32.623  -9.388 -22.391  1.00  0.83           N  
ATOM   1302  CA  THR A 271      33.249  -8.610 -23.466  1.00  0.83           C  
ATOM   1303  C   THR A 271      33.674  -9.493 -24.625  1.00  0.83           C  
ATOM   1304  O   THR A 271      33.436  -9.174 -25.797  1.00  0.83           O  
ATOM   1305  CB  THR A 271      34.402  -7.690 -23.029  1.00  0.83           C  
ATOM   1306  OG1 THR A 271      35.568  -8.373 -22.597  1.00  0.83           O  
ATOM   1307  CG2 THR A 271      33.967  -6.824 -21.843  1.00  0.83           C  
ATOM   1308  N   ARG A 272      34.238 -10.672 -24.323  1.00  0.79           N  
ATOM   1309  CA  ARG A 272      34.667 -11.685 -25.279  1.00  0.79           C  
ATOM   1310  C   ARG A 272      33.569 -12.240 -26.172  1.00  0.79           C  
ATOM   1311  O   ARG A 272      33.833 -12.627 -27.316  1.00  0.79           O  
ATOM   1312  CB  ARG A 272      35.331 -12.887 -24.580  1.00  0.79           C  
ATOM   1313  CG  ARG A 272      36.684 -12.581 -23.922  1.00  0.79           C  
ATOM   1314  CD  ARG A 272      37.261 -13.832 -23.272  1.00  0.79           C  
ATOM   1315  NE  ARG A 272      38.480 -13.415 -22.512  1.00  0.79           N  
ATOM   1316  CZ  ARG A 272      39.290 -14.297 -21.903  1.00  0.79           C  
ATOM   1317  NH1 ARG A 272      39.000 -15.586 -21.912  1.00  0.79           N  
ATOM   1318  NH2 ARG A 272      40.391 -13.881 -21.293  1.00  0.79           N  
ATOM   1319  N   CYS A 273      32.319 -12.307 -25.694  1.00  0.87           N  
ATOM   1320  CA  CYS A 273      31.173 -12.724 -26.505  1.00  0.87           C  
ATOM   1321  C   CYS A 273      30.778 -11.690 -27.539  1.00  0.87           C  
ATOM   1322  O   CYS A 273      30.025 -12.040 -28.507  1.00  0.87           O  
ATOM   1323  CB  CYS A 273      29.933 -12.962 -25.618  1.00  0.87           C  
ATOM   1324  SG  CYS A 273      30.140 -14.362 -24.491  1.00  0.87           S  
ATOM   1325  N   GLY A 274      31.188 -10.448 -27.422  1.00  0.91           N  
ATOM   1326  CA  GLY A 274      30.848  -9.325 -28.279  1.00  0.91           C  
ATOM   1327  C   GLY A 274      30.318  -8.173 -27.481  1.00  0.91           C  
ATOM   1328  O   GLY A 274      30.028  -7.090 -28.028  1.00  0.91           O  
ATOM   1329  N   GLY A 275      30.181  -8.348 -26.165  1.00  0.94           N  
ATOM   1330  CA  GLY A 275      29.499  -7.453 -25.244  1.00  0.94           C  
ATOM   1331  C   GLY A 275      28.017  -7.687 -25.202  1.00  0.94           C  
ATOM   1332  O   GLY A 275      27.444  -8.474 -25.954  1.00  0.94           O  
ATOM   1333  N   LEU A 276      27.330  -7.017 -24.262  1.00  0.92           N  
ATOM   1334  CA  LEU A 276      25.882  -6.995 -24.243  1.00  0.92           C  
ATOM   1335  C   LEU A 276      25.324  -6.229 -25.451  1.00  0.92           C  
ATOM   1336  O   LEU A 276      25.912  -5.223 -25.846  1.00  0.92           O  
ATOM   1337  CB  LEU A 276      25.337  -6.416 -22.918  1.00  0.92           C  
ATOM   1338  CG  LEU A 276      25.692  -7.232 -21.657  1.00  0.92           C  
ATOM   1339  CD1 LEU A 276      25.165  -6.525 -20.402  1.00  0.92           C  
ATOM   1340  CD2 LEU A 276      25.156  -8.668 -21.706  1.00  0.92           C  
ATOM   1341  N   PRO A 277      24.232  -6.630 -26.093  1.00  0.92           N  
ATOM   1342  CA  PRO A 277      23.455  -5.775 -26.988  1.00  0.92           C  
ATOM   1343  C   PRO A 277      23.046  -4.458 -26.370  1.00  0.92           C  
ATOM   1344  O   PRO A 277      22.846  -4.402 -25.163  1.00  0.92           O  
ATOM   1345  CB  PRO A 277      22.216  -6.615 -27.323  1.00  0.92           C  
ATOM   1346  CG  PRO A 277      22.635  -8.051 -27.036  1.00  0.92           C  
ATOM   1347  CD  PRO A 277      23.555  -7.893 -25.843  1.00  0.92           C  
ATOM   1348  N   ASN A 278      22.845  -3.404 -27.182  1.00  0.83           N  
ATOM   1349  CA  ASN A 278      22.699  -2.021 -26.733  1.00  0.83           C  
ATOM   1350  C   ASN A 278      21.442  -1.712 -25.917  1.00  0.83           C  
ATOM   1351  O   ASN A 278      21.324  -0.673 -25.272  1.00  0.83           O  
ATOM   1352  CB  ASN A 278      22.718  -1.075 -27.959  1.00  0.83           C  
ATOM   1353  CG  ASN A 278      23.928  -1.376 -28.836  1.00  0.83           C  
ATOM   1354  OD1 ASN A 278      25.052  -1.022 -28.516  1.00  0.83           O  
ATOM   1355  ND2 ASN A 278      23.697  -2.062 -29.987  1.00  0.83           N  
ATOM   1356  N   ASN A 279      20.471  -2.631 -25.958  1.00  0.84           N  
ATOM   1357  CA  ASN A 279      19.220  -2.628 -25.235  1.00  0.84           C  
ATOM   1358  C   ASN A 279      19.223  -3.589 -24.048  1.00  0.84           C  
ATOM   1359  O   ASN A 279      18.224  -3.636 -23.307  1.00  0.84           O  
ATOM   1360  CB  ASN A 279      18.050  -3.006 -26.197  1.00  0.84           C  
ATOM   1361  CG  ASN A 279      18.312  -4.317 -26.953  1.00  0.84           C  
ATOM   1362  OD1 ASN A 279      19.394  -4.819 -27.103  1.00  0.84           O  
ATOM   1363  ND2 ASN A 279      17.184  -4.889 -27.478  1.00  0.84           N  
ATOM   1364  N   ILE A 280      20.282  -4.373 -23.800  1.00  0.90           N  
ATOM   1365  CA  ILE A 280      20.356  -5.297 -22.677  1.00  0.90           C  
ATOM   1366  C   ILE A 280      21.389  -4.740 -21.722  1.00  0.90           C  
ATOM   1367  O   ILE A 280      22.520  -4.460 -22.100  1.00  0.90           O  
ATOM   1368  CB  ILE A 280      20.729  -6.751 -23.003  1.00  0.90           C  
ATOM   1369  CG1 ILE A 280      19.820  -7.332 -24.104  1.00  0.90           C  
ATOM   1370  CG2 ILE A 280      20.638  -7.605 -21.717  1.00  0.90           C  
ATOM   1371  CD1 ILE A 280      20.024  -8.816 -24.367  1.00  0.90           C  
ATOM   1372  N   VAL A 281      21.019  -4.551 -20.443  1.00  0.91           N  
ATOM   1373  CA  VAL A 281      21.902  -3.956 -19.459  1.00  0.91           C  
ATOM   1374  C   VAL A 281      22.006  -4.873 -18.238  1.00  0.91           C  
ATOM   1375  O   VAL A 281      21.006  -5.444 -17.800  1.00  0.91           O  
ATOM   1376  CB  VAL A 281      21.390  -2.570 -19.075  1.00  0.91           C  
ATOM   1377  CG1 VAL A 281      22.362  -1.887 -18.110  1.00  0.91           C  
ATOM   1378  CG2 VAL A 281      21.253  -1.689 -20.332  1.00  0.91           C  
ATOM   1379  N   ASP A 282      23.220  -5.075 -17.663  1.00  0.91           N  
ATOM   1380  CA  ASP A 282      23.417  -5.664 -16.344  1.00  0.91           C  
ATOM   1381  C   ASP A 282      22.988  -4.656 -15.278  1.00  0.91           C  
ATOM   1382  O   ASP A 282      23.421  -3.506 -15.275  1.00  0.91           O  
ATOM   1383  CB  ASP A 282      24.911  -6.082 -16.176  1.00  0.91           C  
ATOM   1384  CG  ASP A 282      25.282  -6.902 -14.950  1.00  0.91           C  
ATOM   1385  OD1 ASP A 282      24.785  -6.634 -13.826  1.00  0.91           O  
ATOM   1386  OD2 ASP A 282      26.166  -7.795 -15.073  1.00  0.91           O  
ATOM   1387  N   VAL A 283      22.112  -5.062 -14.334  1.00  0.92           N  
ATOM   1388  CA  VAL A 283      21.612  -4.196 -13.268  1.00  0.92           C  
ATOM   1389  C   VAL A 283      22.723  -3.656 -12.388  1.00  0.92           C  
ATOM   1390  O   VAL A 283      22.681  -2.509 -11.933  1.00  0.92           O  
ATOM   1391  CB  VAL A 283      20.543  -4.882 -12.427  1.00  0.92           C  
ATOM   1392  CG1 VAL A 283      20.020  -3.948 -11.319  1.00  0.92           C  
ATOM   1393  CG2 VAL A 283      19.378  -5.284 -13.348  1.00  0.92           C  
ATOM   1394  N   TRP A 284      23.783  -4.440 -12.142  1.00  0.85           N  
ATOM   1395  CA  TRP A 284      24.909  -3.984 -11.362  1.00  0.85           C  
ATOM   1396  C   TRP A 284      25.637  -2.824 -12.033  1.00  0.85           C  
ATOM   1397  O   TRP A 284      25.933  -1.801 -11.408  1.00  0.85           O  
ATOM   1398  CB  TRP A 284      25.869  -5.167 -11.116  1.00  0.85           C  
ATOM   1399  CG  TRP A 284      27.001  -4.856 -10.180  1.00  0.85           C  
ATOM   1400  CD1 TRP A 284      26.911  -4.504  -8.873  1.00  0.85           C  
ATOM   1401  CD2 TRP A 284      28.411  -4.742 -10.497  1.00  0.85           C  
ATOM   1402  NE1 TRP A 284      28.144  -4.178  -8.344  1.00  0.85           N  
ATOM   1403  CE2 TRP A 284      29.061  -4.363  -9.352  1.00  0.85           C  
ATOM   1404  CE3 TRP A 284      29.088  -4.923 -11.704  1.00  0.85           C  
ATOM   1405  CZ2 TRP A 284      30.442  -4.157  -9.313  1.00  0.85           C  
ATOM   1406  CZ3 TRP A 284      30.490  -4.816 -11.659  1.00  0.85           C  
ATOM   1407  CH2 TRP A 284      31.152  -4.439 -10.491  1.00  0.85           C  
ATOM   1408  N   GLU A 285      25.879  -2.941 -13.347  1.00  0.84           N  
ATOM   1409  CA  GLU A 285      26.479  -1.921 -14.186  1.00  0.84           C  
ATOM   1410  C   GLU A 285      25.625  -0.664 -14.310  1.00  0.84           C  
ATOM   1411  O   GLU A 285      26.125   0.460 -14.230  1.00  0.84           O  
ATOM   1412  CB  GLU A 285      26.812  -2.495 -15.577  1.00  0.84           C  
ATOM   1413  CG  GLU A 285      27.784  -3.701 -15.540  1.00  0.84           C  
ATOM   1414  CD  GLU A 285      27.996  -4.353 -16.911  1.00  0.84           C  
ATOM   1415  OE1 GLU A 285      27.455  -3.843 -17.923  1.00  0.84           O  
ATOM   1416  OE2 GLU A 285      28.698  -5.399 -16.924  1.00  0.84           O  
ATOM   1417  N   PHE A 286      24.295  -0.843 -14.438  1.00  0.84           N  
ATOM   1418  CA  PHE A 286      23.276   0.201 -14.465  1.00  0.84           C  
ATOM   1419  C   PHE A 286      23.302   1.080 -13.212  1.00  0.84           C  
ATOM   1420  O   PHE A 286      23.135   2.304 -13.295  1.00  0.84           O  
ATOM   1421  CB  PHE A 286      21.885  -0.461 -14.680  1.00  0.84           C  
ATOM   1422  CG  PHE A 286      20.788   0.537 -14.930  1.00  0.84           C  
ATOM   1423  CD1 PHE A 286      20.684   1.263 -16.127  1.00  0.84           C  
ATOM   1424  CD2 PHE A 286      19.868   0.798 -13.913  1.00  0.84           C  
ATOM   1425  CE1 PHE A 286      19.703   2.253 -16.276  1.00  0.84           C  
ATOM   1426  CE2 PHE A 286      18.922   1.820 -14.033  1.00  0.84           C  
ATOM   1427  CZ  PHE A 286      18.836   2.545 -15.220  1.00  0.84           C  
ATOM   1428  N   LEU A 287      23.580   0.506 -12.030  1.00  0.86           N  
ATOM   1429  CA  LEU A 287      23.643   1.222 -10.760  1.00  0.86           C  
ATOM   1430  C   LEU A 287      25.028   1.806 -10.505  1.00  0.86           C  
ATOM   1431  O   LEU A 287      25.352   2.231  -9.386  1.00  0.86           O  
ATOM   1432  CB  LEU A 287      23.205   0.306  -9.584  1.00  0.86           C  
ATOM   1433  CG  LEU A 287      21.694   0.376  -9.272  1.00  0.86           C  
ATOM   1434  CD1 LEU A 287      20.832  -0.132 -10.431  1.00  0.86           C  
ATOM   1435  CD2 LEU A 287      21.348  -0.390  -7.989  1.00  0.86           C  
ATOM   1436  N   GLY A 288      25.897   1.879 -11.527  1.00  0.87           N  
ATOM   1437  CA  GLY A 288      27.220   2.480 -11.410  1.00  0.87           C  
ATOM   1438  C   GLY A 288      28.237   1.560 -10.803  1.00  0.87           C  
ATOM   1439  O   GLY A 288      29.317   2.000 -10.398  1.00  0.87           O  
ATOM   1440  N   LYS A 289      27.918   0.259 -10.732  1.00  0.84           N  
ATOM   1441  CA  LYS A 289      28.759  -0.790 -10.186  1.00  0.84           C  
ATOM   1442  C   LYS A 289      29.001  -0.713  -8.683  1.00  0.84           C  
ATOM   1443  O   LYS A 289      30.160  -0.663  -8.259  1.00  0.84           O  
ATOM   1444  CB  LYS A 289      30.066  -0.933 -10.999  1.00  0.84           C  
ATOM   1445  CG  LYS A 289      29.787  -1.211 -12.481  1.00  0.84           C  
ATOM   1446  CD  LYS A 289      31.009  -1.008 -13.378  1.00  0.84           C  
ATOM   1447  CE  LYS A 289      32.161  -1.945 -13.040  1.00  0.84           C  
ATOM   1448  NZ  LYS A 289      33.296  -1.689 -13.947  1.00  0.84           N  
ATOM   1449  N   PRO A 290      27.978  -0.677  -7.818  1.00  0.89           N  
ATOM   1450  CA  PRO A 290      28.153  -0.609  -6.371  1.00  0.89           C  
ATOM   1451  C   PRO A 290      29.107  -1.616  -5.744  1.00  0.89           C  
ATOM   1452  O   PRO A 290      29.047  -2.819  -6.040  1.00  0.89           O  
ATOM   1453  CB  PRO A 290      26.733  -0.731  -5.806  1.00  0.89           C  
ATOM   1454  CG  PRO A 290      25.981  -1.517  -6.872  1.00  0.89           C  
ATOM   1455  CD  PRO A 290      26.586  -0.997  -8.169  1.00  0.89           C  
ATOM   1456  N   LYS A 291      29.950  -1.157  -4.808  1.00  0.83           N  
ATOM   1457  CA  LYS A 291      30.940  -1.936  -4.085  1.00  0.83           C  
ATOM   1458  C   LYS A 291      30.399  -3.087  -3.244  1.00  0.83           C  
ATOM   1459  O   LYS A 291      31.123  -4.053  -2.974  1.00  0.83           O  
ATOM   1460  CB  LYS A 291      31.874  -1.012  -3.249  1.00  0.83           C  
ATOM   1461  CG  LYS A 291      31.243   0.254  -2.618  1.00  0.83           C  
ATOM   1462  CD  LYS A 291      30.175   0.005  -1.535  1.00  0.83           C  
ATOM   1463  CE  LYS A 291      29.296   1.194  -1.117  1.00  0.83           C  
ATOM   1464  NZ  LYS A 291      28.459   1.605  -2.262  1.00  0.83           N  
ATOM   1465  N   HIS A 292      29.135  -3.052  -2.802  1.00  0.80           N  
ATOM   1466  CA  HIS A 292      28.559  -4.052  -1.928  1.00  0.80           C  
ATOM   1467  C   HIS A 292      27.940  -5.190  -2.710  1.00  0.80           C  
ATOM   1468  O   HIS A 292      27.813  -6.305  -2.201  1.00  0.80           O  
ATOM   1469  CB  HIS A 292      27.486  -3.406  -1.022  1.00  0.80           C  
ATOM   1470  CG  HIS A 292      26.326  -2.791  -1.746  1.00  0.80           C  
ATOM   1471  ND1 HIS A 292      26.396  -1.541  -2.329  1.00  0.80           N  
ATOM   1472  CD2 HIS A 292      25.076  -3.334  -1.897  1.00  0.80           C  
ATOM   1473  CE1 HIS A 292      25.162  -1.343  -2.824  1.00  0.80           C  
ATOM   1474  NE2 HIS A 292      24.364  -2.393  -2.582  1.00  0.80           N  
ATOM   1475  N   CYS A 293      27.604  -4.955  -3.987  1.00  0.84           N  
ATOM   1476  CA  CYS A 293      27.080  -5.955  -4.900  1.00  0.84           C  
ATOM   1477  C   CYS A 293      28.150  -6.402  -5.874  1.00  0.84           C  
ATOM   1478  O   CYS A 293      27.863  -7.046  -6.889  1.00  0.84           O  
ATOM   1479  CB  CYS A 293      25.869  -5.432  -5.712  1.00  0.84           C  
ATOM   1480  SG  CYS A 293      24.407  -5.007  -4.737  1.00  0.84           S  
ATOM   1481  N   GLN A 294      29.423  -6.096  -5.571  1.00  0.78           N  
ATOM   1482  CA  GLN A 294      30.588  -6.478  -6.352  1.00  0.78           C  
ATOM   1483  C   GLN A 294      30.709  -7.972  -6.565  1.00  0.78           C  
ATOM   1484  O   GLN A 294      31.054  -8.424  -7.656  1.00  0.78           O  
ATOM   1485  CB  GLN A 294      31.892  -6.013  -5.650  1.00  0.78           C  
ATOM   1486  CG  GLN A 294      32.485  -4.700  -6.201  1.00  0.78           C  
ATOM   1487  CD  GLN A 294      33.755  -4.234  -5.480  1.00  0.78           C  
ATOM   1488  OE1 GLN A 294      34.716  -3.796  -6.109  1.00  0.78           O  
ATOM   1489  NE2 GLN A 294      33.776  -4.298  -4.131  1.00  0.78           N  
ATOM   1490  N   TYR A 295      30.444  -8.769  -5.522  1.00  0.86           N  
ATOM   1491  CA  TYR A 295      30.683 -10.191  -5.541  1.00  0.86           C  
ATOM   1492  C   TYR A 295      29.453 -10.902  -5.041  1.00  0.86           C  
ATOM   1493  O   TYR A 295      28.832 -10.497  -4.065  1.00  0.86           O  
ATOM   1494  CB  TYR A 295      31.883 -10.600  -4.659  1.00  0.86           C  
ATOM   1495  CG  TYR A 295      33.060  -9.720  -4.948  1.00  0.86           C  
ATOM   1496  CD1 TYR A 295      33.646  -9.694  -6.222  1.00  0.86           C  
ATOM   1497  CD2 TYR A 295      33.582  -8.889  -3.946  1.00  0.86           C  
ATOM   1498  CE1 TYR A 295      34.766  -8.892  -6.473  1.00  0.86           C  
ATOM   1499  CE2 TYR A 295      34.685  -8.066  -4.203  1.00  0.86           C  
ATOM   1500  CZ  TYR A 295      35.299  -8.097  -5.457  1.00  0.86           C  
ATOM   1501  OH  TYR A 295      36.477  -7.363  -5.687  1.00  0.86           O  
ATOM   1502  N   THR A 296      29.068 -11.987  -5.735  1.00  0.92           N  
ATOM   1503  CA  THR A 296      27.949 -12.833  -5.350  1.00  0.92           C  
ATOM   1504  C   THR A 296      28.446 -14.215  -4.965  1.00  0.92           C  
ATOM   1505  O   THR A 296      27.697 -15.034  -4.446  1.00  0.92           O  
ATOM   1506  CB  THR A 296      26.892 -12.975  -6.426  1.00  0.92           C  
ATOM   1507  OG1 THR A 296      27.450 -13.609  -7.567  1.00  0.92           O  
ATOM   1508  CG2 THR A 296      26.357 -11.598  -6.867  1.00  0.92           C  
ATOM   1509  N   ALA A 297      29.756 -14.463  -5.119  1.00  0.93           N  
ATOM   1510  CA  ALA A 297      30.441 -15.603  -4.584  1.00  0.93           C  
ATOM   1511  C   ALA A 297      31.733 -15.062  -3.980  1.00  0.93           C  
ATOM   1512  O   ALA A 297      32.654 -14.688  -4.712  1.00  0.93           O  
ATOM   1513  CB  ALA A 297      30.682 -16.597  -5.738  1.00  0.93           C  
ATOM   1514  N   ASP A 298      31.825 -14.955  -2.637  1.00  0.82           N  
ATOM   1515  CA  ASP A 298      32.997 -14.436  -1.952  1.00  0.82           C  
ATOM   1516  C   ASP A 298      33.447 -15.481  -0.939  1.00  0.82           C  
ATOM   1517  O   ASP A 298      32.783 -15.711   0.069  1.00  0.82           O  
ATOM   1518  CB  ASP A 298      32.708 -13.079  -1.242  1.00  0.82           C  
ATOM   1519  CG  ASP A 298      33.993 -12.353  -0.846  1.00  0.82           C  
ATOM   1520  OD1 ASP A 298      34.985 -13.047  -0.503  1.00  0.82           O  
ATOM   1521  OD2 ASP A 298      34.000 -11.097  -0.868  1.00  0.82           O  
ATOM   1522  N   THR A 299      34.607 -16.118  -1.174  1.00  0.77           N  
ATOM   1523  CA  THR A 299      35.145 -17.176  -0.318  1.00  0.77           C  
ATOM   1524  C   THR A 299      35.871 -16.610   0.893  1.00  0.77           C  
ATOM   1525  O   THR A 299      36.220 -17.323   1.839  1.00  0.77           O  
ATOM   1526  CB  THR A 299      36.107 -18.103  -1.061  1.00  0.77           C  
ATOM   1527  OG1 THR A 299      35.628 -18.453  -2.351  1.00  0.77           O  
ATOM   1528  CG2 THR A 299      36.307 -19.439  -0.337  1.00  0.77           C  
ATOM   1529  N   GLN A 300      36.149 -15.296   0.930  1.00  0.66           N  
ATOM   1530  CA  GLN A 300      36.715 -14.653   2.102  1.00  0.66           C  
ATOM   1531  C   GLN A 300      35.689 -14.539   3.212  1.00  0.66           C  
ATOM   1532  O   GLN A 300      35.968 -14.798   4.390  1.00  0.66           O  
ATOM   1533  CB  GLN A 300      37.238 -13.241   1.733  1.00  0.66           C  
ATOM   1534  CG  GLN A 300      37.968 -12.503   2.877  1.00  0.66           C  
ATOM   1535  CD  GLN A 300      38.407 -11.085   2.516  1.00  0.66           C  
ATOM   1536  OE1 GLN A 300      37.980 -10.427   1.555  1.00  0.66           O  
ATOM   1537  NE2 GLN A 300      39.329 -10.542   3.337  1.00  0.66           N  
ATOM   1538  N   MET A 301      34.467 -14.134   2.839  1.00  0.76           N  
ATOM   1539  CA  MET A 301      33.359 -13.962   3.745  1.00  0.76           C  
ATOM   1540  C   MET A 301      32.524 -15.229   3.924  1.00  0.76           C  
ATOM   1541  O   MET A 301      32.075 -15.550   5.024  1.00  0.76           O  
ATOM   1542  CB  MET A 301      32.492 -12.783   3.250  1.00  0.76           C  
ATOM   1543  CG  MET A 301      33.200 -11.411   3.245  1.00  0.76           C  
ATOM   1544  SD  MET A 301      33.901 -10.909   4.846  1.00  0.76           S  
ATOM   1545  CE  MET A 301      34.599  -9.364   4.200  1.00  0.76           C  
ATOM   1546  N   ASN A 302      32.303 -16.003   2.845  1.00  0.82           N  
ATOM   1547  CA  ASN A 302      31.549 -17.234   2.898  1.00  0.82           C  
ATOM   1548  C   ASN A 302      32.490 -18.433   3.002  1.00  0.82           C  
ATOM   1549  O   ASN A 302      33.456 -18.572   2.261  1.00  0.82           O  
ATOM   1550  CB  ASN A 302      30.604 -17.368   1.682  1.00  0.82           C  
ATOM   1551  CG  ASN A 302      29.715 -18.579   1.851  1.00  0.82           C  
ATOM   1552  OD1 ASN A 302      30.161 -19.737   1.745  1.00  0.82           O  
ATOM   1553  ND2 ASN A 302      28.445 -18.344   2.192  1.00  0.82           N  
ATOM   1554  N   SER A 303      32.176 -19.363   3.930  1.00  0.80           N  
ATOM   1555  CA  SER A 303      32.951 -20.562   4.181  1.00  0.80           C  
ATOM   1556  C   SER A 303      32.138 -21.845   4.076  1.00  0.80           C  
ATOM   1557  O   SER A 303      32.491 -22.872   4.660  1.00  0.80           O  
ATOM   1558  CB  SER A 303      33.701 -20.470   5.537  1.00  0.80           C  
ATOM   1559  OG  SER A 303      32.848 -20.220   6.668  1.00  0.80           O  
ATOM   1560  N   ASN A 304      31.015 -21.868   3.327  1.00  0.83           N  
ATOM   1561  CA  ASN A 304      30.120 -23.024   3.323  1.00  0.83           C  
ATOM   1562  C   ASN A 304      30.715 -24.310   2.817  1.00  0.83           C  
ATOM   1563  O   ASN A 304      30.669 -25.323   3.532  1.00  0.83           O  
ATOM   1564  CB  ASN A 304      28.783 -22.743   2.617  1.00  0.83           C  
ATOM   1565  CG  ASN A 304      27.831 -22.134   3.612  1.00  0.83           C  
ATOM   1566  OD1 ASN A 304      28.216 -21.596   4.701  1.00  0.83           O  
ATOM   1567  ND2 ASN A 304      26.539 -22.255   3.361  1.00  0.83           N  
ATOM   1568  N   LEU A 305      31.410 -24.288   1.685  1.00  0.65           N  
ATOM   1569  CA  LEU A 305      32.031 -25.466   1.116  1.00  0.65           C  
ATOM   1570  C   LEU A 305      33.409 -25.723   1.739  1.00  0.65           C  
ATOM   1571  O   LEU A 305      34.126 -26.644   1.358  1.00  0.65           O  
ATOM   1572  CB  LEU A 305      32.189 -25.278  -0.414  1.00  0.65           C  
ATOM   1573  CG  LEU A 305      30.878 -25.374  -1.222  1.00  0.65           C  
ATOM   1574  CD1 LEU A 305      30.953 -24.517  -2.494  1.00  0.65           C  
ATOM   1575  CD2 LEU A 305      30.546 -26.829  -1.587  1.00  0.65           C  
ATOM   1576  N   GLY A 306      33.802 -24.921   2.756  1.00  0.71           N  
ATOM   1577  CA  GLY A 306      35.057 -25.077   3.494  1.00  0.71           C  
ATOM   1578  C   GLY A 306      36.326 -24.914   2.699  1.00  0.71           C  
ATOM   1579  O   GLY A 306      37.187 -25.809   2.697  1.00  0.71           O  
ATOM   1580  N   ILE A 307      36.515 -23.779   2.024  1.00  0.61           N  
ATOM   1581  CA  ILE A 307      37.600 -23.546   1.091  1.00  0.61           C  
ATOM   1582  C   ILE A 307      38.537 -22.489   1.657  1.00  0.61           C  
ATOM   1583  O   ILE A 307      38.105 -21.465   2.182  1.00  0.61           O  
ATOM   1584  CB  ILE A 307      37.074 -23.121  -0.286  1.00  0.61           C  
ATOM   1585  CG1 ILE A 307      36.224 -24.262  -0.891  1.00  0.61           C  
ATOM   1586  CG2 ILE A 307      38.232 -22.707  -1.221  1.00  0.61           C  
ATOM   1587  CD1 ILE A 307      35.727 -24.014  -2.318  1.00  0.61           C  
ATOM   1588  N   THR A 308      39.864 -22.708   1.561  1.00  0.62           N  
ATOM   1589  CA  THR A 308      40.892 -21.754   1.953  1.00  0.62           C  
ATOM   1590  C   THR A 308      41.470 -21.049   0.738  1.00  0.62           C  
ATOM   1591  O   THR A 308      42.620 -21.236   0.351  1.00  0.62           O  
ATOM   1592  CB  THR A 308      42.022 -22.389   2.763  1.00  0.62           C  
ATOM   1593  OG1 THR A 308      42.536 -23.567   2.149  1.00  0.62           O  
ATOM   1594  CG2 THR A 308      41.456 -22.810   4.124  1.00  0.62           C  
ATOM   1595  N   ALA A 309      40.671 -20.177   0.095  1.00  0.62           N  
ATOM   1596  CA  ALA A 309      41.094 -19.423  -1.062  1.00  0.62           C  
ATOM   1597  C   ALA A 309      40.383 -18.086  -1.019  1.00  0.62           C  
ATOM   1598  O   ALA A 309      39.274 -17.979  -0.509  1.00  0.62           O  
ATOM   1599  CB  ALA A 309      40.773 -20.153  -2.387  1.00  0.62           C  
ATOM   1600  N   ALA A 310      41.006 -17.016  -1.547  1.00  0.68           N  
ATOM   1601  CA  ALA A 310      40.422 -15.692  -1.554  1.00  0.68           C  
ATOM   1602  C   ALA A 310      39.841 -15.416  -2.937  1.00  0.68           C  
ATOM   1603  O   ALA A 310      40.442 -14.732  -3.758  1.00  0.68           O  
ATOM   1604  CB  ALA A 310      41.489 -14.639  -1.180  1.00  0.68           C  
ATOM   1605  N   CYS A 311      38.646 -15.967  -3.235  1.00  0.75           N  
ATOM   1606  CA  CYS A 311      38.030 -15.845  -4.541  1.00  0.75           C  
ATOM   1607  C   CYS A 311      36.821 -14.955  -4.391  1.00  0.75           C  
ATOM   1608  O   CYS A 311      35.968 -15.194  -3.532  1.00  0.75           O  
ATOM   1609  CB  CYS A 311      37.614 -17.230  -5.108  1.00  0.75           C  
ATOM   1610  SG  CYS A 311      37.254 -17.257  -6.893  1.00  0.75           S  
ATOM   1611  N   LYS A 312      36.746 -13.886  -5.192  1.00  0.77           N  
ATOM   1612  CA  LYS A 312      35.679 -12.920  -5.150  1.00  0.77           C  
ATOM   1613  C   LYS A 312      35.143 -12.800  -6.561  1.00  0.77           C  
ATOM   1614  O   LYS A 312      35.761 -12.179  -7.427  1.00  0.77           O  
ATOM   1615  CB  LYS A 312      36.226 -11.562  -4.659  1.00  0.77           C  
ATOM   1616  CG  LYS A 312      36.988 -11.659  -3.335  1.00  0.77           C  
ATOM   1617  CD  LYS A 312      37.463 -10.295  -2.831  1.00  0.77           C  
ATOM   1618  CE  LYS A 312      38.212 -10.453  -1.519  1.00  0.77           C  
ATOM   1619  NZ  LYS A 312      38.655  -9.135  -1.029  1.00  0.77           N  
ATOM   1620  N   LEU A 313      33.987 -13.420  -6.852  1.00  0.87           N  
ATOM   1621  CA  LEU A 313      33.428 -13.437  -8.187  1.00  0.87           C  
ATOM   1622  C   LEU A 313      31.976 -12.997  -8.182  1.00  0.87           C  
ATOM   1623  O   LEU A 313      31.227 -13.172  -7.217  1.00  0.87           O  
ATOM   1624  CB  LEU A 313      33.585 -14.823  -8.868  1.00  0.87           C  
ATOM   1625  CG  LEU A 313      35.051 -15.223  -9.157  1.00  0.87           C  
ATOM   1626  CD1 LEU A 313      35.143 -16.667  -9.659  1.00  0.87           C  
ATOM   1627  CD2 LEU A 313      35.749 -14.287 -10.152  1.00  0.87           C  
ATOM   1628  N   ARG A 314      31.537 -12.371  -9.284  1.00  0.84           N  
ATOM   1629  CA  ARG A 314      30.164 -11.981  -9.525  1.00  0.84           C  
ATOM   1630  C   ARG A 314      29.494 -12.930 -10.515  1.00  0.84           C  
ATOM   1631  O   ARG A 314      29.320 -12.625 -11.703  1.00  0.84           O  
ATOM   1632  CB  ARG A 314      30.111 -10.529 -10.020  1.00  0.84           C  
ATOM   1633  CG  ARG A 314      28.699  -9.926  -9.959  1.00  0.84           C  
ATOM   1634  CD  ARG A 314      28.675  -8.414 -10.176  1.00  0.84           C  
ATOM   1635  NE  ARG A 314      29.129  -8.155 -11.583  1.00  0.84           N  
ATOM   1636  CZ  ARG A 314      28.316  -7.943 -12.619  1.00  0.84           C  
ATOM   1637  NH1 ARG A 314      26.989  -8.049 -12.525  1.00  0.84           N  
ATOM   1638  NH2 ARG A 314      28.802  -7.590 -13.809  1.00  0.84           N  
ATOM   1639  N   PHE A 315      29.163 -14.136 -10.020  1.00  0.94           N  
ATOM   1640  CA  PHE A 315      28.503 -15.208 -10.744  1.00  0.94           C  
ATOM   1641  C   PHE A 315      27.025 -14.950 -10.997  1.00  0.94           C  
ATOM   1642  O   PHE A 315      26.568 -14.941 -12.149  1.00  0.94           O  
ATOM   1643  CB  PHE A 315      28.667 -16.507  -9.920  1.00  0.94           C  
ATOM   1644  CG  PHE A 315      30.023 -17.159 -10.018  1.00  0.94           C  
ATOM   1645  CD1 PHE A 315      31.053 -16.755 -10.890  1.00  0.94           C  
ATOM   1646  CD2 PHE A 315      30.205 -18.339  -9.286  1.00  0.94           C  
ATOM   1647  CE1 PHE A 315      32.178 -17.565 -11.091  1.00  0.94           C  
ATOM   1648  CE2 PHE A 315      31.351 -19.121  -9.445  1.00  0.94           C  
ATOM   1649  CZ  PHE A 315      32.335 -18.741 -10.357  1.00  0.94           C  
ATOM   1650  N   ASP A 316      26.215 -14.667  -9.985  1.00  0.95           N  
ATOM   1651  CA  ASP A 316      24.830 -14.255 -10.078  1.00  0.95           C  
ATOM   1652  C   ASP A 316      24.640 -12.874 -10.717  1.00  0.95           C  
ATOM   1653  O   ASP A 316      25.138 -11.851 -10.252  1.00  0.95           O  
ATOM   1654  CB  ASP A 316      24.063 -14.299  -8.723  1.00  0.95           C  
ATOM   1655  CG  ASP A 316      24.232 -15.610  -7.960  1.00  0.95           C  
ATOM   1656  OD1 ASP A 316      25.423 -15.963  -7.744  1.00  0.95           O  
ATOM   1657  OD2 ASP A 316      23.205 -16.188  -7.526  1.00  0.95           O  
ATOM   1658  N   ARG A 317      23.872 -12.815 -11.830  1.00  0.88           N  
ATOM   1659  CA  ARG A 317      23.673 -11.575 -12.547  1.00  0.88           C  
ATOM   1660  C   ARG A 317      22.241 -11.413 -12.990  1.00  0.88           C  
ATOM   1661  O   ARG A 317      21.485 -12.380 -13.144  1.00  0.88           O  
ATOM   1662  CB  ARG A 317      24.576 -11.428 -13.796  1.00  0.88           C  
ATOM   1663  CG  ARG A 317      26.062 -11.728 -13.534  1.00  0.88           C  
ATOM   1664  CD  ARG A 317      26.979 -11.048 -14.540  1.00  0.88           C  
ATOM   1665  NE  ARG A 317      28.381 -11.481 -14.279  1.00  0.88           N  
ATOM   1666  CZ  ARG A 317      29.420 -10.864 -14.876  1.00  0.88           C  
ATOM   1667  NH1 ARG A 317      29.218  -9.928 -15.788  1.00  0.88           N  
ATOM   1668  NH2 ARG A 317      30.651 -11.125 -14.487  1.00  0.88           N  
ATOM   1669  N   ILE A 318      21.840 -10.152 -13.208  1.00  0.94           N  
ATOM   1670  CA  ILE A 318      20.508  -9.790 -13.630  1.00  0.94           C  
ATOM   1671  C   ILE A 318      20.662  -8.960 -14.884  1.00  0.94           C  
ATOM   1672  O   ILE A 318      21.367  -7.951 -14.890  1.00  0.94           O  
ATOM   1673  CB  ILE A 318      19.730  -8.998 -12.582  1.00  0.94           C  
ATOM   1674  CG1 ILE A 318      19.694  -9.757 -11.236  1.00  0.94           C  
ATOM   1675  CG2 ILE A 318      18.313  -8.695 -13.120  1.00  0.94           C  
ATOM   1676  CD1 ILE A 318      18.979  -8.995 -10.120  1.00  0.94           C  
ATOM   1677  N   PHE A 319      20.001  -9.367 -15.976  1.00  0.95           N  
ATOM   1678  CA  PHE A 319      20.015  -8.666 -17.237  1.00  0.95           C  
ATOM   1679  C   PHE A 319      18.612  -8.174 -17.488  1.00  0.95           C  
ATOM   1680  O   PHE A 319      17.620  -8.806 -17.124  1.00  0.95           O  
ATOM   1681  CB  PHE A 319      20.490  -9.512 -18.451  1.00  0.95           C  
ATOM   1682  CG  PHE A 319      21.862 -10.103 -18.298  1.00  0.95           C  
ATOM   1683  CD1 PHE A 319      22.909  -9.414 -17.667  1.00  0.95           C  
ATOM   1684  CD2 PHE A 319      22.126 -11.377 -18.828  1.00  0.95           C  
ATOM   1685  CE1 PHE A 319      24.174  -9.997 -17.529  1.00  0.95           C  
ATOM   1686  CE2 PHE A 319      23.389 -11.962 -18.695  1.00  0.95           C  
ATOM   1687  CZ  PHE A 319      24.417 -11.272 -18.047  1.00  0.95           C  
ATOM   1688  N   PHE A 320      18.498  -7.004 -18.112  1.00  0.90           N  
ATOM   1689  CA  PHE A 320      17.273  -6.269 -18.216  1.00  0.90           C  
ATOM   1690  C   PHE A 320      17.141  -5.724 -19.625  1.00  0.90           C  
ATOM   1691  O   PHE A 320      18.132  -5.279 -20.212  1.00  0.90           O  
ATOM   1692  CB  PHE A 320      17.389  -5.126 -17.189  1.00  0.90           C  
ATOM   1693  CG  PHE A 320      16.216  -4.208 -17.220  1.00  0.90           C  
ATOM   1694  CD1 PHE A 320      14.987  -4.611 -16.691  1.00  0.90           C  
ATOM   1695  CD2 PHE A 320      16.321  -2.964 -17.854  1.00  0.90           C  
ATOM   1696  CE1 PHE A 320      13.879  -3.766 -16.763  1.00  0.90           C  
ATOM   1697  CE2 PHE A 320      15.216  -2.116 -17.935  1.00  0.90           C  
ATOM   1698  CZ  PHE A 320      14.001  -2.516 -17.375  1.00  0.90           C  
ATOM   1699  N   ARG A 321      15.926  -5.755 -20.200  1.00  0.83           N  
ATOM   1700  CA  ARG A 321      15.629  -5.144 -21.472  1.00  0.83           C  
ATOM   1701  C   ARG A 321      14.182  -4.671 -21.501  1.00  0.83           C  
ATOM   1702  O   ARG A 321      13.263  -5.441 -21.235  1.00  0.83           O  
ATOM   1703  CB  ARG A 321      15.870  -6.187 -22.583  1.00  0.83           C  
ATOM   1704  CG  ARG A 321      15.474  -5.773 -24.007  1.00  0.83           C  
ATOM   1705  CD  ARG A 321      15.648  -6.937 -24.974  1.00  0.83           C  
ATOM   1706  NE  ARG A 321      14.959  -6.606 -26.266  1.00  0.83           N  
ATOM   1707  CZ  ARG A 321      13.665  -6.842 -26.547  1.00  0.83           C  
ATOM   1708  NH1 ARG A 321      13.192  -6.506 -27.741  1.00  0.83           N  
ATOM   1709  NH2 ARG A 321      12.850  -7.472 -25.721  1.00  0.83           N  
ATOM   1710  N   ALA A 322      13.945  -3.397 -21.872  1.00  0.73           N  
ATOM   1711  CA  ALA A 322      12.630  -2.837 -22.118  1.00  0.73           C  
ATOM   1712  C   ALA A 322      12.527  -2.527 -23.608  1.00  0.73           C  
ATOM   1713  O   ALA A 322      13.453  -2.787 -24.379  1.00  0.73           O  
ATOM   1714  CB  ALA A 322      12.404  -1.555 -21.279  1.00  0.73           C  
ATOM   1715  N   ALA A 323      11.376  -1.989 -24.064  1.00  0.54           N  
ATOM   1716  CA  ALA A 323      11.182  -1.479 -25.411  1.00  0.54           C  
ATOM   1717  C   ALA A 323      12.226  -0.446 -25.836  1.00  0.54           C  
ATOM   1718  O   ALA A 323      12.652   0.414 -25.053  1.00  0.54           O  
ATOM   1719  CB  ALA A 323       9.757  -0.895 -25.542  1.00  0.54           C  
ATOM   1720  N   ALA A 324      12.686  -0.509 -27.096  1.00  0.44           N  
ATOM   1721  CA  ALA A 324      13.789   0.281 -27.610  1.00  0.44           C  
ATOM   1722  C   ALA A 324      13.528   1.781 -27.657  1.00  0.44           C  
ATOM   1723  O   ALA A 324      14.462   2.583 -27.614  1.00  0.44           O  
ATOM   1724  CB  ALA A 324      14.126  -0.217 -29.029  1.00  0.44           C  
ATOM   1725  N   GLU A 325      12.252   2.178 -27.757  1.00  0.42           N  
ATOM   1726  CA  GLU A 325      11.856   3.569 -27.903  1.00  0.42           C  
ATOM   1727  C   GLU A 325      11.857   4.339 -26.594  1.00  0.42           C  
ATOM   1728  O   GLU A 325      11.898   5.613 -26.663  1.00  0.42           O  
ATOM   1729  CB  GLU A 325      10.487   3.638 -28.627  1.00  0.42           C  
ATOM   1730  CG  GLU A 325      10.542   3.128 -30.096  1.00  0.42           C  
ATOM   1731  CD  GLU A 325       9.183   3.167 -30.802  1.00  0.42           C  
ATOM   1732  OE1 GLU A 325       8.176   3.502 -30.130  1.00  0.42           O  
ATOM   1733  OE2 GLU A 325       9.146   2.840 -32.016  1.00  0.42           O  
ATOM   1734  N   GLU A 326      11.872   3.693 -25.432  1.00  0.64           N  
ATOM   1735  CA  GLU A 326      11.830   4.233 -24.064  1.00  0.64           C  
ATOM   1736  C   GLU A 326      11.516   3.120 -23.041  1.00  0.64           C  
ATOM   1737  O   GLU A 326      10.865   2.151 -23.306  1.00  0.64           O  
ATOM   1738  CB  GLU A 326      10.849   5.424 -23.858  1.00  0.64           C  
ATOM   1739  CG  GLU A 326      10.833   6.144 -22.481  1.00  0.64           C  
ATOM   1740  CD  GLU A 326       9.959   7.408 -22.510  1.00  0.64           C  
ATOM   1741  OE1 GLU A 326       9.295   7.654 -23.549  1.00  0.64           O  
ATOM   1742  OE2 GLU A 326       9.963   8.144 -21.490  1.00  0.64           O  
ATOM   1743  N   GLY A 327      12.104   3.284 -21.804  1.00  0.59           N  
ATOM   1744  CA  GLY A 327      11.889   2.379 -20.678  1.00  0.59           C  
ATOM   1745  C   GLY A 327      10.796   2.861 -19.769  1.00  0.59           C  
ATOM   1746  O   GLY A 327      10.838   4.008 -19.303  1.00  0.59           O  
ATOM   1747  N   HIS A 328       9.830   1.989 -19.431  1.00  0.54           N  
ATOM   1748  CA  HIS A 328       8.691   2.343 -18.586  1.00  0.54           C  
ATOM   1749  C   HIS A 328       8.861   1.777 -17.197  1.00  0.54           C  
ATOM   1750  O   HIS A 328       8.154   2.156 -16.251  1.00  0.54           O  
ATOM   1751  CB  HIS A 328       7.355   1.742 -19.117  1.00  0.54           C  
ATOM   1752  CG  HIS A 328       7.119   1.915 -20.586  1.00  0.54           C  
ATOM   1753  ND1 HIS A 328       7.596   3.023 -21.209  1.00  0.54           N  
ATOM   1754  CD2 HIS A 328       6.564   1.047 -21.504  1.00  0.54           C  
ATOM   1755  CE1 HIS A 328       7.359   2.845 -22.504  1.00  0.54           C  
ATOM   1756  NE2 HIS A 328       6.739   1.675 -22.706  1.00  0.54           N  
ATOM   1757  N   ILE A 329       9.788   0.840 -17.020  1.00  0.57           N  
ATOM   1758  CA  ILE A 329      10.133   0.210 -15.765  1.00  0.57           C  
ATOM   1759  C   ILE A 329      11.600   0.510 -15.539  1.00  0.57           C  
ATOM   1760  O   ILE A 329      12.403   0.376 -16.457  1.00  0.57           O  
ATOM   1761  CB  ILE A 329       9.835  -1.305 -15.731  1.00  0.57           C  
ATOM   1762  CG1 ILE A 329      10.501  -2.045 -14.537  1.00  0.57           C  
ATOM   1763  CG2 ILE A 329      10.138  -1.968 -17.084  1.00  0.57           C  
ATOM   1764  CD1 ILE A 329      10.095  -3.511 -14.321  1.00  0.57           C  
ATOM   1765  N   ILE A 330      11.977   0.962 -14.325  1.00  0.70           N  
ATOM   1766  CA  ILE A 330      13.349   1.284 -13.957  1.00  0.70           C  
ATOM   1767  C   ILE A 330      13.773   0.385 -12.820  1.00  0.70           C  
ATOM   1768  O   ILE A 330      12.926   0.019 -11.982  1.00  0.70           O  
ATOM   1769  CB  ILE A 330      13.535   2.779 -13.684  1.00  0.70           C  
ATOM   1770  CG1 ILE A 330      13.535   3.558 -15.022  1.00  0.70           C  
ATOM   1771  CG2 ILE A 330      14.763   3.133 -12.813  1.00  0.70           C  
ATOM   1772  CD1 ILE A 330      14.678   3.217 -15.986  1.00  0.70           C  
ATOM   1773  N   PRO A 331      15.009  -0.074 -12.709  1.00  0.83           N  
ATOM   1774  CA  PRO A 331      15.485  -0.792 -11.543  1.00  0.83           C  
ATOM   1775  C   PRO A 331      16.070   0.202 -10.546  1.00  0.83           C  
ATOM   1776  O   PRO A 331      17.069   0.849 -10.811  1.00  0.83           O  
ATOM   1777  CB  PRO A 331      16.528  -1.785 -12.091  1.00  0.83           C  
ATOM   1778  CG  PRO A 331      17.040  -1.105 -13.351  1.00  0.83           C  
ATOM   1779  CD  PRO A 331      15.842  -0.335 -13.884  1.00  0.83           C  
ATOM   1780  N   ARG A 332      15.394   0.328  -9.385  1.00  0.80           N  
ATOM   1781  CA  ARG A 332      15.685   1.291  -8.344  1.00  0.80           C  
ATOM   1782  C   ARG A 332      16.777   0.884  -7.377  1.00  0.80           C  
ATOM   1783  O   ARG A 332      17.633   1.712  -7.011  1.00  0.80           O  
ATOM   1784  CB  ARG A 332      14.402   1.519  -7.518  1.00  0.80           C  
ATOM   1785  CG  ARG A 332      14.500   2.680  -6.510  1.00  0.80           C  
ATOM   1786  CD  ARG A 332      13.224   2.844  -5.693  1.00  0.80           C  
ATOM   1787  NE  ARG A 332      13.436   4.041  -4.809  1.00  0.80           N  
ATOM   1788  CZ  ARG A 332      12.540   4.446  -3.901  1.00  0.80           C  
ATOM   1789  NH1 ARG A 332      11.432   3.747  -3.694  1.00  0.80           N  
ATOM   1790  NH2 ARG A 332      12.728   5.575  -3.220  1.00  0.80           N  
ATOM   1791  N   SER A 333      16.788  -0.367  -6.892  1.00  0.90           N  
ATOM   1792  CA  SER A 333      17.684  -0.789  -5.816  1.00  0.90           C  
ATOM   1793  C   SER A 333      18.230  -2.171  -6.052  1.00  0.90           C  
ATOM   1794  O   SER A 333      17.625  -2.977  -6.766  1.00  0.90           O  
ATOM   1795  CB  SER A 333      17.182  -0.602  -4.340  1.00  0.90           C  
ATOM   1796  OG  SER A 333      16.350  -1.650  -3.818  1.00  0.90           O  
ATOM   1797  N   LEU A 334      19.415  -2.476  -5.501  1.00  0.91           N  
ATOM   1798  CA  LEU A 334      20.038  -3.772  -5.653  1.00  0.91           C  
ATOM   1799  C   LEU A 334      20.842  -4.056  -4.402  1.00  0.91           C  
ATOM   1800  O   LEU A 334      21.772  -3.307  -4.085  1.00  0.91           O  
ATOM   1801  CB  LEU A 334      20.986  -3.808  -6.877  1.00  0.91           C  
ATOM   1802  CG  LEU A 334      21.579  -5.183  -7.220  1.00  0.91           C  
ATOM   1803  CD1 LEU A 334      20.493  -6.129  -7.729  1.00  0.91           C  
ATOM   1804  CD2 LEU A 334      22.703  -5.045  -8.256  1.00  0.91           C  
ATOM   1805  N   ASP A 335      20.520  -5.155  -3.696  1.00  0.92           N  
ATOM   1806  CA  ASP A 335      21.065  -5.459  -2.392  1.00  0.92           C  
ATOM   1807  C   ASP A 335      21.308  -6.958  -2.258  1.00  0.92           C  
ATOM   1808  O   ASP A 335      20.729  -7.788  -2.965  1.00  0.92           O  
ATOM   1809  CB  ASP A 335      20.113  -5.009  -1.254  1.00  0.92           C  
ATOM   1810  CG  ASP A 335      19.823  -3.518  -1.350  1.00  0.92           C  
ATOM   1811  OD1 ASP A 335      20.778  -2.731  -1.120  1.00  0.92           O  
ATOM   1812  OD2 ASP A 335      18.660  -3.148  -1.670  1.00  0.92           O  
ATOM   1813  N   LEU A 336      22.196  -7.350  -1.327  1.00  0.92           N  
ATOM   1814  CA  LEU A 336      22.541  -8.734  -1.060  1.00  0.92           C  
ATOM   1815  C   LEU A 336      21.800  -9.218   0.172  1.00  0.92           C  
ATOM   1816  O   LEU A 336      21.389  -8.444   1.030  1.00  0.92           O  
ATOM   1817  CB  LEU A 336      24.057  -8.942  -0.817  1.00  0.92           C  
ATOM   1818  CG  LEU A 336      24.887  -9.195  -2.086  1.00  0.92           C  
ATOM   1819  CD1 LEU A 336      24.840  -8.046  -3.089  1.00  0.92           C  
ATOM   1820  CD2 LEU A 336      26.343  -9.495  -1.712  1.00  0.92           C  
ATOM   1821  N   LEU A 337      21.639 -10.546   0.298  1.00  0.90           N  
ATOM   1822  CA  LEU A 337      21.014 -11.154   1.445  1.00  0.90           C  
ATOM   1823  C   LEU A 337      21.634 -12.510   1.673  1.00  0.90           C  
ATOM   1824  O   LEU A 337      22.335 -13.037   0.807  1.00  0.90           O  
ATOM   1825  CB  LEU A 337      19.469 -11.201   1.323  1.00  0.90           C  
ATOM   1826  CG  LEU A 337      18.898 -11.842   0.045  1.00  0.90           C  
ATOM   1827  CD1 LEU A 337      18.693 -13.357   0.139  1.00  0.90           C  
ATOM   1828  CD2 LEU A 337      17.581 -11.157  -0.325  1.00  0.90           C  
ATOM   1829  N   GLY A 338      21.460 -13.096   2.875  1.00  0.88           N  
ATOM   1830  CA  GLY A 338      22.280 -14.218   3.304  1.00  0.88           C  
ATOM   1831  C   GLY A 338      23.529 -13.746   4.008  1.00  0.88           C  
ATOM   1832  O   GLY A 338      24.508 -14.475   4.051  1.00  0.88           O  
ATOM   1833  N   LEU A 339      23.538 -12.497   4.536  1.00  0.78           N  
ATOM   1834  CA  LEU A 339      24.729 -11.793   5.013  1.00  0.78           C  
ATOM   1835  C   LEU A 339      25.264 -12.318   6.326  1.00  0.78           C  
ATOM   1836  O   LEU A 339      26.460 -12.153   6.622  1.00  0.78           O  
ATOM   1837  CB  LEU A 339      24.546 -10.260   5.109  1.00  0.78           C  
ATOM   1838  CG  LEU A 339      24.251  -9.553   3.773  1.00  0.78           C  
ATOM   1839  CD1 LEU A 339      23.742  -8.129   4.031  1.00  0.78           C  
ATOM   1840  CD2 LEU A 339      25.466  -9.526   2.833  1.00  0.78           C  
ATOM   1841  N   GLU A 340      24.438 -12.975   7.145  1.00  0.70           N  
ATOM   1842  CA  GLU A 340      24.859 -13.551   8.395  1.00  0.70           C  
ATOM   1843  C   GLU A 340      24.959 -15.055   8.295  1.00  0.70           C  
ATOM   1844  O   GLU A 340      24.330 -15.731   7.477  1.00  0.70           O  
ATOM   1845  CB  GLU A 340      23.983 -13.080   9.594  1.00  0.70           C  
ATOM   1846  CG  GLU A 340      22.726 -13.909   9.969  1.00  0.70           C  
ATOM   1847  CD  GLU A 340      21.667 -13.874   8.882  1.00  0.70           C  
ATOM   1848  OE1 GLU A 340      21.446 -12.768   8.325  1.00  0.70           O  
ATOM   1849  OE2 GLU A 340      21.039 -14.915   8.569  1.00  0.70           O  
ATOM   1850  N   LYS A 341      25.827 -15.634   9.130  1.00  0.79           N  
ATOM   1851  CA  LYS A 341      25.846 -17.044   9.409  1.00  0.79           C  
ATOM   1852  C   LYS A 341      24.687 -17.406  10.326  1.00  0.79           C  
ATOM   1853  O   LYS A 341      24.454 -16.745  11.330  1.00  0.79           O  
ATOM   1854  CB  LYS A 341      27.193 -17.380  10.070  1.00  0.79           C  
ATOM   1855  CG  LYS A 341      27.336 -18.844  10.479  1.00  0.79           C  
ATOM   1856  CD  LYS A 341      28.788 -19.239  10.763  1.00  0.79           C  
ATOM   1857  CE  LYS A 341      29.598 -19.349   9.474  1.00  0.79           C  
ATOM   1858  NZ  LYS A 341      30.906 -19.975   9.740  1.00  0.79           N  
ATOM   1859  N   LEU A 342      23.936 -18.476   9.996  1.00  0.83           N  
ATOM   1860  CA  LEU A 342      22.794 -18.923  10.760  1.00  0.83           C  
ATOM   1861  C   LEU A 342      23.207 -19.606  12.054  1.00  0.83           C  
ATOM   1862  O   LEU A 342      24.377 -19.981  12.232  1.00  0.83           O  
ATOM   1863  CB  LEU A 342      21.979 -19.959   9.942  1.00  0.83           C  
ATOM   1864  CG  LEU A 342      21.543 -19.539   8.524  1.00  0.83           C  
ATOM   1865  CD1 LEU A 342      20.892 -20.727   7.801  1.00  0.83           C  
ATOM   1866  CD2 LEU A 342      20.612 -18.325   8.523  1.00  0.83           C  
ATOM   1867  N   ASP A 343      22.254 -19.869  12.968  1.00  0.82           N  
ATOM   1868  CA  ASP A 343      22.470 -20.559  14.235  1.00  0.82           C  
ATOM   1869  C   ASP A 343      22.933 -22.008  14.024  1.00  0.82           C  
ATOM   1870  O   ASP A 343      23.621 -22.618  14.851  1.00  0.82           O  
ATOM   1871  CB  ASP A 343      21.154 -20.429  15.048  1.00  0.82           C  
ATOM   1872  CG  ASP A 343      21.380 -20.283  16.551  1.00  0.82           C  
ATOM   1873  OD1 ASP A 343      22.483 -20.623  17.039  1.00  0.82           O  
ATOM   1874  OD2 ASP A 343      20.430 -19.797  17.217  1.00  0.82           O  
ATOM   1875  N   CYS A 344      22.660 -22.568  12.827  1.00  0.75           N  
ATOM   1876  CA  CYS A 344      23.109 -23.882  12.388  1.00  0.75           C  
ATOM   1877  C   CYS A 344      24.623 -23.972  12.194  1.00  0.75           C  
ATOM   1878  O   CYS A 344      25.206 -25.062  12.115  1.00  0.75           O  
ATOM   1879  CB  CYS A 344      22.334 -24.356  11.122  1.00  0.75           C  
ATOM   1880  SG  CYS A 344      22.782 -23.604   9.515  1.00  0.75           S  
ATOM   1881  N   GLY A 345      25.318 -22.820  12.118  1.00  0.80           N  
ATOM   1882  CA  GLY A 345      26.763 -22.733  11.951  1.00  0.80           C  
ATOM   1883  C   GLY A 345      27.228 -22.536  10.531  1.00  0.80           C  
ATOM   1884  O   GLY A 345      28.430 -22.461  10.259  1.00  0.80           O  
ATOM   1885  N   ARG A 346      26.293 -22.391   9.579  1.00  0.77           N  
ATOM   1886  CA  ARG A 346      26.593 -22.143   8.185  1.00  0.77           C  
ATOM   1887  C   ARG A 346      25.796 -20.967   7.668  1.00  0.77           C  
ATOM   1888  O   ARG A 346      24.790 -20.559   8.239  1.00  0.77           O  
ATOM   1889  CB  ARG A 346      26.292 -23.370   7.291  1.00  0.77           C  
ATOM   1890  CG  ARG A 346      27.196 -24.563   7.630  1.00  0.77           C  
ATOM   1891  CD  ARG A 346      27.380 -25.573   6.496  1.00  0.77           C  
ATOM   1892  NE  ARG A 346      28.511 -26.466   6.890  1.00  0.77           N  
ATOM   1893  CZ  ARG A 346      29.808 -26.150   6.736  1.00  0.77           C  
ATOM   1894  NH1 ARG A 346      30.164 -24.961   6.294  1.00  0.77           N  
ATOM   1895  NH2 ARG A 346      30.747 -27.051   6.959  1.00  0.77           N  
ATOM   1896  N   PHE A 347      26.240 -20.371   6.548  1.00  0.89           N  
ATOM   1897  CA  PHE A 347      25.461 -19.402   5.806  1.00  0.89           C  
ATOM   1898  C   PHE A 347      24.355 -20.150   5.071  1.00  0.89           C  
ATOM   1899  O   PHE A 347      24.446 -21.375   4.959  1.00  0.89           O  
ATOM   1900  CB  PHE A 347      26.331 -18.677   4.763  1.00  0.89           C  
ATOM   1901  CG  PHE A 347      27.341 -17.777   5.401  1.00  0.89           C  
ATOM   1902  CD1 PHE A 347      28.596 -18.246   5.822  1.00  0.89           C  
ATOM   1903  CD2 PHE A 347      27.043 -16.417   5.541  1.00  0.89           C  
ATOM   1904  CE1 PHE A 347      29.524 -17.365   6.391  1.00  0.89           C  
ATOM   1905  CE2 PHE A 347      27.963 -15.538   6.115  1.00  0.89           C  
ATOM   1906  CZ  PHE A 347      29.204 -16.012   6.543  1.00  0.89           C  
ATOM   1907  N   PRO A 348      23.317 -19.541   4.544  1.00  0.95           N  
ATOM   1908  CA  PRO A 348      22.300 -20.247   3.763  1.00  0.95           C  
ATOM   1909  C   PRO A 348      22.821 -21.000   2.549  1.00  0.95           C  
ATOM   1910  O   PRO A 348      22.325 -22.097   2.261  1.00  0.95           O  
ATOM   1911  CB  PRO A 348      21.319 -19.145   3.375  1.00  0.95           C  
ATOM   1912  CG  PRO A 348      21.466 -18.082   4.458  1.00  0.95           C  
ATOM   1913  CD  PRO A 348      22.926 -18.167   4.869  1.00  0.95           C  
ATOM   1914  N   SER A 349      23.822 -20.489   1.838  1.00  0.95           N  
ATOM   1915  CA  SER A 349      24.465 -21.145   0.720  1.00  0.95           C  
ATOM   1916  C   SER A 349      25.841 -20.538   0.615  1.00  0.95           C  
ATOM   1917  O   SER A 349      26.176 -19.654   1.415  1.00  0.95           O  
ATOM   1918  CB  SER A 349      23.679 -21.111  -0.618  1.00  0.95           C  
ATOM   1919  OG  SER A 349      23.486 -19.794  -1.108  1.00  0.95           O  
ATOM   1920  N   ASP A 350      26.707 -21.037  -0.259  1.00  0.91           N  
ATOM   1921  CA  ASP A 350      27.986 -20.481  -0.667  1.00  0.91           C  
ATOM   1922  C   ASP A 350      27.823 -19.183  -1.466  1.00  0.91           C  
ATOM   1923  O   ASP A 350      28.561 -18.206  -1.276  1.00  0.91           O  
ATOM   1924  CB  ASP A 350      28.812 -21.570  -1.408  1.00  0.91           C  
ATOM   1925  CG  ASP A 350      28.057 -22.068  -2.627  1.00  0.91           C  
ATOM   1926  OD1 ASP A 350      26.838 -22.340  -2.485  1.00  0.91           O  
ATOM   1927  OD2 ASP A 350      28.680 -22.086  -3.715  1.00  0.91           O  
ATOM   1928  N   HIS A 351      26.823 -19.132  -2.361  1.00  0.91           N  
ATOM   1929  CA  HIS A 351      26.437 -17.938  -3.088  1.00  0.91           C  
ATOM   1930  C   HIS A 351      25.681 -16.941  -2.217  1.00  0.91           C  
ATOM   1931  O   HIS A 351      24.985 -17.301  -1.265  1.00  0.91           O  
ATOM   1932  CB  HIS A 351      25.594 -18.275  -4.325  1.00  0.91           C  
ATOM   1933  CG  HIS A 351      26.291 -19.197  -5.266  1.00  0.91           C  
ATOM   1934  ND1 HIS A 351      26.743 -18.724  -6.459  1.00  0.91           N  
ATOM   1935  CD2 HIS A 351      26.418 -20.555  -5.219  1.00  0.91           C  
ATOM   1936  CE1 HIS A 351      27.129 -19.791  -7.143  1.00  0.91           C  
ATOM   1937  NE2 HIS A 351      26.958 -20.906  -6.422  1.00  0.91           N  
ATOM   1938  N   TRP A 352      25.771 -15.633  -2.499  1.00  0.91           N  
ATOM   1939  CA  TRP A 352      25.017 -14.623  -1.782  1.00  0.91           C  
ATOM   1940  C   TRP A 352      23.718 -14.379  -2.520  1.00  0.91           C  
ATOM   1941  O   TRP A 352      23.685 -14.281  -3.743  1.00  0.91           O  
ATOM   1942  CB  TRP A 352      25.765 -13.272  -1.624  1.00  0.91           C  
ATOM   1943  CG  TRP A 352      27.108 -13.394  -0.956  1.00  0.91           C  
ATOM   1944  CD1 TRP A 352      28.334 -13.473  -1.549  1.00  0.91           C  
ATOM   1945  CD2 TRP A 352      27.405 -13.491   0.469  1.00  0.91           C  
ATOM   1946  NE1 TRP A 352      29.353 -13.672  -0.641  1.00  0.91           N  
ATOM   1947  CE2 TRP A 352      28.749 -13.667   0.596  1.00  0.91           C  
ATOM   1948  CE3 TRP A 352      26.552 -13.433   1.576  1.00  0.91           C  
ATOM   1949  CZ2 TRP A 352      29.370 -13.786   1.845  1.00  0.91           C  
ATOM   1950  CZ3 TRP A 352      27.185 -13.533   2.835  1.00  0.91           C  
ATOM   1951  CH2 TRP A 352      28.554 -13.676   2.975  1.00  0.91           C  
ATOM   1952  N   GLY A 353      22.590 -14.281  -1.791  1.00  0.95           N  
ATOM   1953  CA  GLY A 353      21.305 -14.005  -2.410  1.00  0.95           C  
ATOM   1954  C   GLY A 353      21.232 -12.601  -2.907  1.00  0.95           C  
ATOM   1955  O   GLY A 353      21.786 -11.689  -2.294  1.00  0.95           O  
ATOM   1956  N   LEU A 354      20.518 -12.369  -4.006  1.00  0.93           N  
ATOM   1957  CA  LEU A 354      20.489 -11.077  -4.635  1.00  0.93           C  
ATOM   1958  C   LEU A 354      19.071 -10.572  -4.807  1.00  0.93           C  
ATOM   1959  O   LEU A 354      18.278 -11.117  -5.571  1.00  0.93           O  
ATOM   1960  CB  LEU A 354      21.179 -11.224  -6.000  1.00  0.93           C  
ATOM   1961  CG  LEU A 354      21.403  -9.923  -6.779  1.00  0.93           C  
ATOM   1962  CD1 LEU A 354      22.337  -8.970  -6.026  1.00  0.93           C  
ATOM   1963  CD2 LEU A 354      21.958 -10.232  -8.174  1.00  0.93           C  
ATOM   1964  N   LEU A 355      18.725  -9.489  -4.090  1.00  0.94           N  
ATOM   1965  CA  LEU A 355      17.434  -8.841  -4.132  1.00  0.94           C  
ATOM   1966  C   LEU A 355      17.556  -7.625  -5.022  1.00  0.94           C  
ATOM   1967  O   LEU A 355      18.524  -6.873  -4.948  1.00  0.94           O  
ATOM   1968  CB  LEU A 355      16.968  -8.442  -2.708  1.00  0.94           C  
ATOM   1969  CG  LEU A 355      15.696  -7.577  -2.598  1.00  0.94           C  
ATOM   1970  CD1 LEU A 355      14.848  -8.021  -1.396  1.00  0.94           C  
ATOM   1971  CD2 LEU A 355      16.022  -6.079  -2.487  1.00  0.94           C  
ATOM   1972  N   CYS A 356      16.570  -7.405  -5.908  1.00  0.95           N  
ATOM   1973  CA  CYS A 356      16.520  -6.229  -6.744  1.00  0.95           C  
ATOM   1974  C   CYS A 356      15.134  -5.638  -6.638  1.00  0.95           C  
ATOM   1975  O   CYS A 356      14.134  -6.366  -6.635  1.00  0.95           O  
ATOM   1976  CB  CYS A 356      16.874  -6.584  -8.213  1.00  0.95           C  
ATOM   1977  SG  CYS A 356      17.028  -5.179  -9.361  1.00  0.95           S  
ATOM   1978  N   ASN A 357      15.043  -4.307  -6.520  1.00  0.89           N  
ATOM   1979  CA  ASN A 357      13.811  -3.557  -6.463  1.00  0.89           C  
ATOM   1980  C   ASN A 357      13.744  -2.697  -7.719  1.00  0.89           C  
ATOM   1981  O   ASN A 357      14.754  -2.159  -8.179  1.00  0.89           O  
ATOM   1982  CB  ASN A 357      13.755  -2.691  -5.175  1.00  0.89           C  
ATOM   1983  CG  ASN A 357      12.344  -2.202  -4.857  1.00  0.89           C  
ATOM   1984  OD1 ASN A 357      11.503  -2.077  -5.714  1.00  0.89           O  
ATOM   1985  ND2 ASN A 357      12.079  -1.885  -3.556  1.00  0.89           N  
ATOM   1986  N   LEU A 358      12.556  -2.579  -8.314  1.00  0.84           N  
ATOM   1987  CA  LEU A 358      12.278  -1.917  -9.561  1.00  0.84           C  
ATOM   1988  C   LEU A 358      10.953  -1.170  -9.397  1.00  0.84           C  
ATOM   1989  O   LEU A 358      10.164  -1.468  -8.511  1.00  0.84           O  
ATOM   1990  CB  LEU A 358      12.173  -2.927 -10.750  1.00  0.84           C  
ATOM   1991  CG  LEU A 358      13.371  -3.881 -11.009  1.00  0.84           C  
ATOM   1992  CD1 LEU A 358      13.362  -5.190 -10.199  1.00  0.84           C  
ATOM   1993  CD2 LEU A 358      13.464  -4.220 -12.507  1.00  0.84           C  
ATOM   1994  N   ASP A 359      10.676  -0.181 -10.266  1.00  0.76           N  
ATOM   1995  CA  ASP A 359       9.439   0.571 -10.270  1.00  0.76           C  
ATOM   1996  C   ASP A 359       8.948   0.739 -11.703  1.00  0.76           C  
ATOM   1997  O   ASP A 359       9.717   0.585 -12.655  1.00  0.76           O  
ATOM   1998  CB  ASP A 359       9.596   1.918  -9.507  1.00  0.76           C  
ATOM   1999  CG  ASP A 359      10.902   2.656  -9.786  1.00  0.76           C  
ATOM   2000  OD1 ASP A 359      11.211   2.936 -10.970  1.00  0.76           O  
ATOM   2001  OD2 ASP A 359      11.601   2.972  -8.784  1.00  0.76           O  
ATOM   2002  N   ILE A 360       7.640   0.988 -11.925  1.00  0.69           N  
ATOM   2003  CA  ILE A 360       7.035   1.136 -13.239  1.00  0.69           C  
ATOM   2004  C   ILE A 360       6.360   2.504 -13.310  1.00  0.69           C  
ATOM   2005  O   ILE A 360       6.361   3.239 -12.264  1.00  0.69           O  
ATOM   2006  CB  ILE A 360       6.138  -0.087 -13.617  1.00  0.69           C  
ATOM   2007  CG1 ILE A 360       6.875  -1.428 -13.297  1.00  0.69           C  
ATOM   2008  CG2 ILE A 360       5.723  -0.052 -15.102  1.00  0.69           C  
ATOM   2009  CD1 ILE A 360       6.235  -2.741 -13.785  1.00  0.69           C  
ATOM   2010  N   ILE A 361       5.824   2.993 -14.405  1.00  0.46           N  
ATOM   2011  CA  ILE A 361       4.842   4.066 -14.571  1.00  0.46           C  
ATOM   2012  C   ILE A 361       3.545   3.769 -13.745  1.00  0.46           C  
ATOM   2013  O   ILE A 361       3.144   2.582 -13.646  1.00  0.46           O  
ATOM   2014  CB  ILE A 361       4.513   4.285 -16.065  1.00  0.46           C  
ATOM   2015  CG1 ILE A 361       5.797   4.615 -16.867  1.00  0.46           C  
ATOM   2016  CG2 ILE A 361       3.469   5.402 -16.239  1.00  0.46           C  
ATOM   2017  CD1 ILE A 361       5.613   4.866 -18.370  1.00  0.46           C  
ATOM   2018  OXT ILE A 361       2.952   4.728 -13.175  1.00  0.46           O  
TER    2019      ILE A 361                                                      
END   
